# Supplementary material for: A 3D musculoskeletal model of the western lowland gorilla hind limb: moment arms and torque of the hip, knee and ankle
Source: J Anat. 2017 Jul 17;231(4):568–84. doi: 10.1111/joa.12651 (PMC5603783; doi:10.1111/joa.12651)
Supplement: Supplementary file 2 — Appendix S1. Additional information on Material and methods. Appendix S2. Individualmusclemomentarms. Appendix S3. GorillaHindlimbModel.xml: Gorilla hind limb musculoskeletal model as human readable xml file, suitable for gaitsym. [file JOA-231-568-s002.zip]

Archive with 1 entries (1 files):
- joa12651-sup-0002-Supinfo.xml
