# Supplementary material for: A 3D musculoskeletal model of the western lowland gorilla hind limb: moment arms and torque of the hip, knee and ankle
Source: J Anat. 2017 Jul 17;231(4):568–84. doi: 10.1111/joa.12651 (PMC5603783; doi:10.1111/joa.12651)
Supplement: Supplementary file 2 — Appendix S1. Additional information on Material and methods. Appendix S2. Individualmusclemomentarms. Appendix S3. GorillaHindlimbModel.xml: Gorilla hind limb musculoskeletal model as human readable xml file, suitable for gaitsym. [file JOA-231-568-s002.zip › joa12651-sup-0002-Supinfo.xml]

<?xml version="1.0"?>
<GAITSYMODE>
<STATE SimulationTime="0.00000000000000000e+00"/>
<IOCONTROL OldStyleInputs="false" SanityCheckLeft="" SanityCheckRight="" SanityCheckAxis="Y"/>
<GLOBAL IntegrationStepSize="1e-4" GravityVector="0.0 0.0 0.0" ERP="0.2" CFM="1e-10" ContactMaxCorrectingVel="100" ContactSurfaceLayer="0.001" AllowInternalCollisions="true" BMR="0" TimeLimit="3" MetabolicEnergyLimit="0" MechanicalEnergyLimit="0" FitnessType="DistanceTravelled" DistanceTravelledBodyID="Trunk"/>
<INTERFACE TrackBodyID="Trunk" EnvironmentAxisSize="1 1 1" EnvironmentColour="0.5 0.5 1.0 1.0" BodyAxisSize="0.1 0.1 0.1" BodyColour="0.91 0.85 0.79 1.0" JointAxisSize="0.05 0.05 0.05" JointColour="0 1 0 1" GeomColour="0 0 1 0.5" StrapColour="1 0 0 1" StrapRadius="0.005" StrapForceColour="1 0 0 0.5" StrapForceRadius="0.01" StrapForceScale="0.000001" StrapCylinderColour="0 1 1 0.5" StrapCylinderLength="0.1" DrawingOrder="Environment Joint Muscle Geom Body"/>
<BODY ID="Trunk" GraphicFile="Trunk.obj" Scale="1.0" PositionLowBound="-10 -10 -10" PositionHighBound="1000 10 10" Offset="1.86486000000000013e-02 -1.16705700000000001e+00 6.34050999999999972e-03" Mass="1.15120100000000002e+03" MOI="3.23982999999999999e+00 2.98099999999999987e+00 4.71683999999999992e-01 -1.12210999999999992e-18 7.72926000000000030e-02 7.57251999999999944e-20" Density="-1" Position="World -1.86486000000000013e-02 1.16705700000000001e+00 -6.34050999999999972e-03" Quaternion="World 0.00000000000000000e+00d 1.00000000000000000e+00 0.00000000000000000e+00 0.00000000000000000e+00" LinearVelocity="World 0.00000000000000000e+00 0.00000000000000000e+00 0.00000000000000000e+00" AngularVelocity="World 0.00000000000000000e+00 0.00000000000000000e+00 0.00000000000000000e+00" BadMesh="1"/>
<BODY ID="LeftThigh" GraphicFile="LeftThigh.obj" Scale="1.0" PositionLowBound="-10 -10 -10" PositionHighBound="1000 10 10" Offset="1.14172999999999997e-01 -1.03177399999999997e+00 1.42748999999999987e-01" Mass="3.48749999999999982e+00" MOI="6.36003177572906503e-02 6.36003177572906503e-02 4.20813551458132720e-03 0.00000000000000000e+00 0.00000000000000000e+00 0.00000000000000000e+00" Density="-1" Position="Trunk -9.58553999999999934e-02 -1.04530000000000456e-02 -1.22711490000000006e-01 -3.30999999999997963e-04 1.24829999999999997e-01 1.36969999999999870e-02" Quaternion="Trunk 0.00000000000000000e+00d 1.00000000000000000e+00 0.00000000000000000e+00 0.00000000000000000e+00" LinearVelocity="Trunk 0.00000000000000000e+00 0.00000000000000000e+00 0.00000000000000000e+00" AngularVelocity="Trunk 0.00000000000000000e+00 0.00000000000000000e+00 0.00000000000000000e+00" BadMesh="1"/>
<BODY ID="LeftShank" GraphicFile="LeftShank.obj" Scale="1.0" PositionLowBound="-10 -10 -10" PositionHighBound="1000 10 10" Offset="9.03112999999999971e-02 -7.75912000000000046e-01 1.25182999999999989e-01" Mass="7.50000000000000000e+00" MOI="1.39664420296205322e-01 1.39664420296205322e-01 1.96413405924106416e-02 0.00000000000000000e+00 0.00000000000000000e+00 0.00000000000000000e+00" Density="-1" Position="LeftThigh -2.39600000000000923e-03 -1.23828999999999967e-01 1.36969999999999870e-02 -2.62577000000000088e-02 1.32032999999999956e-01 -3.86900000000001132e-03" Quaternion="LeftThigh 0.00000000000000000e+00d 1.00000000000000000e+00 0.00000000000000000e+00 0.00000000000000000e+00" LinearVelocity="LeftThigh 0.00000000000000000e+00 0.00000000000000000e+00 0.00000000000000000e+00" AngularVelocity="LeftThigh 0.00000000000000000e+00 0.00000000000000000e+00 0.00000000000000000e+00" BadMesh="1"/>
<BODY ID="LeftRearFoot" GraphicFile="LeftRearFoot.obj" Scale="1.0" PositionLowBound="-10 -10 -10" PositionHighBound="1000 10 10" Offset="1.37156000000000000e-01 -6.50846999999999953e-01 1.41588999999999993e-01" Mass="4.95999999999999996e-01" MOI="4.12175890903932526e-03 4.12175890903932526e-03 9.37511568078650014e-04 0.00000000000000000e+00 0.00000000000000000e+00 0.00000000000000000e+00" Density="-1" Position="LeftShank -2.59107000000000087e-02 -1.05427000000000048e-01 -4.61200000000000498e-03 2.09339999999999943e-02 1.96380000000000443e-02 1.17939999999999989e-02" Quaternion="LeftShank 0.00000000000000000e+00d 1.00000000000000000e+00 0.00000000000000000e+00 0.00000000000000000e+00" LinearVelocity="LeftShank 0.00000000000000000e+00 0.00000000000000000e+00 0.00000000000000000e+00" AngularVelocity="LeftShank 0.00000000000000000e+00 0.00000000000000000e+00 0.00000000000000000e+00" BadMesh="1"/>
<BODY ID="LeftMT1" GraphicFile="LeftMT1.obj" Scale="1.0" PositionLowBound="-10 -10 -10" PositionHighBound="1000 10 10" Offset="1.14612000000000006e-01 -5.89683999999999986e-01 8.72161000000000047e-02" Mass="2.21200000000000008e-01" MOI="4.12175890903932526e-03 4.12175890903932526e-03 9.37511568078650014e-04 0.00000000000000000e+00 0.00000000000000000e+00 0.00000000000000000e+00" Density="-1" Position="LeftRearFoot 2.11169999999999969e-02 -2.54749999999999144e-02 1.17939999999999989e-02 -1.42699999999999771e-03 3.56880000000000530e-02 -4.25788999999999890e-02" Quaternion="LeftRearFoot 0.00000000000000000e+00d 1.00000000000000000e+00 0.00000000000000000e+00 0.00000000000000000e+00" LinearVelocity="LeftRearFoot 0.00000000000000000e+00 0.00000000000000000e+00 0.00000000000000000e+00" AngularVelocity="LeftRearFoot 0.00000000000000000e+00 0.00000000000000000e+00 0.00000000000000000e+00"/>
<BODY ID="LeftMT2" GraphicFile="LeftMT2.obj" Scale="1.0" PositionLowBound="-10 -10 -10" PositionHighBound="1000 10 10" Offset="1.07647000000000007e-01 -5.81127999999999978e-01 1.10607999999999998e-01" Mass="2.67400000000000027e-01" MOI="4.12175890903932526e-03 4.12175890903932526e-03 9.37511568078650014e-04 0.00000000000000000e+00 0.00000000000000000e+00 0.00000000000000000e+00" Density="-1" Position="LeftRearFoot 2.11169999999999969e-02 -2.54749999999999144e-02 1.17939999999999989e-02 -8.39199999999999668e-03 4.42440000000000611e-02 -1.91869999999999957e-02" Quaternion="LeftRearFoot 0.00000000000000000e+00d 1.00000000000000000e+00 0.00000000000000000e+00 0.00000000000000000e+00" LinearVelocity="LeftRearFoot 0.00000000000000000e+00 0.00000000000000000e+00 0.00000000000000000e+00" AngularVelocity="LeftRearFoot 0.00000000000000000e+00 0.00000000000000000e+00 0.00000000000000000e+00"/>
<BODY ID="LeftMT3" GraphicFile="LeftMT3.obj" Scale="1.0" PositionLowBound="-10 -10 -10" PositionHighBound="1000 10 10" Offset="1.08005000000000004e-01 -5.81112999999999991e-01 1.26091000000000009e-01" Mass="3.48749999999999982e+00" MOI="6.36003177572906503e-02 6.36003177572906503e-02 4.20813551458132720e-03 0.00000000000000000e+00 0.00000000000000000e+00 0.00000000000000000e+00" Density="-1" Position="LeftRearFoot 2.11169999999999969e-02 -2.54749999999999144e-02 1.17939999999999989e-02 -8.03399999999999948e-03 4.42590000000000483e-02 -3.70399999999998508e-03" Quaternion="LeftRearFoot 0.00000000000000000e+00d 1.00000000000000000e+00 0.00000000000000000e+00 0.00000000000000000e+00" LinearVelocity="LeftRearFoot 0.00000000000000000e+00 0.00000000000000000e+00 0.00000000000000000e+00" AngularVelocity="LeftRearFoot 0.00000000000000000e+00 0.00000000000000000e+00 0.00000000000000000e+00"/>
<BODY ID="LeftMT4" GraphicFile="LeftMT4.obj" Scale="1.0" PositionLowBound="-10 -10 -10" PositionHighBound="1000 10 10" Offset="1.12540000000000001e-01 -5.82295000000000007e-01 1.38845999999999997e-01" Mass="7.50000000000000000e+00" MOI="1.39664420296205322e-01 1.39664420296205322e-01 1.96413405924106416e-02 0.00000000000000000e+00 0.00000000000000000e+00 0.00000000000000000e+00" Density="-1" Position="LeftRearFoot 2.11169999999999969e-02 -2.54749999999999144e-02 1.17939999999999989e-02 -3.49900000000000211e-03 4.30770000000000319e-02 9.05100000000000349e-03" Quaternion="LeftRearFoot 0.00000000000000000e+00d 1.00000000000000000e+00 0.00000000000000000e+00 0.00000000000000000e+00" LinearVelocity="LeftRearFoot 0.00000000000000000e+00 0.00000000000000000e+00 0.00000000000000000e+00" AngularVelocity="LeftRearFoot 0.00000000000000000e+00 0.00000000000000000e+00 0.00000000000000000e+00"/>
<BODY ID="LeftMT5" GraphicFile="LeftMT5.obj" Scale="1.0" PositionLowBound="-10 -10 -10" PositionHighBound="1000 10 10" Offset="1.15817000000000003e-01 -5.89686999999999961e-01 1.52829999999999994e-01" Mass="7.50000000000000000e+00" MOI="1.39664420296205322e-01 1.39664420296205322e-01 1.96413405924106416e-02 0.00000000000000000e+00 0.00000000000000000e+00 0.00000000000000000e+00" Density="-1" Position="LeftRearFoot 2.11169999999999969e-02 -2.54749999999999144e-02 1.17939999999999989e-02 -2.21999999999999975e-04 3.56850000000000778e-02 2.30349999999999999e-02" Quaternion="LeftRearFoot 0.00000000000000000e+00d 1.00000000000000000e+00 0.00000000000000000e+00 0.00000000000000000e+00" LinearVelocity="LeftRearFoot 0.00000000000000000e+00 0.00000000000000000e+00 0.00000000000000000e+00" AngularVelocity="LeftRearFoot 0.00000000000000000e+00 0.00000000000000000e+00 0.00000000000000000e+00"/>
<BODY ID="LeftMT1_1" GraphicFile="LeftMT1_1.obj" Scale="1.0" PositionLowBound="-10 -10 -10" PositionHighBound="1000 10 10" Offset="1.15404000000000007e-01 -5.60952000000000006e-01 8.24972000000000066e-02" Mass="7.50000000000000000e+00" MOI="1.39664420296205322e-01 1.39664420296205322e-01 1.96413405924106416e-02 0.00000000000000000e+00 0.00000000000000000e+00 0.00000000000000000e+00" Density="-1" Position="LeftMT1 -1.58799999999999220e-03 -2.74259999999999504e-02 2.95960000000000667e-03 -7.95999999999991159e-04 1.30600000000002936e-03 -1.75929999999999143e-03" Quaternion="LeftMT1 0.00000000000000000e+00d 1.00000000000000000e+00 0.00000000000000000e+00 0.00000000000000000e+00" LinearVelocity="LeftMT1 -1.50000000000000000e+00 0.00000000000000000e+00 0.00000000000000000e+00" AngularVelocity="LeftMT1 0.00000000000000000e+00 0.00000000000000000e+00 0.00000000000000000e+00"/>
<BODY ID="LeftMT1_2" GraphicFile="LeftMT1_2.obj" Scale="1.0" PositionLowBound="-10 -10 -10" PositionHighBound="1000 10 10" Offset="1.17364999999999997e-01 -5.24974000000000052e-01 8.20516000000000023e-02" Mass="7.50000000000000000e+00" MOI="1.39664420296205322e-01 1.39664420296205322e-01 1.96413405924106416e-02 0.00000000000000000e+00 0.00000000000000000e+00 0.00000000000000000e+00" Density="-1" Position="LeftMT1_1 -2.50599999999999434e-03 -2.29510000000000547e-02 2.19350000000000100e-03 -5.45000000000003815e-04 1.30269999999998998e-02 1.74789999999999668e-03" Quaternion="LeftMT1_1 0.00000000000000000e+00d 1.00000000000000000e+00 0.00000000000000000e+00 0.00000000000000000e+00" LinearVelocity="LeftMT1_1 1.50000000000000000e+00 0.00000000000000000e+00 0.00000000000000000e+00" AngularVelocity="LeftMT1_1 0.00000000000000000e+00 0.00000000000000000e+00 0.00000000000000000e+00"/>
<BODY ID="LeftMT2_1" GraphicFile="LeftMT2_1.obj" Scale="1.0" PositionLowBound="-10 -10 -10" PositionHighBound="1000 10 10" Offset="1.12880999999999995e-01 -5.33206999999999987e-01 1.02449999999999999e-01" Mass="7.50000000000000000e+00" MOI="1.39664420296205322e-01 1.39664420296205322e-01 1.96413405924106416e-02 0.00000000000000000e+00 0.00000000000000000e+00 0.00000000000000000e+00" Density="-1" Position="LeftMT2 -7.44499999999999329e-03 -2.74029999999999552e-02 4.36499999999999388e-03 -2.21100000000000463e-03 2.05180000000000362e-02 -3.79300000000000470e-03" Quaternion="LeftMT2 0.00000000000000000e+00d 1.00000000000000000e+00 0.00000000000000000e+00 0.00000000000000000e+00" LinearVelocity="LeftMT2 0.00000000000000000e+00 0.00000000000000000e+00 0.00000000000000000e+00" AngularVelocity="LeftMT2 0.00000000000000000e+00 0.00000000000000000e+00 0.00000000000000000e+00"/>
<BODY ID="LeftMT2_2" GraphicFile="LeftMT2_2.obj" Scale="1.0" PositionLowBound="-10 -10 -10" PositionHighBound="1000 10 10" Offset="1.11262000000000000e-01 -5.07098000000000049e-01 9.27081000000000016e-02" Mass="7.50000000000000000e+00" MOI="1.39664420296205322e-01 1.39664420296205322e-01 1.96413405924106416e-02 0.00000000000000000e+00 0.00000000000000000e+00 0.00000000000000000e+00" Density="-1" Position="LeftMT2_1 -2.23100000000001075e-03 -1.16330000000000044e-02 4.60810000000000386e-03 -3.85000000000000620e-03 1.44759999999999334e-02 -5.13379999999999392e-03" Quaternion="LeftMT2_1 0.00000000000000000e+00d 1.00000000000000000e+00 0.00000000000000000e+00 0.00000000000000000e+00" LinearVelocity="LeftMT2_1 0.00000000000000000e+00 0.00000000000000000e+00 0.00000000000000000e+00" AngularVelocity="LeftMT2_1 0.00000000000000000e+00 0.00000000000000000e+00 0.00000000000000000e+00"/>
<BODY ID="LeftMT2_3" GraphicFile="LeftMT2_3.obj" Scale="1.0" PositionLowBound="-10 -10 -10" PositionHighBound="1000 10 10" Offset="1.11670000000000005e-01 -4.95489999999999986e-01 9.03458000000000039e-02" Mass="7.50000000000000000e+00" MOI="1.39664420296205322e-01 1.39664420296205322e-01 1.96413405924106416e-02 0.00000000000000000e+00 0.00000000000000000e+00 0.00000000000000000e+00" Density="-1" Position="LeftMT2_2 0.00000000000000000e+00 0.00000000000000000e+00 0.00000000000000000e+00 4.08000000000005580e-04 1.16080000000000627e-02 -2.36229999999999773e-03" Quaternion="LeftMT2_2 0.00000000000000000e+00d 1.00000000000000000e+00 0.00000000000000000e+00 0.00000000000000000e+00" LinearVelocity="LeftMT2_2 0.00000000000000000e+00 0.00000000000000000e+00 0.00000000000000000e+00" AngularVelocity="LeftMT2_2 0.00000000000000000e+00 0.00000000000000000e+00 0.00000000000000000e+00"/>
<BODY ID="LeftMT3_1" GraphicFile="LeftMT3_1.obj" Scale="1.0" PositionLowBound="-10 -10 -10" PositionHighBound="1000 10 10" Offset="1.12115999999999993e-01 -5.32170999999999950e-01 1.16299000000000000e-01" Mass="7.50000000000000000e+00" MOI="1.39664420296205322e-01 1.39664420296205322e-01 1.96413405924106416e-02 0.00000000000000000e+00 0.00000000000000000e+00 0.00000000000000000e+00" Density="-1" Position="LeftMT3 -6.23599999999999155e-03 -2.31129999999999391e-02 4.43100000000000438e-03 -2.12500000000000189e-03 2.58290000000001019e-02 -5.36100000000000465e-03" Quaternion="LeftMT3 0.00000000000000000e+00d 1.00000000000000000e+00 0.00000000000000000e+00 0.00000000000000000e+00" LinearVelocity="LeftMT3 0.00000000000000000e+00 0.00000000000000000e+00 0.00000000000000000e+00" AngularVelocity="LeftMT3 0.00000000000000000e+00 0.00000000000000000e+00 0.00000000000000000e+00"/>
<BODY ID="LeftMT3_2" GraphicFile="LeftMT3_2.obj" Scale="1.0" PositionLowBound="-10 -10 -10" PositionHighBound="1000 10 10" Offset="1.14233000000000001e-01 -5.02326000000000050e-01 1.08781000000000003e-01" Mass="7.50000000000000000e+00" MOI="1.39664420296205322e-01 1.39664420296205322e-01 1.96413405924106416e-02 0.00000000000000000e+00 0.00000000000000000e+00 0.00000000000000000e+00" Density="-1" Position="LeftMT3_1 -2.53800000000001247e-03 -1.55099999999999127e-02 3.94799999999999318e-03 -4.21000000000004704e-04 1.43349999999999866e-02 -3.57000000000000373e-03" Quaternion="LeftMT3_1 0.00000000000000000e+00d 1.00000000000000000e+00 0.00000000000000000e+00 0.00000000000000000e+00" LinearVelocity="LeftMT3_1 0.00000000000000000e+00 0.00000000000000000e+00 0.00000000000000000e+00" AngularVelocity="LeftMT3_1 0.00000000000000000e+00 0.00000000000000000e+00 0.00000000000000000e+00"/>
<BODY ID="LeftMT3_3" GraphicFile="LeftMT3_3.obj" Scale="1.0" PositionLowBound="-10 -10 -10" PositionHighBound="1000 10 10" Offset="1.20107000000000005e-01 -4.85806999999999989e-01 1.06671000000000002e-01" Mass="7.50000000000000000e+00" MOI="1.39664420296205322e-01 1.39664420296205322e-01 1.96413405924106416e-02 0.00000000000000000e+00 0.00000000000000000e+00 0.00000000000000000e+00" Density="-1" Position="LeftMT3_2 -4.08999999999992703e-04 -9.28300000000004122e-03 9.50000000000006395e-04 5.46500000000001152e-03 7.23600000000002019e-03 -1.15999999999999437e-03" Quaternion="LeftMT3_2 0.00000000000000000e+00d 1.00000000000000000e+00 0.00000000000000000e+00 0.00000000000000000e+00" LinearVelocity="LeftMT3_2 0.00000000000000000e+00 0.00000000000000000e+00 0.00000000000000000e+00" AngularVelocity="LeftMT3_2 0.00000000000000000e+00 0.00000000000000000e+00 0.00000000000000000e+00"/>
<BODY ID="LeftMT4_1" GraphicFile="LeftMT4_1.obj" Scale="1.0" PositionLowBound="-10 -10 -10" PositionHighBound="1000 10 10" Offset="1.14516999999999994e-01 -5.35416000000000003e-01 1.33760999999999991e-01" Mass="7.50000000000000000e+00" MOI="1.39664420296205322e-01 1.39664420296205322e-01 1.96413405924106416e-02 0.00000000000000000e+00 0.00000000000000000e+00 0.00000000000000000e+00" Density="-1" Position="LeftMT4 -1.93899999999999628e-03 -2.25530000000000452e-02 1.89600000000000879e-03 3.79999999999963700e-05 2.43259999999999588e-02 -3.18899999999999739e-03" Quaternion="LeftMT4 0.00000000000000000e+00d 1.00000000000000000e+00 0.00000000000000000e+00 0.00000000000000000e+00" LinearVelocity="LeftMT4 0.00000000000000000e+00 0.00000000000000000e+00 0.00000000000000000e+00" AngularVelocity="LeftMT4 0.00000000000000000e+00 0.00000000000000000e+00 0.00000000000000000e+00"/>
<BODY ID="LeftMT4_2" GraphicFile="LeftMT4_2.obj" Scale="1.0" PositionLowBound="-10 -10 -10" PositionHighBound="1000 10 10" Offset="1.14516999999999994e-01 -5.35416000000000003e-01 1.33760999999999991e-01" Mass="7.50000000000000000e+00" MOI="1.39664420296205322e-01 1.39664420296205322e-01 1.96413405924106416e-02 0.00000000000000000e+00 0.00000000000000000e+00 0.00000000000000000e+00" Density="-1" Position="LeftMT4_1 -3.40000000000062474e-05 -1.36309999999999487e-02 3.04999999999999716e-03 -3.40000000000062474e-05 -1.36309999999999487e-02 3.04999999999999716e-03" Quaternion="LeftMT4_1 0.00000000000000000e+00d 1.00000000000000000e+00 0.00000000000000000e+00 0.00000000000000000e+00" LinearVelocity="LeftMT4_1 0.00000000000000000e+00 0.00000000000000000e+00 0.00000000000000000e+00" AngularVelocity="LeftMT4_1 0.00000000000000000e+00 0.00000000000000000e+00 0.00000000000000000e+00"/>
<BODY ID="LeftMT4_3" GraphicFile="LeftMT4_3.obj" Scale="1.0" PositionLowBound="-10 -10 -10" PositionHighBound="1000 10 10" Offset="1.19145000000000001e-01 -4.87740000000000007e-01 1.25077999999999995e-01" Mass="7.50000000000000000e+00" MOI="1.39664420296205322e-01 1.39664420296205322e-01 1.96413405924106416e-02 0.00000000000000000e+00 0.00000000000000000e+00 0.00000000000000000e+00" Density="-1" Position="LeftMT4_2 -5.49999999999994937e-05 -4.77949999999999764e-02 8.35099999999999731e-03 4.57300000000000761e-03 -1.18999999999980233e-04 -3.31999999999998963e-04" Quaternion="LeftMT4_2 0.00000000000000000e+00d 1.00000000000000000e+00 0.00000000000000000e+00 0.00000000000000000e+00" LinearVelocity="LeftMT4_2 0.00000000000000000e+00 0.00000000000000000e+00 0.00000000000000000e+00" AngularVelocity="LeftMT4_2 0.00000000000000000e+00 0.00000000000000000e+00 0.00000000000000000e+00"/>
<BODY ID="LeftMT5_1" GraphicFile="LeftMT5_1.obj" Scale="1.0" PositionLowBound="-10 -10 -10" PositionHighBound="1000 10 10" Offset="1.12547999999999995e-01 -5.40753999999999957e-01 1.49114999999999998e-01" Mass="7.50000000000000000e+00" MOI="1.39664420296205322e-01 1.39664420296205322e-01 1.96413405924106416e-02 0.00000000000000000e+00 0.00000000000000000e+00 0.00000000000000000e+00" Density="-1" Position="LeftMT5 3.24000000000004840e-04 -2.42660000000000098e-02 3.91600000000000281e-03 -2.94500000000000317e-03 2.46669999999999945e-02 2.01000000000006729e-04" Quaternion="LeftMT5 0.00000000000000000e+00d 1.00000000000000000e+00 0.00000000000000000e+00 0.00000000000000000e+00" LinearVelocity="LeftMT5 0.00000000000000000e+00 0.00000000000000000e+00 0.00000000000000000e+00" AngularVelocity="LeftMT5 0.00000000000000000e+00 0.00000000000000000e+00 0.00000000000000000e+00"/>
<BODY ID="LeftMT5_2" GraphicFile="LeftMT5_2.obj" Scale="1.0" PositionLowBound="-10 -10 -10" PositionHighBound="1000 10 10" Offset="1.20672000000000001e-01 -5.16135000000000010e-01 1.44643999999999995e-01" Mass="7.50000000000000000e+00" MOI="1.39664420296205322e-01 1.39664420296205322e-01 1.96413405924106416e-02 0.00000000000000000e+00 0.00000000000000000e+00 0.00000000000000000e+00" Density="-1" Position="LeftMT5_1 -2.95600000000000029e-03 -1.31709999999999328e-02 1.64200000000000457e-03 5.16800000000000592e-03 1.14480000000000137e-02 -2.82899999999999818e-03" Quaternion="LeftMT5_1 0.00000000000000000e+00d 1.00000000000000000e+00 0.00000000000000000e+00 0.00000000000000000e+00" LinearVelocity="LeftMT5_1 0.00000000000000000e+00 0.00000000000000000e+00 0.00000000000000000e+00" AngularVelocity="LeftMT5_1 0.00000000000000000e+00 0.00000000000000000e+00 0.00000000000000000e+00"/>
<BODY ID="LeftMT5_3" GraphicFile="LeftMT5_3.obj" Scale="1.0" PositionLowBound="-10 -10 -10" PositionHighBound="1000 10 10" Offset="1.20672000000000001e-01 -5.16135000000000010e-01 1.44643999999999995e-01" Mass="7.50000000000000000e+00" MOI="1.39664420296205322e-01 1.39664420296205322e-01 1.96413405924106416e-02 0.00000000000000000e+00 0.00000000000000000e+00 0.00000000000000000e+00" Density="-1" Position="LeftMT5_2 5.16800000000000592e-03 1.14480000000000137e-02 -2.82899999999999818e-03 5.16800000000000592e-03 1.14480000000000137e-02 -2.82899999999999818e-03" Quaternion="LeftMT5_2 0.00000000000000000e+00d 1.00000000000000000e+00 0.00000000000000000e+00 0.00000000000000000e+00" LinearVelocity="LeftMT5_2 0.00000000000000000e+00 0.00000000000000000e+00 0.00000000000000000e+00" AngularVelocity="LeftMT5_2 0.00000000000000000e+00 0.00000000000000000e+00 0.00000000000000000e+00"/>
<JOINT ID="TrunkHinge1" Type="FloatingHinge" ParamLoStop="-1000" ParamHiStop="1000" Body1ID="Trunk" Body2ID="World" FloatingHingeAxis="World 0 0 1" StartAngleReference="0"/>
<JOINT ID="TrunkHinge2" Type="FloatingHinge" ParamLoStop="-1000" ParamHiStop="1000" Body1ID="Trunk" Body2ID="World" FloatingHingeAxis="World 0 1 0" StartAngleReference="0"/>
<JOINT ID="TrunkHinge3" Type="FloatingHinge" ParamLoStop="-1000" ParamHiStop="1000" Body1ID="Trunk" Body2ID="World" FloatingHingeAxis="World 1 0 0" StartAngleReference="0"/>
<JOINT ID="LeftHip" Type="Hinge" Body1ID="Trunk" Body2ID="LeftThigh" ParamLoStop="-0.000001" ParamHiStop="0.000001" HingeAnchor="Trunk -9.58553999999999934e-02 -1.04530000000000456e-02 -1.22711490000000006e-01" HingeAxis="LeftThigh 0.00000000000000000e+00 0.00000000000000000e+00 1.00000000000000000e+00" Body2HingeAnchor="LeftThigh -3.30999999999997963e-04 1.24829999999999997e-01 1.36969999999999870e-02" Body2HingeAxis="LeftThigh 0.00000000000000000e+00 0.00000000000000000e+00 1.00000000000000000e+00" StartAngleReference="0.00000000000000000e+00"/>
<JOINT ID="LeftKnee" Type="Hinge" Body1ID="LeftThigh" Body2ID="LeftShank" ParamLoStop="-2.5" ParamHiStop="2.5" HingeAnchor="LeftThigh -2.39600000000000923e-03 -1.23828999999999967e-01 1.36969999999999870e-02" HingeAxis="LeftShank 0.00000000000000000e+00 0.00000000000000000e+00 1.00000000000000000e+00" Body2HingeAnchor="LeftShank -2.62577000000000088e-02 1.32032999999999956e-01 -3.86900000000001132e-03" Body2HingeAxis="LeftShank 0.00000000000000000e+00 0.00000000000000000e+00 1.00000000000000000e+00" StartAngleReference="0.00000000000000000e+00"/>
<JOINT ID="LeftAnkle" Type="Hinge" Body1ID="LeftShank" Body2ID="LeftRearFoot" ParamLoStop="-0.000001" ParamHiStop="0.000001" HingeAnchor="LeftShank -2.59107000000000087e-02 -1.05427000000000048e-01 -4.61200000000000498e-03" HingeAxis="LeftRearFoot 0.00000000000000000e+00 0.00000000000000000e+00 1.00000000000000000e+00" Body2HingeAnchor="LeftRearFoot 2.09339999999999943e-02 1.96380000000000443e-02 1.17939999999999989e-02" Body2HingeAxis="LeftRearFoot 0.00000000000000000e+00 0.00000000000000000e+00 1.00000000000000000e+00" StartAngleReference="0.00000000000000000e+00"/>
<JOINT ID="LeftRearFoot_MT1" Type="Hinge" Body1ID="LeftRearFoot" Body2ID="LeftMT1" ParamLoStop="-0.000001" ParamHiStop="0.000001" HingeAnchor="LeftRearFoot 2.11169999999999969e-02 -2.54749999999999144e-02 1.17939999999999989e-02" HingeAxis="LeftRearFoot 0.00000000000000000e+00 0.00000000000000000e+00 1.00000000000000000e+00" Body2HingeAnchor="LeftMT1 -1.42699999999999771e-03 3.56880000000000530e-02 -4.25788999999999890e-02" Body2HingeAxis="LeftMT1 0.00000000000000000e+00 0.00000000000000000e+00 1.00000000000000000e+00" StartAngleReference="0.00000000000000000e+00"/>
<JOINT ID="LeftRearFoot_MT2" Type="Hinge" Body1ID="LeftRearFoot" Body2ID="LeftMT2" ParamLoStop="-0.000001" ParamHiStop="0.000001" HingeAnchor="LeftRearFoot 2.11169999999999969e-02 -2.54749999999999144e-02 1.17939999999999989e-02" HingeAxis="LeftRearFoot 0.00000000000000000e+00 0.00000000000000000e+00 1.00000000000000000e+00" Body2HingeAnchor="LeftMT2 -8.39199999999999668e-03 4.42440000000000611e-02 -1.91869999999999957e-02" Body2HingeAxis="LeftMT2 0.00000000000000000e+00 0.00000000000000000e+00 1.00000000000000000e+00" StartAngleReference="0.00000000000000000e+00"/>
<JOINT ID="LeftRearFoot_MT3" Type="Hinge" Body1ID="LeftRearFoot" Body2ID="LeftMT3" ParamLoStop="-0.000001" ParamHiStop="0.000001" HingeAnchor="LeftRearFoot 2.11169999999999969e-02 -2.54749999999999144e-02 1.17939999999999989e-02" HingeAxis="LeftRearFoot 0.00000000000000000e+00 0.00000000000000000e+00 1.00000000000000000e+00" Body2HingeAnchor="LeftMT3 -8.03399999999999948e-03 4.42590000000000483e-02 -3.70399999999998508e-03" Body2HingeAxis="LeftMT3 0.00000000000000000e+00 0.00000000000000000e+00 1.00000000000000000e+00" StartAngleReference="0.00000000000000000e+00"/>
<JOINT ID="LeftRearFoot_MT4" Type="Hinge" Body1ID="LeftRearFoot" Body2ID="LeftMT4" ParamLoStop="-0.000001" ParamHiStop="0.000001" HingeAnchor="LeftRearFoot 2.11169999999999969e-02 -2.54749999999999144e-02 1.17939999999999989e-02" HingeAxis="LeftRearFoot 0.00000000000000000e+00 0.00000000000000000e+00 1.00000000000000000e+00" Body2HingeAnchor="LeftMT4 -3.49900000000000211e-03 4.30770000000000319e-02 9.05100000000000349e-03" Body2HingeAxis="LeftMT4 0.00000000000000000e+00 0.00000000000000000e+00 1.00000000000000000e+00" StartAngleReference="0.00000000000000000e+00"/>
<JOINT ID="LeftRearFoot_MT5" Type="Hinge" Body1ID="LeftRearFoot" Body2ID="LeftMT5" ParamLoStop="-0.000001" ParamHiStop="0.000001" HingeAnchor="LeftRearFoot 2.11169999999999969e-02 -2.54749999999999144e-02 1.17939999999999989e-02" HingeAxis="LeftRearFoot 0.00000000000000000e+00 0.00000000000000000e+00 1.00000000000000000e+00" Body2HingeAnchor="LeftMT5 -2.21999999999999975e-04 3.56850000000000778e-02 2.30349999999999999e-02" Body2HingeAxis="LeftMT5 0.00000000000000000e+00 0.00000000000000000e+00 1.00000000000000000e+00" StartAngleReference="0.00000000000000000e+00"/>
<JOINT ID="LeftMT1_LeftMT1_1" Type="Hinge" Body1ID="LeftMT1" Body2ID="LeftMT1_1" ParamLoStop="-0.000001" ParamHiStop="0.000001" HingeAnchor="LeftMT1 -1.58799999999999220e-03 -2.74259999999999504e-02 2.95960000000000667e-03" HingeAxis="LeftMT1 0.00000000000000000e+00 0.00000000000000000e+00 1.00000000000000000e+00" Body2HingeAnchor="LeftMT1_1 -7.95999999999991159e-04 1.30600000000002936e-03 -1.75929999999999143e-03" Body2HingeAxis="LeftMT1_1 0.00000000000000000e+00 0.00000000000000000e+00 1.00000000000000000e+00" StartAngleReference="0.00000000000000000e+00"/>
<JOINT ID="LeftMT1_1_LeftMT1_2" Type="Hinge" Body1ID="LeftMT1_1" Body2ID="LeftMT1_2" ParamLoStop="-0.000001" ParamHiStop="0.000001" HingeAnchor="LeftMT1_1 -2.50599999999999434e-03 -2.29510000000000547e-02 2.19350000000000100e-03" HingeAxis="LeftMT1_1 0.00000000000000000e+00 0.00000000000000000e+00 1.00000000000000000e+00" Body2HingeAnchor="LeftMT1_2 -5.45000000000003815e-04 1.30269999999998998e-02 1.74789999999999668e-03" Body2HingeAxis="LeftMT1_2 0.00000000000000000e+00 0.00000000000000000e+00 1.00000000000000000e+00" StartAngleReference="0.00000000000000000e+00"/>
<JOINT ID="LeftMT2_LeftMT2_1" Type="Hinge" Body1ID="LeftMT2" Body2ID="LeftMT2_1" ParamLoStop="-0.000001" ParamHiStop="0.000001" HingeAnchor="LeftMT2 -7.44499999999999329e-03 -2.74029999999999552e-02 4.36499999999999388e-03" HingeAxis="LeftMT2 0.00000000000000000e+00 0.00000000000000000e+00 1.00000000000000000e+00" Body2HingeAnchor="LeftMT2_1 -2.21100000000000463e-03 2.05180000000000362e-02 -3.79300000000000470e-03" Body2HingeAxis="LeftMT2_1 0.00000000000000000e+00 0.00000000000000000e+00 1.00000000000000000e+00" StartAngleReference="0.00000000000000000e+00"/>
<JOINT ID="LeftMT2_1_LeftMT2_2" Type="Hinge" Body1ID="LeftMT2_1" Body2ID="LeftMT2_2" ParamLoStop="-0.000001" ParamHiStop="0.000001" HingeAnchor="LeftMT2_1 -2.23100000000001075e-03 -1.16330000000000044e-02 4.60810000000000386e-03" HingeAxis="LeftMT2_1 0.00000000000000000e+00 0.00000000000000000e+00 1.00000000000000000e+00" Body2HingeAnchor="LeftMT2_2 -3.85000000000000620e-03 1.44759999999999334e-02 -5.13379999999999392e-03" Body2HingeAxis="LeftMT2_2 0.00000000000000000e+00 0.00000000000000000e+00 1.00000000000000000e+00" StartAngleReference="0.00000000000000000e+00"/>
<JOINT ID="LeftMT2_2_LeftMT2_3" Type="Hinge" Body1ID="LeftMT2_2" Body2ID="LeftMT2_3" ParamLoStop="-0.000001" ParamHiStop="0.000001" HingeAnchor="LeftMT2_2 0.00000000000000000e+00 0.00000000000000000e+00 0.00000000000000000e+00" HingeAxis="LeftMT2_2 0.00000000000000000e+00 0.00000000000000000e+00 1.00000000000000000e+00" Body2HingeAnchor="LeftMT2_3 4.08000000000005580e-04 1.16080000000000627e-02 -2.36229999999999773e-03" Body2HingeAxis="LeftMT2_3 0.00000000000000000e+00 0.00000000000000000e+00 1.00000000000000000e+00" StartAngleReference="0.00000000000000000e+00"/>
<JOINT ID="LeftMT3_LeftMT3_1" Type="Hinge" Body1ID="LeftMT3" Body2ID="LeftMT3_1" ParamLoStop="-0.000001" ParamHiStop="0.000001" HingeAnchor="LeftMT3 -6.23599999999999155e-03 -2.31129999999999391e-02 4.43100000000000438e-03" HingeAxis="LeftMT3 0.00000000000000000e+00 0.00000000000000000e+00 1.00000000000000000e+00" Body2HingeAnchor="LeftMT3_1 -2.12500000000000189e-03 2.58290000000001019e-02 -5.36100000000000465e-03" Body2HingeAxis="LeftMT3_1 0.00000000000000000e+00 0.00000000000000000e+00 1.00000000000000000e+00" StartAngleReference="0.00000000000000000e+00"/>
<JOINT ID="LeftMT3_1_LeftMT3_2" Type="Hinge" Body1ID="LeftMT3_1" Body2ID="LeftMT3_2" ParamLoStop="-0.000001" ParamHiStop="0.000001" HingeAnchor="LeftMT3_1 -2.53800000000001247e-03 -1.55099999999999127e-02 3.94799999999999318e-03" HingeAxis="LeftMT3_1 0.00000000000000000e+00 0.00000000000000000e+00 1.00000000000000000e+00" Body2HingeAnchor="LeftMT3_2 -4.21000000000004704e-04 1.43349999999999866e-02 -3.57000000000000373e-03" Body2HingeAxis="LeftMT3_2 0.00000000000000000e+00 0.00000000000000000e+00 1.00000000000000000e+00" StartAngleReference="0.00000000000000000e+00"/>
<JOINT ID="LeftMT3_2_LeftMT3_3" Type="Hinge" Body1ID="LeftMT3_2" Body2ID="LeftMT3_3" ParamLoStop="-0.000001" ParamHiStop="0.000001" HingeAnchor="LeftMT3_2 -4.08999999999992703e-04 -9.28300000000004122e-03 9.50000000000006395e-04" HingeAxis="LeftMT3_2 0.00000000000000000e+00 0.00000000000000000e+00 1.00000000000000000e+00" Body2HingeAnchor="LeftMT3_3 5.46500000000001152e-03 7.23600000000002019e-03 -1.15999999999999437e-03" Body2HingeAxis="LeftMT3_3 0.00000000000000000e+00 0.00000000000000000e+00 1.00000000000000000e+00" StartAngleReference="0.00000000000000000e+00"/>
<JOINT ID="LeftMT4_MT4_1" Type="Hinge" Body1ID="LeftMT4" Body2ID="LeftMT4_1" ParamLoStop="-0.000001" ParamHiStop="0.000001" HingeAnchor="LeftMT4 -1.93899999999999628e-03 -2.25530000000000452e-02 1.89600000000000879e-03" HingeAxis="LeftMT4 0.00000000000000000e+00 0.00000000000000000e+00 1.00000000000000000e+00" Body2HingeAnchor="LeftMT4_1 3.79999999999963700e-05 2.43259999999999588e-02 -3.18899999999999739e-03" Body2HingeAxis="LeftMT4_1 0.00000000000000000e+00 0.00000000000000000e+00 1.00000000000000000e+00" StartAngleReference="0.00000000000000000e+00"/>
<JOINT ID="LeftMT4_1_LeftMT4_2" Type="Hinge" Body1ID="LeftMT4_1" Body2ID="LeftMT4_2" ParamLoStop="-0.000001" ParamHiStop="0.000001" HingeAnchor="LeftMT4_1 -3.40000000000062474e-05 -1.36309999999999487e-02 3.04999999999999716e-03" HingeAxis="LeftMT4_1 0.00000000000000000e+00 0.00000000000000000e+00 1.00000000000000000e+00" Body2HingeAnchor="LeftMT4_2 -3.40000000000062474e-05 -1.36309999999999487e-02 3.04999999999999716e-03" Body2HingeAxis="LeftMT4_2 0.00000000000000000e+00 0.00000000000000000e+00 1.00000000000000000e+00" StartAngleReference="0.00000000000000000e+00"/>
<JOINT ID="LeftMT4_2_LeftMT4_3" Type="Hinge" Body1ID="LeftMT4_2" Body2ID="LeftMT4_3" ParamLoStop="-0.000001" ParamHiStop="0.000001" HingeAnchor="LeftMT4_2 -5.49999999999994937e-05 -4.77949999999999764e-02 8.35099999999999731e-03" HingeAxis="LeftMT4_2 0.00000000000000000e+00 0.00000000000000000e+00 1.00000000000000000e+00" Body2HingeAnchor="LeftMT4_3 4.57300000000000761e-03 -1.18999999999980233e-04 -3.31999999999998963e-04" Body2HingeAxis="LeftMT4_3 0.00000000000000000e+00 0.00000000000000000e+00 1.00000000000000000e+00" StartAngleReference="0.00000000000000000e+00"/>
<JOINT ID="LeftMT5_LeftMT5_1" Type="Hinge" Body1ID="LeftMT5" Body2ID="LeftMT5_1" ParamLoStop="-0.000001" ParamHiStop="0.000001" HingeAnchor="LeftMT5 3.24000000000004840e-04 -2.42660000000000098e-02 3.91600000000000281e-03" HingeAxis="LeftMT5 0.00000000000000000e+00 0.00000000000000000e+00 1.00000000000000000e+00" Body2HingeAnchor="LeftMT5_1 -2.94500000000000317e-03 2.46669999999999945e-02 2.01000000000006729e-04" Body2HingeAxis="LeftMT5_1 0.00000000000000000e+00 0.00000000000000000e+00 1.00000000000000000e+00" StartAngleReference="0.00000000000000000e+00"/>
<JOINT ID="LeftMT5_1_LeftMT5_2" Type="Hinge" Body1ID="LeftMT5_1" Body2ID="LeftMT5_2" ParamLoStop="-0.000001" ParamHiStop="0.000001" HingeAnchor="LeftMT5_1 -2.95600000000000029e-03 -1.31709999999999328e-02 1.64200000000000457e-03" HingeAxis="LeftMT5_1 0.00000000000000000e+00 0.00000000000000000e+00 1.00000000000000000e+00" Body2HingeAnchor="LeftMT5_2 5.16800000000000592e-03 1.14480000000000137e-02 -2.82899999999999818e-03" Body2HingeAxis="LeftMT5_2 0.00000000000000000e+00 0.00000000000000000e+00 1.00000000000000000e+00" StartAngleReference="0.00000000000000000e+00"/>
<JOINT ID="LeftMT5_2_LeftMT5_3" Type="Hinge" Body1ID="LeftMT5_2" Body2ID="LeftMT5_3" ParamLoStop="-0.000001" ParamHiStop="0.000001" HingeAnchor="LeftMT5_2 5.16800000000000592e-03 1.14480000000000137e-02 -2.82899999999999818e-03" HingeAxis="LeftMT5_2 0.00000000000000000e+00 0.00000000000000000e+00 1.00000000000000000e+00" Body2HingeAnchor="LeftMT5_3 5.16800000000000592e-03 1.14480000000000137e-02 -2.82899999999999818e-03" Body2HingeAxis="LeftMT5_3 0.00000000000000000e+00 0.00000000000000000e+00 1.00000000000000000e+00" StartAngleReference="0.00000000000000000e+00"/>

<!--Gastro check1-->    
<MUSCLE ActivationK="0.17" ActivationKinetics="false" ActivationRate="500" FastTwitchProportion="0.5" FibreLength="0.0914" ForcePerUnitArea="300000" ID="Gastrocnemius_Lateral" InsertionBodyID="LeftRearFoot" OriginBodyID="LeftThigh" PCA="0.000000364869328" ParallelStrainAtFmax="0.59999999999999998" ParallelStrainModel="Square" ParallelStrainRateAtFmax="0" SerialStrainAtFmax="0.059999999999999999" SerialStrainModel="Square" SerialStrainRateAtFmax="0" Strap="ThreePoint" TActivationA="80e-3" TActivationB="0.47e-3" TDeactivationA="90e-3" TDeactivationB="0.56e-3" Type="MinettiAlexanderComplete" VMaxFactor="8.4" Width="1" MidpointBodyID="LeftShank" TendonLength="8.30000000000000043e-02" InitialFibreLength="4.57224247744098741e-02" StartActivation="-1.00000000000000000e+00" Origin="LeftThigh -2.27529999999999955e-02 -1.23923999999999923e-01 -1.33710000000000218e-02" Insertion="LeftRearFoot -7.91400000000000436e-03 2.93670000000000320e-02 -1.01380000000000081e-02" MidPoint="LeftShank -4.46797000000000027e-02 -1.38620000000000410e-02 -2.59110000000000174e-02"/>
<MUSCLE ActivationK="0.17" ActivationKinetics="false" ActivationRate="500" FastTwitchProportion="0.5" FibreLength="0.0692" ForcePerUnitArea="300000" ID="Gastrocnemius_Medial" InsertionBodyID="LeftRearFoot" OriginBodyID="LeftThigh" PCA="0.000000981159341" ParallelStrainAtFmax="0.59999999999999998" ParallelStrainModel="Square" ParallelStrainRateAtFmax="0" SerialStrainAtFmax="0.059999999999999999" SerialStrainModel="Square" SerialStrainRateAtFmax="0" Strap="ThreePoint" TActivationA="80e-3" TActivationB="0.47e-3" TDeactivationA="90e-3" TDeactivationB="0.56e-3" Type="MinettiAlexanderComplete" VMaxFactor="8.4" Width="1" MidpointBodyID="LeftShank" TendonLength="2.99999999999999989e-01" InitialFibreLength="4.57224247744098741e-02" StartActivation="-1.00000000000000000e+00" Origin="LeftThigh -2.77050000000000074e-02 -1.15437000000000012e-01 4.25479999999999886e-02" Insertion="LeftRearFoot -7.91400000000000436e-03 2.93670000000000320e-02 -1.01380000000000081e-02" MidPoint="LeftShank -4.46797000000000027e-02 -1.38620000000000410e-02 -2.59110000000000174e-02"/>
    
<!--><MUSCLE ActivationK="0.17" ActivationKinetics="false" ActivationRate="500" FastTwitchProportion="0.5" FibreLength="0.0914" ForcePerUnitArea="300000" ID="Gastrocnemius_Lateral_KB" InsertionBodyID="LeftRearFoot" OriginBodyID="LeftThigh" PCA="0.000000364869328" ParallelStrainAtFmax="0.59999999999999998" ParallelStrainModel="Square" ParallelStrainRateAtFmax="0" SerialStrainAtFmax="0.059999999999999999" SerialStrainModel="Square" SerialStrainRateAtFmax="0" Strap="CylinderWrap" TActivationA="80e-3" TActivationB="0.47e-3" TDeactivationA="90e-3" TDeactivationB="0.56e-3" Type="MinettiAlexanderComplete" VMaxFactor="8.4" Width="1" CylinderBodyID="LeftShank" TendonLength="8.30000000000000043e-02" InitialFibreLength="4.57224247744098741e-02" StartActivation="-1.00000000000000000e+00" Origin="LeftThigh -2.27529999999999955e-02 -1.33923999999999923e-01 -1.33710000000000218e-02" Insertion="LeftRearFoot -7.91400000000000436e-03 2.93670000000000320e-02 -1.01380000000000081e-02" CylinderAxis="World 0d 0 1 0" CylinderRadius="0.01" CylinderPosition="World -0.105586	0.871316	-0.143693"/>
<MUSCLE ActivationK="0.17" ActivationKinetics="false" ActivationRate="500" FastTwitchProportion="0.5" FibreLength="0.0692" ForcePerUnitArea="300000" ID="Gastrocnemius_Medial_KB" InsertionBodyID="LeftRearFoot" OriginBodyID="LeftThigh" PCA="0.000000981159341" ParallelStrainAtFmax="0.59999999999999998" ParallelStrainModel="Square" ParallelStrainRateAtFmax="0" SerialStrainAtFmax="0.059999999999999999" SerialStrainModel="Square" SerialStrainRateAtFmax="0" Strap="CylinderWrap" TActivationA="80e-3" TActivationB="0.47e-3" TDeactivationA="90e-3" TDeactivationB="0.56e-3" Type="MinettiAlexanderComplete" VMaxFactor="8.4" Width="1" CylinderBodyID="LeftShank" TendonLength="2.99999999999999989e-01" InitialFibreLength="4.57224247744098741e-02" StartActivation="-1.00000000000000000e+00" Origin="LeftThigh -2.77050000000000074e-02 -1.25437000000000012e-01 4.25479999999999886e-02" Insertion="LeftRearFoot -7.91400000000000436e-03 2.93670000000000320e-02 -1.01380000000000081e-02" CylinderAxis="World 0d 0 1 0" CylinderRadius="0.01" CylinderPosition="World -0.117121	0.871916	-0.108898"/>-->
    
<MUSCLE ActivationK="0.17" ActivationKinetics="false" ActivationRate="500" FastTwitchProportion="0.5" FibreLength="0.0914" ForcePerUnitArea="300000" ID="Gastrocnemius_Medial_KB" InsertionBodyID="LeftRearFoot" OriginBodyID="LeftThigh" PCA="0.000000364869328" ParallelStrainAtFmax="0.59999999999999998" ParallelStrainModel="Square" ParallelStrainRateAtFmax="0" SerialStrainAtFmax="0.059999999999999999" SerialStrainModel="Square" SerialStrainRateAtFmax="0" Strap="CylinderWrap" TActivationA="80e-3" TActivationB="0.47e-3" TDeactivationA="90e-3" TDeactivationB="0.56e-3" Type="MinettiAlexanderComplete" VMaxFactor="8.4" Width="1" CylinderBodyID="LeftShank" TendonLength="8.30000000000000043e-02" InitialFibreLength="4.57224247744098741e-02" StartActivation="-1.00000000000000000e+00" Origin="World -0.13922	0.918848	-0.100147" Insertion="LeftRearFoot -7.91400000000000436e-03 2.93670000000000320e-02 -1.01380000000000081e-02" CylinderAxis="World 0d 0 1 0" CylinderRadius="0.023" CylinderPosition="LeftThigh -2.39600000000000923e-03 -1.25828999999999967e-01 1.36969999999999870e-02"/>
<MUSCLE ActivationK="0.17" ActivationKinetics="false" ActivationRate="500" FastTwitchProportion="0.5" FibreLength="0.0692" ForcePerUnitArea="300000" ID="Gastrocnemius_Lateral_KB" InsertionBodyID="LeftRearFoot" OriginBodyID="LeftThigh" PCA="0.000000981159341" ParallelStrainAtFmax="0.59999999999999998" ParallelStrainModel="Square" ParallelStrainRateAtFmax="0" SerialStrainAtFmax="0.059999999999999999" SerialStrainModel="Square" SerialStrainRateAtFmax="0" Strap="TwoPoint" TActivationA="80e-3" TActivationB="0.47e-3" TDeactivationA="90e-3" TDeactivationB="0.56e-3" Type="MinettiAlexanderComplete" VMaxFactor="8.4" Width="1" CylinderBodyID="LeftThigh" TendonLength="2.99999999999999989e-01" InitialFibreLength="4.57224247744098741e-02" StartActivation="-1.00000000000000000e+00" Origin="World -0.137944	0.914121	-0.149151" Insertion="LeftRearFoot -7.91400000000000436e-03 2.93670000000000320e-02 -1.01380000000000081e-02" CylinderAxis="World 0d 0 1 0" CylinderRadius="0.023" CylinderPosition="LeftThigh -2.39600000000000923e-03 -1.25828999999999967e-01 1.36969999999999870e-02"/>


    
<MUSCLE ActivationK="0.17" ActivationKinetics="false" ActivationRate="500" FastTwitchProportion="0.5" FibreLength="0.0456" ForcePerUnitArea="300000" ID="Soleus_FibulaHead" InsertionBodyID="LeftRearFoot" OriginBodyID="LeftShank" PCA="0.00000164308176" ParallelStrainAtFmax="0.59999999999999998" ParallelStrainModel="Square" ParallelStrainRateAtFmax="0" SerialStrainAtFmax="0.059999999999999999" SerialStrainModel="Square" SerialStrainRateAtFmax="0" Strap="ThreePoint" TActivationA="80e-3" TActivationB="0.47e-3" TDeactivationA="90e-3" TDeactivationB="0.56e-3" Type="MinettiAlexanderComplete" VMaxFactor="8.4" Width="1" MidpointBodyID="LeftShank" TendonLength="1.49999999999999994e-02" InitialFibreLength="4.57224247744098741e-02" StartActivation="-1.00000000000000000e+00" Origin="LeftShank -2.39077000000000039e-02 8.27059999999999604e-02 -1.96410000000000196e-02" Insertion="LeftRearFoot -7.91400000000000436e-03 2.93670000000000320e-02 -1.01380000000000081e-02" MidPoint="LeftShank -4.46797000000000027e-02 -1.38620000000000410e-02 -2.59110000000000174e-02"/>
<MUSCLE ActivationK="0.17" ActivationKinetics="false" ActivationRate="500" FastTwitchProportion="0.5" FibreLength="0.0456" ForcePerUnitArea="300000" ID="Soleus_FibulaShaft" InsertionBodyID="LeftRearFoot" OriginBodyID="LeftShank" PCA="0.00000164308176" ParallelStrainAtFmax="0.59999999999999998" ParallelStrainModel="Square" ParallelStrainRateAtFmax="0" SerialStrainAtFmax="0.059999999999999999" SerialStrainModel="Square" SerialStrainRateAtFmax="0" Strap="ThreePoint" TActivationA="80e-3" TActivationB="0.47e-3" TDeactivationA="90e-3" TDeactivationB="0.56e-3" Type="MinettiAlexanderComplete" VMaxFactor="8.4" Width="1" MidpointBodyID="LeftShank" TendonLength="1.49999999999999994e-02" InitialFibreLength="4.57224247744098741e-02" StartActivation="-1.00000000000000000e+00" Origin="LeftShank -1.29077000000000039e-02 5.27059999999999604e-02 -2.36410000000000196e-02" Insertion="LeftRearFoot -7.91400000000000436e-03 2.93670000000000320e-02 -1.01380000000000081e-02"  MidPoint="LeftShank -4.46797000000000027e-02 -1.38620000000000410e-02 -2.59110000000000174e-02"/>
<MUSCLE ActivationK="0.17" ActivationKinetics="false" ActivationRate="500" FastTwitchProportion="0.5" FibreLength="0.0274" ForcePerUnitArea="300000" ID="Popliteus" InsertionBodyID="LeftShank" OriginBodyID="LeftThigh" PCA="0.0000007550612862" ParallelStrainAtFmax="0.59999999999999998" ParallelStrainModel="Square" ParallelStrainRateAtFmax="0" SerialStrainAtFmax="0.059999999999999999" SerialStrainModel="Square" SerialStrainRateAtFmax="0" Strap="ThreePoint" TActivationA="80e-3" TActivationB="0.47e-3" TDeactivationA="90e-3" TDeactivationB="0.56e-3" Type="MinettiAlexanderComplete" VMaxFactor="8.4" Width="1" MidpointBodyID="LeftShank" TendonLength="2.99999999999999989e-02" InitialFibreLength="4.57224247744098741e-02" StartActivation="-1.00000000000000000e+00" Origin="LeftThigh -2.11920000000000164e-02 -1.38158000000000003e-01 -4.34200000000001252e-03" Insertion="LeftShank -1.52507000000000059e-02 -2.60110000000000063e-02 1.66929999999999856e-02" MidPoint="LeftShank -3.36156999999999984e-02 9.80249999999999178e-02 -1.67810000000000181e-02"/>
<MUSCLE ActivationK="0.17" ActivationKinetics="false" ActivationRate="500" FastTwitchProportion="0.5" FibreLength="0.135" ForcePerUnitArea="300000" ID="ExtensorDigitoriumLongus2" InsertionBodyID="LeftMT2_3" OriginBodyID="LeftShank" PCA="0.000000215373864" ParallelStrainAtFmax="0.59999999999999998" ParallelStrainModel="Square" ParallelStrainRateAtFmax="0" SerialStrainAtFmax="0.059999999999999999" SerialStrainModel="Square" SerialStrainRateAtFmax="0" Strap="NPoint" TActivationA="80e-3" TActivationB="0.47e-3" TDeactivationA="90e-3" TDeactivationB="0.56e-3" Type="MinettiAlexanderComplete" VMaxFactor="8.4" Width="1" ViapointBody0="LeftShank" ViapointBody1="LeftMT2_2" TendonLength="2.89999999999999980e-01" InitialFibreLength="4.57224247744098741e-02" StartActivation="-1.00000000000000000e+00" Origin="LeftShank 1.36835000000000012e-02 9.20439999999999037e-02 -1.70379999999999976e-02" Insertion="LeftMT2_3 5.74600000000000111e-03 -5.96999999999958675e-04 6.30199999999997429e-04" ViaPoint0="LeftShank 4.96399999999999619e-03 -5.12720000000000953e-02 -2.68310000000000215e-02" ViaPoint1="LeftMT2_2 6.92399999999999960e-03 7.10999999999906152e-04 8.67400000000004279e-04"/>
<MUSCLE ActivationK="0.17" ActivationKinetics="false" ActivationRate="500" FastTwitchProportion="0.5" FibreLength="0.135" ForcePerUnitArea="300000" ID="ExtensorDigitoriumLongus3" InsertionBodyID="LeftMT3_3" OriginBodyID="LeftShank" PCA="0.000000215373864" ParallelStrainAtFmax="0.59999999999999998" ParallelStrainModel="Square" ParallelStrainRateAtFmax="0" SerialStrainAtFmax="0.059999999999999999" SerialStrainModel="Square" SerialStrainRateAtFmax="0" Strap="NPoint" TActivationA="80e-3" TActivationB="0.47e-3" TDeactivationA="90e-3" TDeactivationB="0.56e-3" Type="MinettiAlexanderComplete" VMaxFactor="8.4" Width="1" ViapointBody0="LeftShank" ViapointBody1="LeftMT3" ViapointBody2="LeftMT3_2" TendonLength="2.80000000000000027e-01" InitialFibreLength="4.57224247744098741e-02" StartActivation="-1.00000000000000000e+00" Origin="LeftShank 1.36835000000000012e-02 9.20439999999999037e-02 -1.70379999999999976e-02" Insertion="LeftMT3_3 5.19400000000000417e-03 -5.87999999999977430e-04 4.25000000000008704e-04" ViaPoint0="LeftShank 4.96399999999999619e-03 -5.12720000000000953e-02 -2.68310000000000215e-02" ViaPoint1="LeftMT3 4.32899999999999952e-03 -2.34199999999999964e-02 6.08400000000000607e-03" ViaPoint2="LeftMT3_2 5.50399999999999501e-03 -1.25000000000000666e-02 2.25799999999999612e-03"/>
<MUSCLE ActivationK="0.17" ActivationKinetics="false" ActivationRate="500" FastTwitchProportion="0.5" FibreLength="0.135" ForcePerUnitArea="300000" ID="ExtensorDigitoriumLongus4" InsertionBodyID="LeftMT4_3" OriginBodyID="LeftShank" PCA="0.000000215373864" ParallelStrainAtFmax="0.59999999999999998" ParallelStrainModel="Square" ParallelStrainRateAtFmax="0" SerialStrainAtFmax="0.059999999999999999" SerialStrainModel="Square" SerialStrainRateAtFmax="0" Strap="ThreePoint" TActivationA="80e-3" TActivationB="0.47e-3" TDeactivationA="90e-3" TDeactivationB="0.56e-3" Type="MinettiAlexanderComplete" VMaxFactor="8.4" Width="1" MidpointBodyID="LeftMT4_1" TendonLength="1.44999999999999990e-01" InitialFibreLength="4.57224247744098741e-02" StartActivation="-1.00000000000000000e+00" Origin="LeftShank 4.96399999999999619e-03 -5.12720000000000953e-02 -2.68310000000000215e-02" Insertion="LeftMT4_3 2.69900000000000695e-03 2.65599999999999170e-03 -1.14400000000000612e-03" MidPoint="LeftMT4_1 4.43399999999999350e-03 -1.14159999999999817e-02 4.98899999999999344e-03"/>
<MUSCLE ActivationK="0.17" ActivationKinetics="false" ActivationRate="500" FastTwitchProportion="0.5" FibreLength="0.135" ForcePerUnitArea="300000" ID="ExtensorDigitoriumLongus5" InsertionBodyID="LeftMT5_2" OriginBodyID="LeftShank" PCA="0.000000215373864" ParallelStrainAtFmax="0.59999999999999998" ParallelStrainModel="Square" ParallelStrainRateAtFmax="0" SerialStrainAtFmax="0.059999999999999999" SerialStrainModel="Square" SerialStrainRateAtFmax="0" Strap="NPoint" TActivationA="80e-3" TActivationB="0.47e-3" TDeactivationA="90e-3" TDeactivationB="0.56e-3" Type="MinettiAlexanderComplete" VMaxFactor="8.4" Width="1" ViapointBody0="LeftShank" ViapointBody1="LeftMT5" ViapointBody2="LeftMT5_1" ViapointBody3="LeftMT5_1" TendonLength="1.44999999999999990e-01" InitialFibreLength="4.57224247744098741e-02" StartActivation="-1.00000000000000000e+00" Origin="LeftShank -4.70260000000000122e-03 -8.48040000000001015e-02 -1.80389999999999995e-02" Insertion="LeftMT5_2 2.32500000000000762e-03 -4.27100000000002478e-03 7.19999999999887397e-05" ViaPoint0="LeftShank -7.65169999999999739e-03 -1.02013000000000020e-01 -1.97060000000000013e-02" ViaPoint1="LeftMT5 2.48700000000000310e-03 1.35549999999999837e-02 -6.23000000000012433e-04" ViaPoint2="LeftMT5_1 6.98699999999999322e-03 9.90200000000007741e-03 -4.01000000000012458e-04" ViaPoint3="LeftMT5_1 5.12999999999999567e-03 -6.29199999999996429e-03 1.95000000000000728e-04"/>
<MUSCLE ActivationK="0.17" ActivationKinetics="false" ActivationRate="500" FastTwitchProportion="0.5" FibreLength="0.048" ForcePerUnitArea="300000" ID="TibialisAnteriorMedialShaftStartToCuneiform" InsertionBodyID="LeftRearFoot" OriginBodyID="LeftShank" PCA="0.000001488600629" ParallelStrainAtFmax="0.59999999999999998" ParallelStrainModel="Square" ParallelStrainRateAtFmax="0" SerialStrainAtFmax="0.059999999999999999" SerialStrainModel="Square" SerialStrainRateAtFmax="0" Strap="NPoint" TActivationA="80e-3" TActivationB="0.47e-3" TDeactivationA="90e-3" TDeactivationB="0.56e-3" Type="MinettiAlexanderComplete" VMaxFactor="8.4" Width="1" ViapointBody0="LeftShank" ViapointBody1="LeftRearFoot" TendonLength="9.50000000000000011e-02" InitialFibreLength="4.57224247744098741e-02" StartActivation="-1.00000000000000000e+00" Origin="LeftShank 2.01088999999999990e-02 8.17129999999999246e-02 -2.26800000000002000e-03" Insertion="LeftRearFoot 2.66389999999999960e-02 -2.85879999999999468e-02 4.11649999999999933e-02" ViaPoint0="LeftShank 1.40716000000000035e-02 -1.96560000000000068e-02 2.02889999999999876e-02" ViaPoint1="LeftRearFoot 3.25359999999999955e-02 4.43300000000002026e-03 3.68389999999999967e-02"/>
<MUSCLE ActivationK="0.17" ActivationKinetics="false" ActivationRate="500" FastTwitchProportion="0.5" FibreLength="0.048" ForcePerUnitArea="300000" ID="TibialisAnteriorMedialShaftStartToMT1" InsertionBodyID="LeftMT1" OriginBodyID="LeftShank" PCA="0.000001488600629" ParallelStrainAtFmax="0.59999999999999998" ParallelStrainModel="Square" ParallelStrainRateAtFmax="0" SerialStrainAtFmax="0.059999999999999999" SerialStrainModel="Square" SerialStrainRateAtFmax="0" Strap="NPoint" TActivationA="80e-3" TActivationB="0.47e-3" TDeactivationA="90e-3" TDeactivationB="0.56e-3" Type="MinettiAlexanderComplete" VMaxFactor="8.4" Width="1" ViapointBody0="LeftShank" ViapointBody1="LeftRearFoot" TendonLength="9.50000000000000011e-02" InitialFibreLength="4.57224247744098741e-02" StartActivation="-1.00000000000000000e+00" Origin="LeftShank 2.01088999999999990e-02 8.17129999999999246e-02 -2.26800000000002000e-03" Insertion="LeftMT1 -1.22270000000000018e-02 1.89599999999999769e-02 -1.39848999999999946e-02" ViaPoint0="LeftShank 1.40716000000000035e-02 -1.96560000000000068e-02 2.02889999999999876e-02" ViaPoint1="LeftRearFoot 3.25359999999999955e-02 4.43300000000002026e-03 3.68389999999999967e-02"/>
<MUSCLE ActivationK="0.17" ActivationKinetics="false" ActivationRate="500" FastTwitchProportion="0.5" FibreLength="0.048" ForcePerUnitArea="300000" ID="TibialisAnteriorMedialShaftMidToCuneiform" InsertionBodyID="LeftRearFoot" OriginBodyID="LeftShank" PCA="0.000001488600629" ParallelStrainAtFmax="0.59999999999999998" ParallelStrainModel="Square" ParallelStrainRateAtFmax="0" SerialStrainAtFmax="0.059999999999999999" SerialStrainModel="Square" SerialStrainRateAtFmax="0" Strap="NPoint" TActivationA="80e-3" TActivationB="0.47e-3" TDeactivationA="90e-3" TDeactivationB="0.56e-3" Type="MinettiAlexanderComplete" VMaxFactor="8.4" Width="1" ViapointBody0="LeftShank" ViapointBody1="LeftRearFoot" TendonLength="9.50000000000000011e-02" InitialFibreLength="4.57224247744098741e-02" StartActivation="-1.00000000000000000e+00" Origin="LeftShank 1.84914999999999941e-02 9.27800000000000846e-03 1.96019999999999944e-02" Insertion="LeftRearFoot 2.66389999999999960e-02 -2.85879999999999468e-02 4.11649999999999933e-02" ViaPoint0="LeftShank 1.40716000000000035e-02 -1.96560000000000068e-02 2.02889999999999876e-02" ViaPoint1="LeftRearFoot 3.25359999999999955e-02 4.43300000000002026e-03 3.68389999999999967e-02"/>
<MUSCLE ActivationK="0.17" ActivationKinetics="false" ActivationRate="500" FastTwitchProportion="0.5" FibreLength="0.048" ForcePerUnitArea="300000" ID="TibialisAnteriorMedialShaftMidToMT1" InsertionBodyID="LeftMT1" OriginBodyID="LeftShank" PCA="0.000001488600629" ParallelStrainAtFmax="0.59999999999999998" ParallelStrainModel="Square" ParallelStrainRateAtFmax="0" SerialStrainAtFmax="0.059999999999999999" SerialStrainModel="Square" SerialStrainRateAtFmax="0" Strap="NPoint" TActivationA="80e-3" TActivationB="0.47e-3" TDeactivationA="90e-3" TDeactivationB="0.56e-3" Type="MinettiAlexanderComplete" VMaxFactor="8.4" Width="1" ViapointBody0="LeftShank" ViapointBody1="LeftRearFoot" TendonLength="9.50000000000000011e-02" InitialFibreLength="4.57224247744098741e-02" StartActivation="-1.00000000000000000e+00" Origin="LeftShank 1.84914999999999941e-02 9.27800000000000846e-03 1.96019999999999944e-02" Insertion="LeftMT1 -1.22270000000000018e-02 1.89599999999999769e-02 -1.39848999999999946e-02" ViaPoint0="LeftShank 1.40716000000000035e-02 -1.96560000000000068e-02 2.02889999999999876e-02" ViaPoint1="LeftRearFoot 3.25359999999999955e-02 4.43300000000002026e-03 3.68389999999999967e-02"/>
<MUSCLE ActivationK="0.17" ActivationKinetics="false" ActivationRate="500" FastTwitchProportion="0.5" FibreLength="0.048" ForcePerUnitArea="300000" ID="TibialisAnteriorMedialShaftEndToCuneiform" InsertionBodyID="LeftRearFoot" OriginBodyID="LeftShank" PCA="0.000001488600629" ParallelStrainAtFmax="0.59999999999999998" ParallelStrainModel="Square" ParallelStrainRateAtFmax="0" SerialStrainAtFmax="0.059999999999999999" SerialStrainModel="Square" SerialStrainRateAtFmax="0" Strap="ThreePoint" TActivationA="80e-3" TActivationB="0.47e-3" TDeactivationA="90e-3" TDeactivationB="0.56e-3" Type="MinettiAlexanderComplete" VMaxFactor="8.4" Width="1" MidpointBodyID="LeftRearFoot" TendonLength="9.50000000000000011e-02" InitialFibreLength="4.57224247744098741e-02" StartActivation="-1.00000000000000000e+00" Origin="LeftShank -8.67310000000000303e-03 -9.58770000000001010e-02 4.67599999999998572e-03" Insertion="LeftRearFoot 2.66389999999999960e-02 -2.85879999999999468e-02 4.11649999999999933e-02" MidPoint="LeftRearFoot 3.25359999999999955e-02 4.43300000000002026e-03 3.68389999999999967e-02"/>
<MUSCLE ActivationK="0.17" ActivationKinetics="false" ActivationRate="500" FastTwitchProportion="0.5" FibreLength="0.048" ForcePerUnitArea="300000" ID="TibialisAnteriorMedialShaftEndToMT1" InsertionBodyID="LeftMT1" OriginBodyID="LeftShank" PCA="0.000001488600629" ParallelStrainAtFmax="0.59999999999999998" ParallelStrainModel="Square" ParallelStrainRateAtFmax="0" SerialStrainAtFmax="0.059999999999999999" SerialStrainModel="Square" SerialStrainRateAtFmax="0" Strap="ThreePoint" TActivationA="80e-3" TActivationB="0.47e-3" TDeactivationA="90e-3" TDeactivationB="0.56e-3" Type="MinettiAlexanderComplete" VMaxFactor="8.4" Width="1" MidpointBodyID="LeftRearFoot" TendonLength="9.50000000000000011e-02" InitialFibreLength="4.57224247744098741e-02" StartActivation="-1.00000000000000000e+00" Origin="LeftShank -8.67310000000000303e-03 -9.58770000000001010e-02 4.67599999999998572e-03" Insertion="LeftMT1 -1.22270000000000018e-02 1.89599999999999769e-02 -1.39848999999999946e-02" MidPoint="LeftRearFoot 3.25359999999999955e-02 4.43300000000002026e-03 3.68389999999999967e-02"/>
<MUSCLE ActivationK="0.17" ActivationKinetics="false" ActivationRate="500" FastTwitchProportion="0.5" FibreLength="0.048" ForcePerUnitArea="300000" ID="TibialisAnteriorMedialCondyleToMT1" InsertionBodyID="LeftMT1" OriginBodyID="LeftShank" PCA="0.000001488600629" ParallelStrainAtFmax="0.59999999999999998" ParallelStrainModel="Square" ParallelStrainRateAtFmax="0" SerialStrainAtFmax="0.059999999999999999" SerialStrainModel="Square" SerialStrainRateAtFmax="0" Strap="NPoint" TActivationA="80e-3" TActivationB="0.47e-3" TDeactivationA="90e-3" TDeactivationB="0.56e-3" Type="MinettiAlexanderComplete" VMaxFactor="8.4" Width="1" ViapointBody0="LeftShank" ViapointBody1="LeftShank" ViapointBody2="LeftShank" ViapointBody3="LeftShank" ViapointBody4="LeftRearFoot" TendonLength="9.50000000000000011e-02" InitialFibreLength="4.57224247744098741e-02" StartActivation="-1.00000000000000000e+00" Origin="LeftShank 1.24609999999999999e-02 9.70050000000000079e-02 -1.61260000000000014e-02" Insertion="LeftMT1 -1.22270000000000018e-02 1.89599999999999769e-02 -1.39848999999999946e-02" ViaPoint0="LeftShank 2.00276999999999955e-02 6.89109999999999445e-02 1.79299999999998905e-03" ViaPoint1="LeftShank 2.04687999999999953e-02 2.64129999999999088e-02 1.38409999999999922e-02" ViaPoint2="LeftShank 1.81329999999999963e-02 8.82799999999994700e-03 1.57549999999999912e-02" ViaPoint3="LeftShank 1.21030000000000026e-02 -2.34699999999999909e-02 1.57829999999999915e-02" ViaPoint4="LeftRearFoot 3.25359999999999955e-02 4.43300000000002026e-03 3.68389999999999967e-02"/>
<MUSCLE ActivationK="0.17" ActivationKinetics="false" ActivationRate="500" FastTwitchProportion="0.5" FibreLength="0.048" ForcePerUnitArea="300000" ID="TibialisAnteriorMedialCondyleToCuneiform" InsertionBodyID="LeftRearFoot" OriginBodyID="LeftShank" PCA="0.000001488600629" ParallelStrainAtFmax="0.59999999999999998" ParallelStrainModel="Square" ParallelStrainRateAtFmax="0" SerialStrainAtFmax="0.059999999999999999" SerialStrainModel="Square" SerialStrainRateAtFmax="0" Strap="NPoint" TActivationA="80e-3" TActivationB="0.47e-3" TDeactivationA="90e-3" TDeactivationB="0.56e-3" Type="MinettiAlexanderComplete" VMaxFactor="8.4" Width="1" ViapointBody0="LeftShank" ViapointBody1="LeftShank" ViapointBody2="LeftShank" ViapointBody3="LeftShank" ViapointBody4="LeftRearFoot" TendonLength="9.50000000000000011e-02" InitialFibreLength="4.57224247744098741e-02" StartActivation="-1.00000000000000000e+00" Origin="LeftShank 1.45607999999999987e-02 9.36919999999999975e-02 -1.40010000000000134e-02" Insertion="LeftRearFoot 2.66389999999999960e-02 -2.85879999999999468e-02 4.11649999999999933e-02" ViaPoint0="LeftShank 2.00276999999999955e-02 6.89109999999999445e-02 1.79299999999998905e-03" ViaPoint1="LeftShank 2.04687999999999953e-02 2.64129999999999088e-02 1.38409999999999922e-02" ViaPoint2="LeftShank 1.81329999999999963e-02 8.82799999999994700e-03 1.57549999999999912e-02" ViaPoint3="LeftShank 1.21030000000000026e-02 -2.34699999999999909e-02 1.57829999999999915e-02" ViaPoint4="LeftRearFoot 3.25359999999999955e-02 4.43300000000002026e-03 3.68389999999999967e-02"/>
<MUSCLE ActivationK="0.17" ActivationKinetics="false" ActivationRate="500" FastTwitchProportion="0.5" FibreLength="0.048" ForcePerUnitArea="300000" ID="TibialisAnteriorLateralMid" InsertionBodyID="LeftMT1" OriginBodyID="LeftShank" PCA="0.000001488600629" ParallelStrainAtFmax="0.59999999999999998" ParallelStrainModel="Square" ParallelStrainRateAtFmax="0" SerialStrainAtFmax="0.059999999999999999" SerialStrainModel="Square" SerialStrainRateAtFmax="0" Strap="NPoint" TActivationA="80e-3" TActivationB="0.47e-3" TDeactivationA="90e-3" TDeactivationB="0.56e-3" Type="MinettiAlexanderComplete" VMaxFactor="8.4" Width="1" ViapointBody0="LeftShank" ViapointBody1="LeftShank" TendonLength="9.50000000000000011e-02" InitialFibreLength="4.57224247744098741e-02" StartActivation="-1.00000000000000000e+00" Origin="LeftShank 1.11156999999999923e-02 -3.45000000000006413e-03 1.07419999999999877e-02" Insertion="LeftMT1 -5.77300000000000035e-03 1.98369999999999935e-02 -5.08129999999999693e-03" ViaPoint0="LeftShank 1.16274999999999989e-02 -2.64159999999999950e-02 1.60099999999999826e-02" ViaPoint1="LeftShank 6.20360000000000356e-03 -4.55760000000000609e-02 1.89629999999999937e-02"/>
<MUSCLE ActivationK="0.17" ActivationKinetics="false" ActivationRate="500" FastTwitchProportion="0.5" FibreLength="0.048" ForcePerUnitArea="300000" ID="TibialisAnteriorLateralStart" InsertionBodyID="LeftMT1" OriginBodyID="LeftShank" PCA="0.000001488600629" ParallelStrainAtFmax="0.59999999999999998" ParallelStrainModel="Square" ParallelStrainRateAtFmax="0" SerialStrainAtFmax="0.059999999999999999" SerialStrainModel="Square" SerialStrainRateAtFmax="0" Strap="NPoint" TActivationA="80e-3" TActivationB="0.47e-3" TDeactivationA="90e-3" TDeactivationB="0.56e-3" Type="MinettiAlexanderComplete" VMaxFactor="8.4" Width="1" ViapointBody0="LeftShank" ViapointBody1="LeftShank" TendonLength="9.50000000000000011e-02" InitialFibreLength="4.57224247744098741e-02" StartActivation="-1.00000000000000000e+00" Origin="LeftShank 1.96447000000000011e-02 7.92069999999999164e-02 -3.27600000000000113e-03" Insertion="LeftMT1 -5.77300000000000035e-03 1.98369999999999935e-02 -5.08129999999999693e-03" ViaPoint0="LeftShank 1.16274999999999989e-02 -2.64159999999999950e-02 1.60099999999999826e-02" ViaPoint1="LeftShank 6.20360000000000356e-03 -4.55760000000000609e-02 1.89629999999999937e-02"/>
<MUSCLE ActivationK="0.17" ActivationKinetics="false" ActivationRate="500" FastTwitchProportion="0.5" FibreLength="0.048" ForcePerUnitArea="300000" ID="TibialisAnteriorLateralEnd" InsertionBodyID="LeftMT1" OriginBodyID="LeftShank" PCA="0.000001488600629" ParallelStrainAtFmax="0.59999999999999998" ParallelStrainModel="Square" ParallelStrainRateAtFmax="0" SerialStrainAtFmax="0.059999999999999999" SerialStrainModel="Square" SerialStrainRateAtFmax="0" Strap="ThreePoint" TActivationA="80e-3" TActivationB="0.47e-3" TDeactivationA="90e-3" TDeactivationB="0.56e-3" Type="MinettiAlexanderComplete" VMaxFactor="8.4" Width="1" MidpointBodyID="LeftShank" TendonLength="9.50000000000000011e-02" InitialFibreLength="4.57224247744098741e-02" StartActivation="-1.00000000000000000e+00" Origin="LeftShank -7.50580000000000691e-03 -8.43200000000000616e-02 1.05099999999998250e-03" Insertion="LeftMT1 -5.77300000000000035e-03 1.98369999999999935e-02 -5.08129999999999693e-03" MidPoint="LeftShank 6.20360000000000356e-03 -4.55760000000000609e-02 1.89629999999999937e-02"/>
<MUSCLE ActivationK="0.17" ActivationKinetics="false" ActivationRate="500" FastTwitchProportion="0.5" FibreLength="0.1172" ForcePerUnitArea="300000" ID="ExtensorHallucisLongusStartToPP1" InsertionBodyID="LeftMT1_1" OriginBodyID="LeftShank" PCA="0.00000005586322" ParallelStrainAtFmax="0.59999999999999998" ParallelStrainModel="Square" ParallelStrainRateAtFmax="0" SerialStrainAtFmax="0.059999999999999999" SerialStrainModel="Square" SerialStrainRateAtFmax="0" Strap="NPoint" TActivationA="80e-3" TActivationB="0.47e-3" TDeactivationA="90e-3" TDeactivationB="0.56e-3" Type="MinettiAlexanderComplete" VMaxFactor="8.4" Width="1" ViapointBody0="LeftRearFoot" ViapointBody1="LeftMT1_1" ViapointBody2="LeftMT1" TendonLength="1.02999999999999994e-01" InitialFibreLength="4.57224247744098741e-02" StartActivation="-1.00000000000000000e+00" Origin="LeftShank 3.45689999999999886e-03 -3.41299999999999937e-03 -2.31840000000000102e-02" Insertion="LeftMT1_1 -1.04699999999999238e-03 -2.11899999999998201e-03 8.43990000000000018e-03" ViaPoint0="LeftRearFoot 4.53039999999999971e-02 -3.86889999999999734e-02 4.45329999999999893e-02" ViaPoint1="LeftMT1_1 8.50500000000001255e-03 1.27889999999999393e-02 3.28000000000000513e-03" ViaPoint2="LeftMT1 5.49800000000000288e-03 -2.31409999999999672e-02 1.24126999999999987e-02"/>
<MUSCLE ActivationK="0.17" ActivationKinetics="false" ActivationRate="500" FastTwitchProportion="0.5" FibreLength="0.1172" ForcePerUnitArea="300000" ID="ExtensorHallucisLongusEndToPP1" InsertionBodyID="LeftMT1_1" OriginBodyID="LeftShank" PCA="0.00000005586322" ParallelStrainAtFmax="0.59999999999999998" ParallelStrainModel="Square" ParallelStrainRateAtFmax="0" SerialStrainAtFmax="0.059999999999999999" SerialStrainModel="Square" SerialStrainRateAtFmax="0" Strap="NPoint" TActivationA="80e-3" TActivationB="0.47e-3" TDeactivationA="90e-3" TDeactivationB="0.56e-3" Type="MinettiAlexanderComplete" VMaxFactor="8.4" Width="1" ViapointBody0="LeftRearFoot" ViapointBody1="LeftMT1_1" ViapointBody2="LeftMT1" TendonLength="1.02999999999999994e-01" InitialFibreLength="4.57224247744098741e-02" StartActivation="-1.00000000000000000e+00" Origin="LeftShank 6.30599999999995053e-04 -6.85090000000000421e-02 -2.26640000000000175e-02" Insertion="LeftMT1_1 -1.04699999999999238e-03 -2.11899999999998201e-03 8.43990000000000018e-03" ViaPoint0="LeftRearFoot 4.53039999999999971e-02 -3.86889999999999734e-02 4.45329999999999893e-02" ViaPoint1="LeftMT1_1 8.50500000000001255e-03 1.27889999999999393e-02 3.28000000000000513e-03" ViaPoint2="LeftMT1 5.49800000000000288e-03 -2.31409999999999672e-02 1.24126999999999987e-02"/>
<MUSCLE ActivationK="0.17" ActivationKinetics="false" ActivationRate="500" FastTwitchProportion="0.5" FibreLength="0.1172" ForcePerUnitArea="300000" ID="ExtensorHallucisLongusStartToDP1Medial" InsertionBodyID="LeftMT1_2" OriginBodyID="LeftShank" PCA="0.00000005586322" ParallelStrainAtFmax="0.59999999999999998" ParallelStrainModel="Square" ParallelStrainRateAtFmax="0" SerialStrainAtFmax="0.059999999999999999" SerialStrainModel="Square" SerialStrainRateAtFmax="0" Strap="NPoint" TActivationA="80e-3" TActivationB="0.47e-3" TDeactivationA="90e-3" TDeactivationB="0.56e-3" Type="MinettiAlexanderComplete" VMaxFactor="8.4" Width="1" ViapointBody0="LeftRearFoot" ViapointBody1="LeftMT1_1" ViapointBody2="LeftMT1_1" TendonLength="1.13000000000000003e-01" InitialFibreLength="4.57224247744098741e-02" StartActivation="-1.00000000000000000e+00" Origin="LeftShank 3.45689999999999886e-03 -3.41299999999999937e-03 -2.31840000000000102e-02" Insertion="LeftMT1_2 7.70300000000000151e-03 -4.67600000000001348e-03 9.93000000000007765e-04" ViaPoint0="LeftRearFoot 4.53039999999999971e-02 -3.86889999999999734e-02 4.45329999999999893e-02" ViaPoint1="LeftMT1_1 8.50500000000001255e-03 1.27889999999999393e-02 3.28000000000000513e-03" ViaPoint2="LeftMT1_1 7.80400000000000538e-03 -2.41750000000000576e-02 2.04060000000000352e-03"/>
<MUSCLE ActivationK="0.17" ActivationKinetics="false" ActivationRate="500" FastTwitchProportion="0.5" FibreLength="0.1172" ForcePerUnitArea="300000" ID="ExtensorHallucisLongusEndToDP1Medial" InsertionBodyID="LeftMT1_2" OriginBodyID="LeftShank" PCA="0.00000005586322" ParallelStrainAtFmax="0.59999999999999998" ParallelStrainModel="Square" ParallelStrainRateAtFmax="0" SerialStrainAtFmax="0.059999999999999999" SerialStrainModel="Square" SerialStrainRateAtFmax="0" Strap="NPoint" TActivationA="80e-3" TActivationB="0.47e-3" TDeactivationA="90e-3" TDeactivationB="0.56e-3" Type="MinettiAlexanderComplete" VMaxFactor="8.4" Width="1" ViapointBody0="LeftRearFoot" ViapointBody1="LeftMT1_1" ViapointBody2="LeftMT1_1" TendonLength="1.13000000000000003e-01" InitialFibreLength="4.57224247744098741e-02" StartActivation="-1.00000000000000000e+00" Origin="LeftShank 3.45689999999999886e-03 -6.84130000000000571e-02 -2.31840000000000102e-02" Insertion="LeftMT1_2 7.70300000000000151e-03 -4.67600000000001348e-03 9.93000000000007765e-04" ViaPoint0="LeftRearFoot 4.53039999999999971e-02 -3.86889999999999734e-02 4.45329999999999893e-02" ViaPoint1="LeftMT1_1 8.50500000000001255e-03 1.27889999999999393e-02 3.28000000000000513e-03" ViaPoint2="LeftMT1_1 7.80400000000000538e-03 -2.41750000000000576e-02 2.04060000000000352e-03"/>
<MUSCLE ActivationK="0.17" ActivationKinetics="false" ActivationRate="500" FastTwitchProportion="0.5" FibreLength="0.1172" ForcePerUnitArea="300000" ID="ExtensorHallucisLongusStartToDP1Lateral" InsertionBodyID="LeftMT1_2" OriginBodyID="LeftShank" PCA="0.00000005586322" ParallelStrainAtFmax="0.59999999999999998" ParallelStrainModel="Square" ParallelStrainRateAtFmax="0" SerialStrainAtFmax="0.059999999999999999" SerialStrainModel="Square" SerialStrainRateAtFmax="0" Strap="NPoint" TActivationA="80e-3" TActivationB="0.47e-3" TDeactivationA="90e-3" TDeactivationB="0.56e-3" Type="MinettiAlexanderComplete" VMaxFactor="8.4" Width="1" ViapointBody0="LeftRearFoot" ViapointBody1="LeftMT1_1" TendonLength="1.13000000000000003e-01" InitialFibreLength="4.57224247744098741e-02" StartActivation="-1.00000000000000000e+00" Origin="LeftShank 3.45689999999999886e-03 -3.41299999999999937e-03 -2.31840000000000102e-02" Insertion="LeftMT1_2 7.18599999999999794e-03 -2.97700000000000742e-03 -1.93730000000000291e-03" ViaPoint0="LeftRearFoot 4.53039999999999971e-02 -3.86889999999999734e-02 4.45329999999999893e-02" ViaPoint1="LeftMT1_1 8.50500000000001255e-03 1.27889999999999393e-02 3.28000000000000513e-03"/>
<MUSCLE ActivationK="0.17" ActivationKinetics="false" ActivationRate="500" FastTwitchProportion="0.5" FibreLength="0.1172" ForcePerUnitArea="300000" ID="ExtensorHallucisLongusEndToDP1Lateral" InsertionBodyID="LeftMT1_2" OriginBodyID="LeftShank" PCA="0.00000005586322" ParallelStrainAtFmax="0.59999999999999998" ParallelStrainModel="Square" ParallelStrainRateAtFmax="0" SerialStrainAtFmax="0.059999999999999999" SerialStrainModel="Square" SerialStrainRateAtFmax="0" Strap="NPoint" TActivationA="80e-3" TActivationB="0.47e-3" TDeactivationA="90e-3" TDeactivationB="0.56e-3" Type="MinettiAlexanderComplete" VMaxFactor="8.4" Width="1" ViapointBody0="LeftRearFoot" ViapointBody1="LeftMT1_1" TendonLength="1.13000000000000003e-01" InitialFibreLength="4.57224247744098741e-02" StartActivation="-1.00000000000000000e+00" Origin="LeftShank 3.45689999999999886e-03 -6.84130000000000571e-02 -2.31840000000000102e-02" Insertion="LeftMT1_2 7.18599999999999794e-03 -2.97700000000000742e-03 -1.93730000000000291e-03" ViaPoint0="LeftRearFoot 4.53039999999999971e-02 -3.86889999999999734e-02 4.45329999999999893e-02" ViaPoint1="LeftMT1_1 8.50500000000001255e-03 1.27889999999999393e-02 3.28000000000000513e-03"/>
<MUSCLE ActivationK="0.17" ActivationKinetics="false" ActivationRate="500" FastTwitchProportion="0.5" FibreLength="0.049" ForcePerUnitArea="300000" ID="FibularisLongusStart" InsertionBodyID="LeftMT1" OriginBodyID="LeftShank" PCA="0.00000025632139" ParallelStrainAtFmax="0.59999999999999998" ParallelStrainModel="Square" ParallelStrainRateAtFmax="0" SerialStrainAtFmax="0.059999999999999999" SerialStrainModel="Square" SerialStrainRateAtFmax="0" Strap="NPoint" TActivationA="80e-3" TActivationB="0.47e-3" TDeactivationA="90e-3" TDeactivationB="0.56e-3" Type="MinettiAlexanderComplete" VMaxFactor="8.4" Width="1" ViapointBody0="LeftShank" ViapointBody1="LeftRearFoot" ViapointBody2="LeftRearFoot" ViapointBody3="LeftRearFoot" ViapointBody4="LeftRearFoot" ViapointBody5="LeftMT1" TendonLength="1.42999999999999988e-01" InitialFibreLength="4.57224247744098741e-02" StartActivation="-1.00000000000000000e+00" Origin="LeftShank -8.19400000000000683e-03 7.70839999999999304e-02 -3.74130000000000018e-02" Insertion="LeftMT1 -6.47399999999999365e-03 1.75500000000000655e-02 -5.72960000000000136e-03" ViaPoint0="LeftShank -2.55357000000000084e-02 -1.04004000000000096e-01 -2.45790000000000175e-02" ViaPoint1="LeftRearFoot 1.46089999999999970e-02 -9.04899999999997373e-03 -1.02730000000000044e-02" ViaPoint2="LeftRearFoot 7.76299999999999213e-03 -1.80019999999999625e-02 -6.74399999999999999e-03" ViaPoint3="LeftRearFoot 4.17899999999998828e-03 -2.08309999999999329e-02 -3.31000000000000738e-03" ViaPoint4="LeftRearFoot 6.97500000000000897e-03 -3.83709999999999329e-02 3.12049999999999966e-02" ViaPoint5="LeftMT1 -1.18359999999999993e-02 1.91259999999999764e-02 -1.04868999999999934e-02"/>
<MUSCLE ActivationK="0.17" ActivationKinetics="false" ActivationRate="500" FastTwitchProportion="0.5" FibreLength="0.049" ForcePerUnitArea="300000" ID="FibularisLongusMid" InsertionBodyID="LeftMT1" OriginBodyID="LeftShank" PCA="0.00000025632139" ParallelStrainAtFmax="0.59999999999999998" ParallelStrainModel="Square" ParallelStrainRateAtFmax="0" SerialStrainAtFmax="0.059999999999999999" SerialStrainModel="Square" SerialStrainRateAtFmax="0" Strap="NPoint" TActivationA="80e-3" TActivationB="0.47e-3" TDeactivationA="90e-3" TDeactivationB="0.56e-3" Type="MinettiAlexanderComplete" VMaxFactor="8.4" Width="1" ViapointBody0="LeftShank" ViapointBody1="LeftRearFoot" ViapointBody2="LeftRearFoot" ViapointBody3="LeftRearFoot" ViapointBody4="LeftRearFoot" ViapointBody5="LeftMT1" TendonLength="1.42999999999999988e-01" InitialFibreLength="4.57224247744098741e-02" StartActivation="-1.00000000000000000e+00" Origin="LeftShank -6.36420000000000041e-03 6.38199999999999878e-03 -3.03650000000000031e-02" Insertion="LeftMT1 -6.47399999999999365e-03 1.75500000000000655e-02 -5.72960000000000136e-03" ViaPoint0="LeftShank -2.55357000000000084e-02 -1.04004000000000096e-01 -2.45790000000000175e-02" ViaPoint1="LeftRearFoot 1.46089999999999970e-02 -9.04899999999997373e-03 -1.02730000000000044e-02" ViaPoint2="LeftRearFoot 7.76299999999999213e-03 -1.80019999999999625e-02 -6.74399999999999999e-03" ViaPoint3="LeftRearFoot 4.17899999999998828e-03 -2.08309999999999329e-02 -3.31000000000000738e-03" ViaPoint4="LeftRearFoot 6.97500000000000897e-03 -3.83709999999999329e-02 3.12049999999999966e-02" ViaPoint5="LeftMT1 -1.18359999999999993e-02 1.91259999999999764e-02 -1.04868999999999934e-02"/>
<MUSCLE ActivationK="0.17" ActivationKinetics="false" ActivationRate="500" FastTwitchProportion="0.5" FibreLength="0.049" ForcePerUnitArea="300000" ID="FibularisLongusEnd" InsertionBodyID="LeftMT1" OriginBodyID="LeftShank" PCA="0.00000025632139" ParallelStrainAtFmax="0.59999999999999998" ParallelStrainModel="Square" ParallelStrainRateAtFmax="0" SerialStrainAtFmax="0.059999999999999999" SerialStrainModel="Square" SerialStrainRateAtFmax="0" Strap="NPoint" TActivationA="80e-3" TActivationB="0.47e-3" TDeactivationA="90e-3" TDeactivationB="0.56e-3" Type="MinettiAlexanderComplete" VMaxFactor="8.4" Width="1" ViapointBody0="LeftShank" ViapointBody1="LeftRearFoot" ViapointBody2="LeftRearFoot" ViapointBody3="LeftRearFoot" ViapointBody4="LeftRearFoot" ViapointBody5="LeftMT1" TendonLength="1.42999999999999988e-01" InitialFibreLength="4.57224247744098741e-02" StartActivation="-1.00000000000000000e+00" Origin="LeftShank -9.57000000000000905e-03 -6.45160000000000178e-02 -2.73730000000000084e-02" Insertion="LeftMT1 -6.47399999999999365e-03 1.75500000000000655e-02 -5.72960000000000136e-03" ViaPoint0="LeftShank -2.55357000000000084e-02 -1.04004000000000096e-01 -2.45790000000000175e-02" ViaPoint1="LeftRearFoot 1.46089999999999970e-02 -9.04899999999997373e-03 -1.02730000000000044e-02" ViaPoint2="LeftRearFoot 7.76299999999999213e-03 -1.80019999999999625e-02 -6.74399999999999999e-03" ViaPoint3="LeftRearFoot 4.17899999999998828e-03 -2.08309999999999329e-02 -3.31000000000000738e-03" ViaPoint4="LeftRearFoot 6.97500000000000897e-03 -3.83709999999999329e-02 3.12049999999999966e-02" ViaPoint5="LeftMT1 -1.18359999999999993e-02 1.91259999999999764e-02 -1.04868999999999934e-02"/>
<MUSCLE ActivationK="0.17" ActivationKinetics="false" ActivationRate="500" FastTwitchProportion="0.5" FibreLength="0.04704" ForcePerUnitArea="300000" ID="FibularisBrevisStartToMT5" InsertionBodyID="LeftMT5" OriginBodyID="LeftShank" PCA="0.0000000353178" ParallelStrainAtFmax="0.59999999999999998" ParallelStrainModel="Square" ParallelStrainRateAtFmax="0" SerialStrainAtFmax="0.059999999999999999" SerialStrainModel="Square" SerialStrainRateAtFmax="0" Strap="TwoPoint" TActivationA="80e-3" TActivationB="0.47e-3" TDeactivationA="90e-3" TDeactivationB="0.56e-3" Type="MinettiAlexanderComplete" VMaxFactor="8.4" Width="1" ViapointBody0="LeftShank" Viapoint0="World -0.115847 0.671908 -0.149762" ViapointBody1="LeftRearFoot" Viapoint1="World -0.124808 0.63783 -0.150194" ViapointBody2="LeftRearFoot" Viapoint2="World -0.133251 0.629547 -0.142975" ViapointBody3="LeftRearFoot" Viapoint3="World -0.130181 0.612476 -0.110384" TendonLength="1.15000000000000005e-01" InitialFibreLength="4.57224247744098741e-02" StartActivation="-1.00000000000000000e+00" Origin="LeftShank -3.36510000000000975e-03 -1.31030000000000868e-02 -3.00790000000000224e-02" Insertion="LeftMT5 -2.40400000000000336e-03 2.28580000000000449e-02 -6.65799999999999725e-03"/>
<MUSCLE ActivationK="0.17" ActivationKinetics="false" ActivationRate="500" FastTwitchProportion="0.5" FibreLength="0.04704" ForcePerUnitArea="300000" ID="FibularisBrevisMidToMT5" InsertionBodyID="LeftMT5" OriginBodyID="LeftShank" PCA="0.0000000353178" ParallelStrainAtFmax="0.59999999999999998" ParallelStrainModel="Square" ParallelStrainRateAtFmax="0" SerialStrainAtFmax="0.059999999999999999" SerialStrainModel="Square" SerialStrainRateAtFmax="0" Strap="ThreePoint" TActivationA="80e-3" TActivationB="0.47e-3" TDeactivationA="90e-3" TDeactivationB="0.56e-3" Type="MinettiAlexanderComplete" VMaxFactor="8.4" Width="1" MidpointBodyID="LeftShank" TendonLength="1.15000000000000005e-01" InitialFibreLength="4.57224247744098741e-02" StartActivation="-1.00000000000000000e+00" Origin="LeftShank -4.46409999999999862e-03 -6.58580000000000831e-02 -2.68580000000000207e-02" Insertion="LeftMT5 -2.40400000000000336e-03 2.28580000000000449e-02 -6.65799999999999725e-03" MidPoint="LeftShank -2.01266999999999974e-02 -1.11690000000000067e-01 -3.19989999999999997e-02"/>
<MUSCLE ActivationK="0.17" ActivationKinetics="false" ActivationRate="500" FastTwitchProportion="0.5" FibreLength="0.04704" ForcePerUnitArea="300000" ID="FibularisBrevisEndToMT5" InsertionBodyID="LeftMT5" OriginBodyID="LeftShank" PCA="0.0000000353178" ParallelStrainAtFmax="0.59999999999999998" ParallelStrainModel="Square" ParallelStrainRateAtFmax="0" SerialStrainAtFmax="0.059999999999999999" SerialStrainModel="Square" SerialStrainRateAtFmax="0" Strap="TwoPoint" TActivationA="80e-3" TActivationB="0.47e-3" TDeactivationA="90e-3" TDeactivationB="0.56e-3" Type="MinettiAlexanderComplete" VMaxFactor="8.4" Width="1" ViapointBody0="LeftShank" Viapoint0="World -0.115847 0.671908 -0.149762" ViapointBody1="LeftRearFoot" Viapoint1="World -0.124808 0.63783 -0.150194" ViapointBody2="LeftRearFoot" Viapoint2="World -0.133251 0.629547 -0.142975" ViapointBody3="LeftRearFoot" Viapoint3="World -0.130181 0.612476 -0.110384" TendonLength="1.15000000000000005e-01" InitialFibreLength="4.57224247744098741e-02" StartActivation="-1.00000000000000000e+00" Origin="LeftShank -9.87069999999999614e-03 -1.08355000000000090e-01 -2.77730000000000199e-02" Insertion="LeftMT5 -2.40400000000000336e-03 2.28580000000000449e-02 -6.65799999999999725e-03"/>
<MUSCLE ActivationK="0.17" ActivationKinetics="false" ActivationRate="500" FastTwitchProportion="0.5" FibreLength="0.04704" ForcePerUnitArea="300000" ID="FibularisBrevisStartToDP5" InsertionBodyID="LeftMT5_2" OriginBodyID="LeftShank" PCA="0.0000000353178" ParallelStrainAtFmax="0.59999999999999998" ParallelStrainModel="Square" ParallelStrainRateAtFmax="0" SerialStrainAtFmax="0.059999999999999999" SerialStrainModel="Square" SerialStrainRateAtFmax="0" Strap="NPoint" TActivationA="80e-3" TActivationB="0.47e-3" TDeactivationA="90e-3" TDeactivationB="0.56e-3" Type="MinettiAlexanderComplete" VMaxFactor="8.4" Width="1" ViapointBody0="LeftMT5" ViapointBody1="LeftMT5_1" TendonLength="1.84999999999999998e-01" InitialFibreLength="4.57224247744098741e-02" StartActivation="-1.00000000000000000e+00" Origin="LeftShank -3.36510000000000975e-03 -1.31030000000000868e-02 -3.00790000000000224e-02" Insertion="LeftMT5_2 7.10000000000016174e-05 -4.65400000000004699e-03 -2.17800000000001326e-03" ViaPoint0="LeftMT5 -2.40400000000000336e-03 2.28580000000000449e-02 -6.65799999999999725e-03" ViaPoint1="LeftMT5_1 -3.85000000000000620e-03 1.39330000000000842e-02 -8.08600000000000985e-03"/>
<MUSCLE ActivationK="0.17" ActivationKinetics="false" ActivationRate="500" FastTwitchProportion="0.5" FibreLength="0.04704" ForcePerUnitArea="300000" ID="FibularisBrevisMidToDP5" InsertionBodyID="LeftMT5_2" OriginBodyID="LeftShank" PCA="0.0000000353178" ParallelStrainAtFmax="0.59999999999999998" ParallelStrainModel="Square" ParallelStrainRateAtFmax="0" SerialStrainAtFmax="0.059999999999999999" SerialStrainModel="Square" SerialStrainRateAtFmax="0" Strap="NPoint" TActivationA="80e-3" TActivationB="0.47e-3" TDeactivationA="90e-3" TDeactivationB="0.56e-3" Type="MinettiAlexanderComplete" VMaxFactor="8.4" Width="1" ViapointBody0="LeftShank" ViapointBody1="LeftShank" ViapointBody2="LeftMT5" ViapointBody3="LeftMT5_1" TendonLength="1.84999999999999998e-01" InitialFibreLength="4.57224247744098741e-02" StartActivation="-1.00000000000000000e+00" Origin="LeftShank -4.46409999999999862e-03 -6.58580000000000831e-02 -2.68580000000000207e-02" Insertion="LeftMT5_2 7.10000000000016174e-05 -4.65400000000004699e-03 -2.17800000000001326e-03" ViaPoint0="LeftShank -1.71036999999999995e-02 -1.04280000000000039e-01 -3.11870000000000203e-02" ViaPoint1="LeftShank -1.96696999999999983e-02 -1.08241000000000032e-01 -3.26350000000000251e-02" ViaPoint2="LeftMT5 -2.40400000000000336e-03 2.28580000000000449e-02 -6.65799999999999725e-03" ViaPoint3="LeftMT5_1 -3.85000000000000620e-03 1.39330000000000842e-02 -8.08600000000000985e-03"/>
<MUSCLE ActivationK="0.17" ActivationKinetics="false" ActivationRate="500" FastTwitchProportion="0.5" FibreLength="0.04704" ForcePerUnitArea="300000" ID="FibularisBrevisEndToDP5" InsertionBodyID="LeftMT5_2" OriginBodyID="LeftShank" PCA="0.0000000353178" ParallelStrainAtFmax="0.59999999999999998" ParallelStrainModel="Square" ParallelStrainRateAtFmax="0" SerialStrainAtFmax="0.059999999999999999" SerialStrainModel="Square" SerialStrainRateAtFmax="0" Strap="NPoint" TActivationA="80e-3" TActivationB="0.47e-3" TDeactivationA="90e-3" TDeactivationB="0.56e-3" Type="MinettiAlexanderComplete" VMaxFactor="8.4" Width="1" ViapointBody0="LeftMT5" ViapointBody1="LeftMT5_1" TendonLength="1.84999999999999998e-01" InitialFibreLength="4.57224247744098741e-02" StartActivation="-1.00000000000000000e+00" Origin="LeftShank -9.87069999999999614e-03 -1.08355000000000090e-01 -2.77730000000000199e-02" Insertion="LeftMT5_2 7.10000000000016174e-05 -4.65400000000004699e-03 -2.17800000000001326e-03" ViaPoint0="LeftMT5 -2.40400000000000336e-03 2.28580000000000449e-02 -6.65799999999999725e-03" ViaPoint1="LeftMT5_1 -3.85000000000000620e-03 1.39330000000000842e-02 -8.08600000000000985e-03"/>
<MUSCLE ActivationK="0.17" ActivationKinetics="false" ActivationRate="500" FastTwitchProportion="0.5" FibreLength="0.04704" ForcePerUnitArea="300000" ID="FibularisBrevisStartToEDLTendon" InsertionBodyID="LeftMT5_1" OriginBodyID="LeftShank" PCA="0.0000000353178" ParallelStrainAtFmax="0.59999999999999998" ParallelStrainModel="Square" ParallelStrainRateAtFmax="0" SerialStrainAtFmax="0.059999999999999999" SerialStrainModel="Square" SerialStrainRateAtFmax="0" Strap="NPoint" TActivationA="80e-3" TActivationB="0.47e-3" TDeactivationA="90e-3" TDeactivationB="0.56e-3" Type="MinettiAlexanderComplete" VMaxFactor="8.4" Width="1" ViapointBody0="LeftShank" ViapointBody1="LeftMT5" ViapointBody2="LeftMT5_1" ViapointBody3="LeftMT5_1" TendonLength="7.49999999999999972e-02" InitialFibreLength="4.57224247744098741e-02" StartActivation="-1.00000000000000000e+00" Origin="LeftShank -3.36510000000000975e-03 -1.31030000000000868e-02 -3.00790000000000224e-02" Insertion="LeftMT5_1 5.12999999999999567e-03 -6.29199999999996429e-03 1.95000000000000728e-04" ViaPoint0="LeftShank -2.01266999999999974e-02 -1.11690000000000067e-01 -3.19989999999999997e-02" ViaPoint1="LeftMT5 -2.40400000000000336e-03 2.28580000000000449e-02 -6.65799999999999725e-03" ViaPoint2="LeftMT5_1 -3.85000000000000620e-03 1.39330000000000842e-02 -8.08600000000000985e-03" ViaPoint3="LeftMT5_1 3.64399999999999447e-03 -4.15999999999971948e-04 -3.37999999999999412e-03"/>
<MUSCLE ActivationK="0.17" ActivationKinetics="false" ActivationRate="500" FastTwitchProportion="0.5" FibreLength="0.04704" ForcePerUnitArea="300000" ID="FibularisBrevisMidToEDLTendon" InsertionBodyID="LeftMT5_1" OriginBodyID="LeftShank" PCA="0.0000000353178" ParallelStrainAtFmax="0.59999999999999998" ParallelStrainModel="Square" ParallelStrainRateAtFmax="0" SerialStrainAtFmax="0.059999999999999999" SerialStrainModel="Square" SerialStrainRateAtFmax="0" Strap="NPoint" TActivationA="80e-3" TActivationB="0.47e-3" TDeactivationA="90e-3" TDeactivationB="0.56e-3" Type="MinettiAlexanderComplete" VMaxFactor="8.4" Width="1" ViapointBody0="LeftShank" ViapointBody1="LeftMT5" ViapointBody2="LeftMT5_1" ViapointBody3="LeftMT5_1" TendonLength="7.49999999999999972e-02" InitialFibreLength="4.57224247744098741e-02" StartActivation="-1.00000000000000000e+00" Origin="LeftShank -4.46409999999999862e-03 -6.58580000000000831e-02 -2.68580000000000207e-02" Insertion="LeftMT5_1 5.12999999999999567e-03 -6.29199999999996429e-03 1.95000000000000728e-04" ViaPoint0="LeftShank -2.01266999999999974e-02 -1.11690000000000067e-01 -3.19989999999999997e-02" ViaPoint1="LeftMT5 -2.40400000000000336e-03 2.28580000000000449e-02 -6.65799999999999725e-03" ViaPoint2="LeftMT5_1 -3.85000000000000620e-03 1.39330000000000842e-02 -8.08600000000000985e-03" ViaPoint3="LeftMT5_1 3.15799999999999415e-03 -8.93999999999950390e-04 -3.42000000000000637e-03"/>
<MUSCLE ActivationK="0.17" ActivationKinetics="false" ActivationRate="500" FastTwitchProportion="0.5" FibreLength="0.04704" ForcePerUnitArea="300000" ID="FibularisBrevisEndToEDLTendon" InsertionBodyID="LeftMT5_1" OriginBodyID="LeftShank" PCA="0.0000000353178" ParallelStrainAtFmax="0.59999999999999998" ParallelStrainModel="Square" ParallelStrainRateAtFmax="0" SerialStrainAtFmax="0.059999999999999999" SerialStrainModel="Square" SerialStrainRateAtFmax="0" Strap="NPoint" TActivationA="80e-3" TActivationB="0.47e-3" TDeactivationA="90e-3" TDeactivationB="0.56e-3" Type="MinettiAlexanderComplete" VMaxFactor="8.4" Width="1" ViapointBody0="LeftShank" ViapointBody1="LeftShank" ViapointBody2="LeftMT5" ViapointBody3="LeftMT5_1" ViapointBody4="LeftMT5_1" TendonLength="7.49999999999999972e-02" InitialFibreLength="4.57224247744098741e-02" StartActivation="-1.00000000000000000e+00" Origin="LeftShank -1.21837000000000056e-02 -1.09850000000000003e-01 -3.19419999999999982e-02" Insertion="LeftMT5_1 5.12999999999999567e-03 -6.29199999999996429e-03 1.95000000000000728e-04" ViaPoint0="LeftShank -1.63727000000000039e-02 -1.11200000000000077e-01 -3.41240000000000154e-02" ViaPoint1="LeftShank -2.01266999999999974e-02 -1.11690000000000067e-01 -3.19989999999999997e-02" ViaPoint2="LeftMT5 -2.40400000000000336e-03 2.28580000000000449e-02 -6.65799999999999725e-03" ViaPoint3="LeftMT5_1 -3.85000000000000620e-03 1.39330000000000842e-02 -8.08600000000000985e-03" ViaPoint4="LeftMT5_1 3.40399999999999037e-03 -9.77000000000005642e-04 -3.40100000000001512e-03"/>
<MUSCLE ActivationK="0.17" ActivationKinetics="false" ActivationRate="500" FastTwitchProportion="0.5" FibreLength="0.06775" ForcePerUnitArea="300000" ID="AbductorHallucisCalcaneus" InsertionBodyID="LeftMT1_1" OriginBodyID="LeftRearFoot" PCA="0.00000014509504" ParallelStrainAtFmax="0.59999999999999998" ParallelStrainModel="Square" ParallelStrainRateAtFmax="0" SerialStrainAtFmax="0.059999999999999999" SerialStrainModel="Square" SerialStrainRateAtFmax="0" Strap="NPoint" TActivationA="80e-3" TActivationB="0.47e-3" TDeactivationA="90e-3" TDeactivationB="0.56e-3" Type="MinettiAlexanderComplete" VMaxFactor="8.4" Width="1" ViapointBody0="LeftRearFoot" ViapointBody1="LeftMT1" TendonLength="1.40000000000000003e-02" InitialFibreLength="4.57224247744098741e-02" StartActivation="-1.00000000000000000e+00" Origin="LeftRearFoot -2.91199999999999792e-03 3.82800000000005358e-03 1.89169999999999894e-02" Insertion="LeftMT1_1 -1.08699999999999075e-03 -3.47699999999995235e-03 8.72050000000000602e-03" ViaPoint0="LeftRearFoot 6.32800000000000029e-03 -1.32599999999999385e-02 3.75729999999999953e-02" ViaPoint1="LeftMT1 -5.20099999999999729e-03 -1.14130000000000065e-02 1.14046000000000008e-02"/>
<MUSCLE ActivationK="0.17" ActivationKinetics="false" ActivationRate="500" FastTwitchProportion="0.5" FibreLength="0.06775" ForcePerUnitArea="300000" ID="AbductorHallucisCuboid" InsertionBodyID="LeftMT1_1" OriginBodyID="LeftRearFoot" PCA="0.00000014509504" ParallelStrainAtFmax="0.59999999999999998" ParallelStrainModel="Square" ParallelStrainRateAtFmax="0" SerialStrainAtFmax="0.059999999999999999" SerialStrainModel="Square" SerialStrainRateAtFmax="0" Strap="ThreePoint" TActivationA="80e-3" TActivationB="0.47e-3" TDeactivationA="90e-3" TDeactivationB="0.56e-3" Type="MinettiAlexanderComplete" VMaxFactor="8.4" Width="1" MidpointBodyID="LeftMT1" TendonLength="1.40000000000000003e-02" InitialFibreLength="4.57224247744098741e-02" StartActivation="-1.00000000000000000e+00" Origin="LeftRearFoot 3.66400000000000059e-03 -1.47669999999999746e-02 3.83879999999999916e-02" Insertion="LeftMT1_1 -1.08699999999999075e-03 -3.47699999999995235e-03 8.72050000000000602e-03" MidPoint="LeftMT1 -5.20099999999999729e-03 -1.14130000000000065e-02 1.14046000000000008e-02"/>
<MUSCLE ActivationK="0.17" ActivationKinetics="false" ActivationRate="500" FastTwitchProportion="0.5" FibreLength="0.047" ForcePerUnitArea="300000" ID="FlexorDigitoriumBrevisSuperficialis2" InsertionBodyID="LeftMT2_1" OriginBodyID="LeftRearFoot" PCA="0.00000011882778" ParallelStrainAtFmax="0.59999999999999998" ParallelStrainModel="Square" ParallelStrainRateAtFmax="0" SerialStrainAtFmax="0.059999999999999999" SerialStrainModel="Square" SerialStrainRateAtFmax="0" Strap="ThreePoint" TActivationA="80e-3" TActivationB="0.47e-3" TDeactivationA="90e-3" TDeactivationB="0.56e-3" Type="MinettiAlexanderComplete" VMaxFactor="8.4" Width="1" MidpointBodyID="LeftMT2" TendonLength="1.02999999999999994e-01" InitialFibreLength="4.57224247744098741e-02" StartActivation="-1.00000000000000000e+00" Origin="LeftRearFoot -1.39009999999999967e-02 -4.01199999999990453e-03 -6.70300000000001450e-03" Insertion="LeftMT2_1 -5.13399999999999967e-03 -1.87399999999993128e-03 2.89459999999999718e-03" MidPoint="LeftMT2 -3.46089999999999870e-02 8.41500000000006132e-03 -3.50000000000000311e-03"/>
<MUSCLE ActivationK="0.17" ActivationKinetics="false" ActivationRate="500" FastTwitchProportion="0.5" FibreLength="0.047" ForcePerUnitArea="300000" ID="FlexorDigitoriumBrevisSuperficialis3" InsertionBodyID="LeftMT3_1" OriginBodyID="LeftRearFoot" PCA="0.00000011882778" ParallelStrainAtFmax="0.59999999999999998" ParallelStrainModel="Square" ParallelStrainRateAtFmax="0" SerialStrainAtFmax="0.059999999999999999" SerialStrainModel="Square" SerialStrainRateAtFmax="0" Strap="ThreePoint" TActivationA="80e-3" TActivationB="0.47e-3" TDeactivationA="90e-3" TDeactivationB="0.56e-3" Type="MinettiAlexanderComplete" VMaxFactor="8.4" Width="1" MidpointBodyID="LeftMT3" TendonLength="8.50000000000000061e-02" InitialFibreLength="4.57224247744098741e-02" StartActivation="-1.00000000000000000e+00" Origin="LeftRearFoot -1.39009999999999967e-02 -4.01199999999990453e-03 -6.70300000000001450e-03" Insertion="LeftMT3_1 -3.99400000000001143e-03 -8.16999999999956650e-04 2.66000000000002346e-04" MidPoint="LeftMT3 -3.42509999999999898e-02 8.43000000000004857e-03 1.19830000000000075e-02"/>
<MUSCLE ActivationK="0.17" ActivationKinetics="false" ActivationRate="500" FastTwitchProportion="0.5" FibreLength="0.044" ForcePerUnitArea="300000" ID="TibialisPosteriorTibiaStart" InsertionBodyID="LeftRearFoot" OriginBodyID="LeftShank" PCA="0.00000035620354" ParallelStrainAtFmax="0.59999999999999998" ParallelStrainModel="Square" ParallelStrainRateAtFmax="0" SerialStrainAtFmax="0.059999999999999999" SerialStrainModel="Square" SerialStrainRateAtFmax="0" Strap="ThreePoint" TActivationA="80e-3" TActivationB="0.47e-3" TDeactivationA="90e-3" TDeactivationB="0.56e-3" Type="MinettiAlexanderComplete" VMaxFactor="8.4" Width="1" MidpointBodyID="LeftShank" TendonLength="6.40000000000000013e-02" InitialFibreLength="4.57224247744098741e-02" StartActivation="-1.00000000000000000e+00" Origin="LeftShank -9.86770000000000702e-03 -1.17720000000000047e-02 8.23099999999998833e-03" Insertion="LeftRearFoot -7.70299999999998763e-03 -1.54119999999999813e-02 3.17189999999999972e-02" MidPoint="LeftShank -4.72427000000000125e-02 -8.89420000000000766e-02 1.09899999999999859e-02"/>
<MUSCLE ActivationK="0.17" ActivationKinetics="false" ActivationRate="500" FastTwitchProportion="0.5" FibreLength="0.044" ForcePerUnitArea="300000" ID="TibialisPosteriorTibiaEnd" InsertionBodyID="LeftRearFoot" OriginBodyID="LeftShank" PCA="0.00000035620354" ParallelStrainAtFmax="0.59999999999999998" ParallelStrainModel="Square" ParallelStrainRateAtFmax="0" SerialStrainAtFmax="0.059999999999999999" SerialStrainModel="Square" SerialStrainRateAtFmax="0" Strap="NPoint" TActivationA="80e-3" TActivationB="0.47e-3" TDeactivationA="90e-3" TDeactivationB="0.56e-3" Type="MinettiAlexanderComplete" VMaxFactor="8.4" Width="1" ViapointBody0="LeftShank" ViapointBody1="LeftShank" TendonLength="6.40000000000000013e-02" InitialFibreLength="4.57224247744098741e-02" StartActivation="-1.00000000000000000e+00" Origin="LeftShank -3.10737000000000096e-02 -7.62750000000000927e-02 7.43299999999999517e-03" Insertion="LeftRearFoot -7.70299999999998763e-03 -1.54119999999999813e-02 3.17189999999999972e-02" ViaPoint0="LeftShank -4.58497000000000071e-02 -8.53980000000000850e-02 9.93499999999998551e-03" ViaPoint1="LeftShank -4.72427000000000125e-02 -8.89420000000000766e-02 1.09899999999999859e-02"/>
<MUSCLE ActivationK="0.17" ActivationKinetics="false" ActivationRate="500" FastTwitchProportion="0.5" FibreLength="0.044" ForcePerUnitArea="300000" ID="TibialisPosteriorFibula" InsertionBodyID="LeftRearFoot" OriginBodyID="LeftShank" PCA="0.00000035620354" ParallelStrainAtFmax="0.59999999999999998" ParallelStrainModel="Square" ParallelStrainRateAtFmax="0" SerialStrainAtFmax="0.059999999999999999" SerialStrainModel="Square" SerialStrainRateAtFmax="0" Strap="ThreePoint" TActivationA="80e-3" TActivationB="0.47e-3" TDeactivationA="90e-3" TDeactivationB="0.56e-3" Type="MinettiAlexanderComplete" VMaxFactor="8.4" Width="1" MidpointBodyID="LeftShank" TendonLength="6.40000000000000013e-02" InitialFibreLength="4.57224247744098741e-02" StartActivation="-1.00000000000000000e+00" Origin="LeftShank -1.72627000000000058e-02 7.53679999999999906e-02 -1.59590000000000010e-02" Insertion="LeftRearFoot -7.70299999999998763e-03 -1.54119999999999813e-02 3.17189999999999972e-02" MidPoint="LeftShank -4.72427000000000125e-02 -8.89420000000000766e-02 1.09899999999999859e-02"/>
<MUSCLE ActivationK="0.17" ActivationKinetics="false" ActivationRate="500" FastTwitchProportion="0.5" FibreLength="0.652" ForcePerUnitArea="300000" ID="FlexorDigitLongus3Start" InsertionBodyID="LeftMT3_2" OriginBodyID="LeftShank" PCA="0.00000006631747" ParallelStrainAtFmax="0.59999999999999998" ParallelStrainModel="Square" ParallelStrainRateAtFmax="0" SerialStrainAtFmax="0.059999999999999999" SerialStrainModel="Square" SerialStrainRateAtFmax="0" Strap="NPoint" TActivationA="80e-3" TActivationB="0.47e-3" TDeactivationA="90e-3" TDeactivationB="0.56e-3" Type="MinettiAlexanderComplete" VMaxFactor="8.4" Width="1" ViapointBody0="LeftShank" ViapointBody1="LeftShank" ViapointBody2="LeftRearFoot" ViapointBody3="LeftMT3" TendonLength="1.09000000000000000e-01" InitialFibreLength="4.57224247744098741e-02" StartActivation="-1.00000000000000000e+00" Origin="LeftShank -8.81410000000000526e-03 2.70449999999999857e-02 7.74099999999998400e-03" Insertion="LeftMT3_2 -5.98699999999999233e-03 -1.04999999999999538e-03 -5.21999999999994690e-04" ViaPoint0="LeftShank -4.31206999999999979e-02 -9.14179999999999993e-02 6.48099999999998677e-03" ViaPoint1="LeftShank -4.48507000000000072e-02 -1.00363000000000091e-01 7.02999999999999459e-03" ViaPoint2="LeftRearFoot -1.93099999999998828e-03 -3.93179999999999641e-02 2.48879999999999935e-02" ViaPoint3="LeftMT3 -1.95999999999999924e-02 -2.31529999999999792e-02 6.59700000000000564e-03"/>
<MUSCLE ActivationK="0.17" ActivationKinetics="false" ActivationRate="500" FastTwitchProportion="0.5" FibreLength="0.652" ForcePerUnitArea="300000" ID="FlexorDigitLongus3End" InsertionBodyID="LeftMT3_2" OriginBodyID="LeftShank" PCA="0.00000006631747" ParallelStrainAtFmax="0.59999999999999998" ParallelStrainModel="Square" ParallelStrainRateAtFmax="0" SerialStrainAtFmax="0.059999999999999999" SerialStrainModel="Square" SerialStrainRateAtFmax="0" Strap="NPoint" TActivationA="80e-3" TActivationB="0.47e-3" TDeactivationA="90e-3" TDeactivationB="0.56e-3" Type="MinettiAlexanderComplete" VMaxFactor="8.4" Width="1" ViapointBody0="LeftShank" ViapointBody1="LeftShank" ViapointBody2="LeftRearFoot" ViapointBody3="LeftMT3" TendonLength="1.09000000000000000e-01" InitialFibreLength="4.57224247744098741e-02" StartActivation="-1.00000000000000000e+00" Origin="LeftShank -3.18207000000000073e-02 -7.69480000000000164e-02 1.00659999999999916e-02" Insertion="LeftMT3_2 -5.98699999999999233e-03 -1.04999999999999538e-03 -5.21999999999994690e-04" ViaPoint0="LeftShank -4.31206999999999979e-02 -9.14179999999999993e-02 6.48099999999998677e-03" ViaPoint1="LeftShank -4.48507000000000072e-02 -1.00363000000000091e-01 7.02999999999999459e-03" ViaPoint2="LeftRearFoot -1.93099999999998828e-03 -3.93179999999999641e-02 2.48879999999999935e-02" ViaPoint3="LeftMT3 -1.95999999999999924e-02 -2.31529999999999792e-02 6.59700000000000564e-03"/>
<MUSCLE ActivationK="0.17" ActivationKinetics="false" ActivationRate="500" FastTwitchProportion="0.5" FibreLength="0.0652" ForcePerUnitArea="300000" ID="FlexorDigitLongus3Mid" InsertionBodyID="LeftMT3_2" OriginBodyID="LeftShank" PCA="0.00000006631747" ParallelStrainAtFmax="0.59999999999999998" ParallelStrainModel="Square" ParallelStrainRateAtFmax="0" SerialStrainAtFmax="0.059999999999999999" SerialStrainModel="Square" SerialStrainRateAtFmax="0" Strap="NPoint" TActivationA="80e-3" TActivationB="0.47e-3" TDeactivationA="90e-3" TDeactivationB="0.56e-3" Type="MinettiAlexanderComplete" VMaxFactor="8.4" Width="1" ViapointBody0="LeftShank" ViapointBody1="LeftShank" ViapointBody2="LeftRearFoot" ViapointBody3="LeftMT3" TendonLength="1.09000000000000000e-01" InitialFibreLength="4.57224247744098741e-02" StartActivation="-1.00000000000000000e+00" Origin="LeftShank -1.81927000000000061e-02 -2.74190000000000822e-02 1.20759999999999895e-02" Insertion="LeftMT3_2 -5.98699999999999233e-03 -1.04999999999999538e-03 -5.21999999999994690e-04" ViaPoint0="LeftShank -4.31206999999999979e-02 -9.14179999999999993e-02 6.48099999999998677e-03" ViaPoint1="LeftShank -4.48507000000000072e-02 -1.00363000000000091e-01 7.02999999999999459e-03" ViaPoint2="LeftRearFoot -1.93099999999998828e-03 -3.93179999999999641e-02 2.48879999999999935e-02" ViaPoint3="LeftMT3 -1.95999999999999924e-02 -2.31529999999999792e-02 6.59700000000000564e-03"/>
<MUSCLE ActivationK="0.17" ActivationKinetics="false" ActivationRate="500" FastTwitchProportion="0.5" FibreLength="0.652" ForcePerUnitArea="300000" ID="FlexorDigitLongus4Start" InsertionBodyID="LeftMT4_3" OriginBodyID="LeftShank" PCA="0.00000006631747" ParallelStrainAtFmax="0.59999999999999998" ParallelStrainModel="Square" ParallelStrainRateAtFmax="0" SerialStrainAtFmax="0.059999999999999999" SerialStrainModel="Square" SerialStrainRateAtFmax="0" Strap="NPoint" TActivationA="80e-3" TActivationB="0.47e-3" TDeactivationA="90e-3" TDeactivationB="0.56e-3" Type="MinettiAlexanderComplete" VMaxFactor="8.4" Width="1" ViapointBody0="LeftShank" ViapointBody1="LeftShank" ViapointBody2="LeftRearFoot" ViapointBody3="LeftMT4_1" TendonLength="1.20999999999999996e-01" InitialFibreLength="4.57224247744098741e-02" StartActivation="-1.00000000000000000e+00" Origin="LeftShank -8.81410000000000526e-03 2.70449999999999857e-02 7.74099999999998400e-03" Insertion="LeftMT4_3 -7.28100000000000969e-03 1.95400000000001128e-03 1.28999999999990234e-04" ViaPoint0="LeftShank -4.31206999999999979e-02 -9.14179999999999993e-02 6.48099999999998677e-03" ViaPoint1="LeftShank -4.48507000000000072e-02 -1.00363000000000091e-01 7.02999999999999459e-03" ViaPoint2="LeftRearFoot -1.93099999999998828e-03 -3.93179999999999641e-02 2.48879999999999935e-02" ViaPoint3="LeftMT4_1 -7.93100000000000749e-03 1.39390000000000347e-02 -9.55000000000011395e-04"/>
<MUSCLE ActivationK="0.17" ActivationKinetics="false" ActivationRate="500" FastTwitchProportion="0.5" FibreLength="0.652" ForcePerUnitArea="300000" ID="FlexorDigitLongus4Mid" InsertionBodyID="LeftMT4_3" OriginBodyID="LeftShank" PCA="0.00000006631747" ParallelStrainAtFmax="0.59999999999999998" ParallelStrainModel="Square" ParallelStrainRateAtFmax="0" SerialStrainAtFmax="0.059999999999999999" SerialStrainModel="Square" SerialStrainRateAtFmax="0" Strap="NPoint" TActivationA="80e-3" TActivationB="0.47e-3" TDeactivationA="90e-3" TDeactivationB="0.56e-3" Type="MinettiAlexanderComplete" VMaxFactor="8.4" Width="1" ViapointBody0="LeftShank" ViapointBody1="LeftShank" ViapointBody2="LeftRearFoot" ViapointBody3="LeftMT4_1" TendonLength="1.20999999999999996e-01" InitialFibreLength="4.57224247744098741e-02" StartActivation="-1.00000000000000000e+00" Origin="LeftShank -1.81927000000000061e-02 -2.74190000000000822e-02 1.20759999999999895e-02" Insertion="LeftMT4_3 -7.28100000000000969e-03 1.95400000000001128e-03 1.28999999999990234e-04" ViaPoint0="LeftShank -4.31206999999999979e-02 -9.14179999999999993e-02 6.48099999999998677e-03" ViaPoint1="LeftShank -4.48507000000000072e-02 -1.00363000000000091e-01 7.02999999999999459e-03" ViaPoint2="LeftRearFoot -1.93099999999998828e-03 -3.93179999999999641e-02 2.48879999999999935e-02" ViaPoint3="LeftMT4_1 -7.93100000000000749e-03 1.39390000000000347e-02 -9.55000000000011395e-04"/>
<MUSCLE ActivationK="0.17" ActivationKinetics="false" ActivationRate="500" FastTwitchProportion="0.5" FibreLength="0.652" ForcePerUnitArea="300000" ID="FlexorDigitLongus4End" InsertionBodyID="LeftMT4_3" OriginBodyID="LeftShank" PCA="0.00000006631747" ParallelStrainAtFmax="0.59999999999999998" ParallelStrainModel="Square" ParallelStrainRateAtFmax="0" SerialStrainAtFmax="0.059999999999999999" SerialStrainModel="Square" SerialStrainRateAtFmax="0" Strap="NPoint" TActivationA="80e-3" TActivationB="0.47e-3" TDeactivationA="90e-3" TDeactivationB="0.56e-3" Type="MinettiAlexanderComplete" VMaxFactor="8.4" Width="1" ViapointBody0="LeftShank" ViapointBody1="LeftShank" ViapointBody2="LeftRearFoot" ViapointBody3="LeftMT4_1" TendonLength="1.20999999999999996e-01" InitialFibreLength="4.57224247744098741e-02" StartActivation="-1.00000000000000000e+00" Origin="LeftShank -3.18207000000000073e-02 -7.69480000000000164e-02 1.00659999999999916e-02" Insertion="LeftMT4_3 -7.28100000000000969e-03 1.95400000000001128e-03 1.28999999999990234e-04" ViaPoint0="LeftShank -4.31206999999999979e-02 -9.14179999999999993e-02 6.48099999999998677e-03" ViaPoint1="LeftShank -4.48507000000000072e-02 -1.00363000000000091e-01 7.02999999999999459e-03" ViaPoint2="LeftRearFoot -1.93099999999998828e-03 -3.93179999999999641e-02 2.48879999999999935e-02" ViaPoint3="LeftMT4_1 -7.93100000000000749e-03 1.39390000000000347e-02 -9.55000000000011395e-04"/>
<MUSCLE ActivationK="0.17" ActivationKinetics="false" ActivationRate="500" FastTwitchProportion="0.5" FibreLength="0.652" ForcePerUnitArea="300000" ID="FlexorDigitLongus5Start" InsertionBodyID="LeftMT5_2" OriginBodyID="LeftShank" PCA="0.00000006631747" ParallelStrainAtFmax="0.59999999999999998" ParallelStrainModel="Square" ParallelStrainRateAtFmax="0" SerialStrainAtFmax="0.059999999999999999" SerialStrainModel="Square" SerialStrainRateAtFmax="0" Strap="NPoint" TActivationA="80e-3" TActivationB="0.47e-3" TDeactivationA="90e-3" TDeactivationB="0.56e-3" Type="MinettiAlexanderComplete" VMaxFactor="8.4" Width="1" ViapointBody0="LeftShank" ViapointBody1="LeftShank" ViapointBody2="LeftRearFoot" ViapointBody3="LeftMT5_1" TendonLength="1.33000000000000007e-01" InitialFibreLength="4.57224247744098741e-02" StartActivation="-1.00000000000000000e+00" Origin="LeftShank -8.81410000000000526e-03 2.70449999999999857e-02 7.74099999999998400e-03" Insertion="LeftMT5_2 -3.50599999999999523e-03 -4.67700000000004223e-03 1.29899999999999460e-03" ViaPoint0="LeftShank -4.31206999999999979e-02 -9.14179999999999993e-02 6.48099999999998677e-03" ViaPoint1="LeftShank -4.48507000000000072e-02 -1.00363000000000091e-01 7.02999999999999459e-03" ViaPoint2="LeftRearFoot -1.93099999999998828e-03 -3.93179999999999641e-02 2.48879999999999935e-02" ViaPoint3="LeftMT5_1 -8.56800000000000617e-03 1.30419999999999980e-02 -3.84999999999996456e-04"/>
<MUSCLE ActivationK="0.17" ActivationKinetics="false" ActivationRate="500" FastTwitchProportion="0.5" FibreLength="0.652" ForcePerUnitArea="300000" ID="FlexorDigitLongus5Mid" InsertionBodyID="LeftMT5_2" OriginBodyID="LeftShank" PCA="0.00000006631747" ParallelStrainAtFmax="0.59999999999999998" ParallelStrainModel="Square" ParallelStrainRateAtFmax="0" SerialStrainAtFmax="0.059999999999999999" SerialStrainModel="Square" SerialStrainRateAtFmax="0" Strap="NPoint" TActivationA="80e-3" TActivationB="0.47e-3" TDeactivationA="90e-3" TDeactivationB="0.56e-3" Type="MinettiAlexanderComplete" VMaxFactor="8.4" Width="1" ViapointBody0="LeftShank" ViapointBody1="LeftShank" ViapointBody2="LeftRearFoot" ViapointBody3="LeftMT5_1" TendonLength="1.33000000000000007e-01" InitialFibreLength="4.57224247744098741e-02" StartActivation="-1.00000000000000000e+00" Origin="LeftShank -1.81927000000000061e-02 -2.74190000000000822e-02 1.20759999999999895e-02" Insertion="LeftMT5_2 -3.50599999999999523e-03 -4.67700000000004223e-03 1.29899999999999460e-03" ViaPoint0="LeftShank -4.31206999999999979e-02 -9.14179999999999993e-02 6.48099999999998677e-03" ViaPoint1="LeftShank -4.48507000000000072e-02 -1.00363000000000091e-01 7.02999999999999459e-03" ViaPoint2="LeftRearFoot -1.93099999999998828e-03 -3.93179999999999641e-02 2.48879999999999935e-02" ViaPoint3="LeftMT5_1 -8.56800000000000617e-03 1.30419999999999980e-02 -3.84999999999996456e-04"/>
<MUSCLE ActivationK="0.17" ActivationKinetics="false" ActivationRate="500" FastTwitchProportion="0.5" FibreLength="0.652" ForcePerUnitArea="300000" ID="FlexorDigitLongus5End" InsertionBodyID="LeftMT5_2" OriginBodyID="LeftShank" PCA="0.00000006631747" ParallelStrainAtFmax="0.59999999999999998" ParallelStrainModel="Square" ParallelStrainRateAtFmax="0" SerialStrainAtFmax="0.059999999999999999" SerialStrainModel="Square" SerialStrainRateAtFmax="0" Strap="NPoint" TActivationA="80e-3" TActivationB="0.47e-3" TDeactivationA="90e-3" TDeactivationB="0.56e-3" Type="MinettiAlexanderComplete" VMaxFactor="8.4" Width="1" ViapointBody0="LeftShank" ViapointBody1="LeftShank" ViapointBody2="LeftRearFoot" ViapointBody3="LeftMT5_1" TendonLength="1.33000000000000007e-01" InitialFibreLength="4.57224247744098741e-02" StartActivation="-1.00000000000000000e+00" Origin="LeftShank -3.18207000000000073e-02 -7.69480000000000164e-02 1.00659999999999916e-02" Insertion="LeftMT5_2 -3.50599999999999523e-03 -4.67700000000004223e-03 1.29899999999999460e-03" ViaPoint0="LeftShank -4.31206999999999979e-02 -9.14179999999999993e-02 6.48099999999998677e-03" ViaPoint1="LeftShank -4.48507000000000072e-02 -1.00363000000000091e-01 7.02999999999999459e-03" ViaPoint2="LeftRearFoot -1.93099999999998828e-03 -3.93179999999999641e-02 2.48879999999999935e-02" ViaPoint3="LeftMT5_1 -8.56800000000000617e-03 1.30419999999999980e-02 -3.84999999999996456e-04"/>
<MUSCLE ActivationK="0.17" ActivationKinetics="false" ActivationRate="500" FastTwitchProportion="0.5" FibreLength="0.01533" ForcePerUnitArea="300000" ID="FlexorDigitBrevisProfundus3" InsertionBodyID="LeftMT3_2" OriginBodyID="LeftMT2" PCA="0.00000000092308825" ParallelStrainAtFmax="0.59999999999999998" ParallelStrainModel="Square" ParallelStrainRateAtFmax="0" SerialStrainAtFmax="0.059999999999999999" SerialStrainModel="Square" SerialStrainRateAtFmax="0" Strap="ThreePoint" TActivationA="80e-3" TActivationB="0.47e-3" TDeactivationA="90e-3" TDeactivationB="0.56e-3" Type="MinettiAlexanderComplete" VMaxFactor="8.4" Width="1" MidpointBodyID="LeftMT3" TendonLength="1.04999999999999996e-01" InitialFibreLength="4.57224247744098741e-02" StartActivation="-1.00000000000000000e+00" Origin="LeftMT2 -3.14399999999999819e-02 3.04010000000000113e-02 -6.09300000000000119e-03" Insertion="LeftMT3_2 -5.98699999999999233e-03 -1.04999999999999538e-03 -5.21999999999994690e-04" MidPoint="LeftMT3 -1.94589999999999902e-02 -2.28519999999999834e-02 5.95400000000001484e-03"/>
<MUSCLE ActivationK="0.17" ActivationKinetics="false" ActivationRate="500" FastTwitchProportion="0.5" FibreLength="0.01533" ForcePerUnitArea="300000" ID="FlexorDigitBrevisProfundus4" InsertionBodyID="LeftMT4_3" OriginBodyID="LeftMT2" PCA="0.00000000092308825" ParallelStrainAtFmax="0.59999999999999998" ParallelStrainModel="Square" ParallelStrainRateAtFmax="0" SerialStrainAtFmax="0.059999999999999999" SerialStrainModel="Square" SerialStrainRateAtFmax="0" Strap="ThreePoint" TActivationA="80e-3" TActivationB="0.47e-3" TDeactivationA="90e-3" TDeactivationB="0.56e-3" Type="MinettiAlexanderComplete" VMaxFactor="8.4" Width="1" MidpointBodyID="LeftMT3" TendonLength="1.04999999999999996e-01" InitialFibreLength="4.57224247744098741e-02" StartActivation="-1.00000000000000000e+00" Origin="LeftMT2 -3.14399999999999819e-02 3.04010000000000113e-02 -6.09300000000000119e-03" Insertion="LeftMT4_3 -7.28100000000000969e-03 1.95400000000001128e-03 1.28999999999990234e-04" MidPoint="LeftMT3 -1.44429999999999975e-02 -3.17579999999999529e-02 -8.62499999999999378e-03"/>
<MUSCLE ActivationK="0.17" ActivationKinetics="false" ActivationRate="500" FastTwitchProportion="0.5" FibreLength="0.01533" ForcePerUnitArea="300000" ID="FlexorDigitBrevisProfundus5ToDP5" InsertionBodyID="LeftMT5_2" OriginBodyID="LeftMT2" PCA="0.00000000092308825" ParallelStrainAtFmax="0.59999999999999998" ParallelStrainModel="Square" ParallelStrainRateAtFmax="0" SerialStrainAtFmax="0.059999999999999999" SerialStrainModel="Square" SerialStrainRateAtFmax="0" Strap="ThreePoint" TActivationA="80e-3" TActivationB="0.47e-3" TDeactivationA="90e-3" TDeactivationB="0.56e-3" Type="MinettiAlexanderComplete" VMaxFactor="8.4" Width="1" MidpointBodyID="LeftMT5" TendonLength="1.04999999999999996e-01" InitialFibreLength="4.57224247744098741e-02" StartActivation="-1.00000000000000000e+00" Origin="LeftMT2 -3.14399999999999819e-02 3.04010000000000113e-02 -6.09300000000000119e-03" Insertion="LeftMT5_2 -3.50599999999999523e-03 -4.67700000000004223e-03 1.29899999999999460e-03" MidPoint="LeftMT5 -5.29899999999999816e-03 -3.58910000000000062e-02 3.32999999999999963e-03"/>
<MUSCLE ActivationK="0.17" ActivationKinetics="false" ActivationRate="500" FastTwitchProportion="0.5" FibreLength="0.01533" ForcePerUnitArea="300000" ID="FlexorDigitBrevisProfundus5ToMP5" InsertionBodyID="LeftMT5_2" OriginBodyID="LeftMT2" PCA="0.00000000092308825" ParallelStrainAtFmax="0.59999999999999998" ParallelStrainModel="Square" ParallelStrainRateAtFmax="0" SerialStrainAtFmax="0.059999999999999999" SerialStrainModel="Square" SerialStrainRateAtFmax="0" Strap="ThreePoint" TActivationA="80e-3" TActivationB="0.47e-3" TDeactivationA="90e-3" TDeactivationB="0.56e-3" Type="MinettiAlexanderComplete" VMaxFactor="8.4" Width="1" MidpointBodyID="LeftMT5" TendonLength="1.04999999999999996e-01" InitialFibreLength="4.57224247744098741e-02" StartActivation="-1.00000000000000000e+00" Origin="LeftMT2 -3.14399999999999819e-02 3.04010000000000113e-02 -1.00930000000000047e-02" Insertion="LeftMT5_2 -3.82799999999999807e-03 1.78199999999995029e-03 7.86999999999982158e-04" MidPoint="LeftMT5 -5.29899999999999816e-03 -3.58910000000000062e-02 3.32999999999999963e-03"/>
<MUSCLE ActivationK="0.17" ActivationKinetics="false" ActivationRate="500" FastTwitchProportion="0.5" FibreLength="0.088" ForcePerUnitArea="300000" ID="FlexorHallucisLongusStartToDP1" InsertionBodyID="LeftMT1_2" OriginBodyID="LeftShank" PCA="0.0000000353178" ParallelStrainAtFmax="0.59999999999999998" ParallelStrainModel="Square" ParallelStrainRateAtFmax="0" SerialStrainAtFmax="0.059999999999999999" SerialStrainModel="Square" SerialStrainRateAtFmax="0" Strap="NPoint" TActivationA="80e-3" TActivationB="0.47e-3" TDeactivationA="90e-3" TDeactivationB="0.56e-3" Type="MinettiAlexanderComplete" VMaxFactor="8.4" Width="1" ViapointBody0="LeftShank" ViapointBody1="LeftRearFoot" ViapointBody2="LeftRearFoot" ViapointBody3="LeftMT1" TendonLength="1.78999999999999992e-01" InitialFibreLength="4.57224247744098741e-02" StartActivation="-1.00000000000000000e+00" Origin="LeftShank -1.32176999999999989e-02 5.73859999999999371e-02 -2.89510000000000045e-02" Insertion="LeftMT1_2 -2.77199999999999669e-03 -4.63800000000003099e-03 -1.04509999999999326e-03" ViaPoint0="LeftShank -5.10667000000000065e-02 -9.40130000000000132e-02 -1.32000000000020989e-04" ViaPoint1="LeftRearFoot -7.86000000000000587e-03 -1.66629999999999834e-02 3.25689999999999868e-02" ViaPoint2="LeftRearFoot -6.43599999999999728e-03 -2.13229999999999809e-02 3.41849999999999932e-02" ViaPoint3="LeftMT1 -2.07889999999999880e-02 -1.78119999999999390e-02 3.15690000000000415e-03"/>
<MUSCLE ActivationK="0.17" ActivationKinetics="false" ActivationRate="500" FastTwitchProportion="0.5" FibreLength="0.088" ForcePerUnitArea="300000" ID="FlexorHallucisLongusMidToDP1" InsertionBodyID="LeftMT1_2" OriginBodyID="LeftShank" PCA="0.0000000353178" ParallelStrainAtFmax="0.59999999999999998" ParallelStrainModel="Square" ParallelStrainRateAtFmax="0" SerialStrainAtFmax="0.059999999999999999" SerialStrainModel="Square" SerialStrainRateAtFmax="0" Strap="NPoint" TActivationA="80e-3" TActivationB="0.47e-3" TDeactivationA="90e-3" TDeactivationB="0.56e-3" Type="MinettiAlexanderComplete" VMaxFactor="8.4" Width="1" ViapointBody0="LeftShank" ViapointBody1="LeftRearFoot" ViapointBody2="LeftRearFoot" ViapointBody3="LeftMT1" TendonLength="1.78999999999999992e-01" InitialFibreLength="4.57224247744098741e-02" StartActivation="-1.00000000000000000e+00" Origin="LeftShank -1.38587000000000016e-02 -1.56450000000000200e-02 -2.56390000000000229e-02" Insertion="LeftMT1_2 -2.77199999999999669e-03 -4.63800000000003099e-03 -1.04509999999999326e-03" ViaPoint0="LeftShank -5.10667000000000065e-02 -9.40130000000000132e-02 -1.32000000000020989e-04" ViaPoint1="LeftRearFoot -7.86000000000000587e-03 -1.66629999999999834e-02 3.25689999999999868e-02" ViaPoint2="LeftRearFoot -6.43599999999999728e-03 -2.13229999999999809e-02 3.41849999999999932e-02" ViaPoint3="LeftMT1 -2.07889999999999880e-02 -1.78119999999999390e-02 3.15690000000000415e-03"/>
<MUSCLE ActivationK="0.17" ActivationKinetics="false" ActivationRate="500" FastTwitchProportion="0.5" FibreLength="0.088" ForcePerUnitArea="300000" ID="FlexorHallucisLongusEndToDP1" InsertionBodyID="LeftMT1_2" OriginBodyID="LeftShank" PCA="0.0000000353178" ParallelStrainAtFmax="0.59999999999999998" ParallelStrainModel="Square" ParallelStrainRateAtFmax="0" SerialStrainAtFmax="0.059999999999999999" SerialStrainModel="Square" SerialStrainRateAtFmax="0" Strap="NPoint" TActivationA="80e-3" TActivationB="0.47e-3" TDeactivationA="90e-3" TDeactivationB="0.56e-3" Type="MinettiAlexanderComplete" VMaxFactor="8.4" Width="1" ViapointBody0="LeftShank" ViapointBody1="LeftRearFoot" ViapointBody2="LeftRearFoot" ViapointBody3="LeftMT1" TendonLength="1.78999999999999992e-01" InitialFibreLength="4.57224247744098741e-02" StartActivation="-1.00000000000000000e+00" Origin="LeftShank -1.90887000000000001e-02 -7.65440000000000564e-02 -2.35270000000000201e-02" Insertion="LeftMT1_2 -2.77199999999999669e-03 -4.63800000000003099e-03 -1.04509999999999326e-03" ViaPoint0="LeftShank -5.10667000000000065e-02 -9.40130000000000132e-02 -1.32000000000020989e-04" ViaPoint1="LeftRearFoot -7.86000000000000587e-03 -1.66629999999999834e-02 3.25689999999999868e-02" ViaPoint2="LeftRearFoot -6.43599999999999728e-03 -2.13229999999999809e-02 3.41849999999999932e-02" ViaPoint3="LeftMT1 -2.07889999999999880e-02 -1.78119999999999390e-02 3.15690000000000415e-03"/>
<MUSCLE ActivationK="0.17" ActivationKinetics="false" ActivationRate="500" FastTwitchProportion="0.5" FibreLength="0.088" ForcePerUnitArea="300000" ID="FlexorHallucisLongusStartToDP2" InsertionBodyID="LeftMT2_3" OriginBodyID="LeftShank" PCA="0.0000000353178" ParallelStrainAtFmax="0.59999999999999998" ParallelStrainModel="Square" ParallelStrainRateAtFmax="0" SerialStrainAtFmax="0.059999999999999999" SerialStrainModel="Square" SerialStrainRateAtFmax="0" Strap="NPoint" TActivationA="80e-3" TActivationB="0.47e-3" TDeactivationA="90e-3" TDeactivationB="0.56e-3" Type="MinettiAlexanderComplete" VMaxFactor="8.4" Width="1" ViapointBody0="LeftShank" ViapointBody1="LeftRearFoot" ViapointBody2="LeftRearFoot" ViapointBody3="LeftMT2" TendonLength="1.78999999999999992e-01" InitialFibreLength="4.57224247744098741e-02" StartActivation="-1.00000000000000000e+00" Origin="LeftShank -1.32176999999999989e-02 5.73859999999999371e-02 -2.89510000000000045e-02" Insertion="LeftMT2_3 -4.85099999999999421e-03 3.71300000000002184e-03 -8.67999999999993777e-04" ViaPoint0="LeftShank -5.10667000000000065e-02 -9.40130000000000132e-02 -1.32000000000020989e-04" ViaPoint1="LeftRearFoot -7.86000000000000587e-03 -1.66629999999999834e-02 3.25689999999999868e-02" ViaPoint2="LeftRearFoot -6.43599999999999728e-03 -2.13229999999999809e-02 3.41849999999999932e-02" ViaPoint3="LeftMT2 -3.02839999999999915e-02 -2.00839999999999907e-02 1.25909999999999911e-02"/>
<MUSCLE ActivationK="0.17" ActivationKinetics="false" ActivationRate="500" FastTwitchProportion="0.5" FibreLength="0.088" ForcePerUnitArea="300000" ID="FlexorHallucisLongusMidToDP2" InsertionBodyID="LeftMT2_3" OriginBodyID="LeftShank" PCA="0.0000000353178" ParallelStrainAtFmax="0.59999999999999998" ParallelStrainModel="Square" ParallelStrainRateAtFmax="0" SerialStrainAtFmax="0.059999999999999999" SerialStrainModel="Square" SerialStrainRateAtFmax="0" Strap="NPoint" TActivationA="80e-3" TActivationB="0.47e-3" TDeactivationA="90e-3" TDeactivationB="0.56e-3" Type="MinettiAlexanderComplete" VMaxFactor="8.4" Width="1" ViapointBody0="LeftShank" ViapointBody1="LeftRearFoot" ViapointBody2="LeftRearFoot" ViapointBody3="LeftMT2" TendonLength="1.78999999999999992e-01" InitialFibreLength="4.57224247744098741e-02" StartActivation="-1.00000000000000000e+00" Origin="LeftShank -1.38587000000000016e-02 -1.56450000000000200e-02 -2.56390000000000229e-02" Insertion="LeftMT2_3 -4.85099999999999421e-03 3.71300000000002184e-03 -8.67999999999993777e-04" ViaPoint0="LeftShank -5.10667000000000065e-02 -9.40130000000000132e-02 -1.32000000000020989e-04" ViaPoint1="LeftRearFoot -7.86000000000000587e-03 -1.66629999999999834e-02 3.25689999999999868e-02" ViaPoint2="LeftRearFoot -6.43599999999999728e-03 -2.13229999999999809e-02 3.41849999999999932e-02" ViaPoint3="LeftMT2 -3.02839999999999915e-02 -2.00839999999999907e-02 1.25909999999999911e-02"/>
<MUSCLE ActivationK="0.17" ActivationKinetics="false" ActivationRate="500" FastTwitchProportion="0.5" FibreLength="0.088" ForcePerUnitArea="300000" ID="FlexorHallucisLongusEndToDP2" InsertionBodyID="LeftMT2_3" OriginBodyID="LeftShank" PCA="0.0000000353178" ParallelStrainAtFmax="0.59999999999999998" ParallelStrainModel="Square" ParallelStrainRateAtFmax="0" SerialStrainAtFmax="0.059999999999999999" SerialStrainModel="Square" SerialStrainRateAtFmax="0" Strap="NPoint" TActivationA="80e-3" TActivationB="0.47e-3" TDeactivationA="90e-3" TDeactivationB="0.56e-3" Type="MinettiAlexanderComplete" VMaxFactor="8.4" Width="1" ViapointBody0="LeftShank" ViapointBody1="LeftRearFoot" ViapointBody2="LeftRearFoot" ViapointBody3="LeftMT2" TendonLength="1.78999999999999992e-01" InitialFibreLength="4.57224247744098741e-02" StartActivation="-1.00000000000000000e+00" Origin="LeftShank -1.90887000000000001e-02 -7.65440000000000564e-02 -2.35270000000000201e-02" Insertion="LeftMT2_3 -4.85099999999999421e-03 3.71300000000002184e-03 -8.67999999999993777e-04" ViaPoint0="LeftShank -5.10667000000000065e-02 -9.40130000000000132e-02 -1.32000000000020989e-04" ViaPoint1="LeftRearFoot -7.86000000000000587e-03 -1.66629999999999834e-02 3.25689999999999868e-02" ViaPoint2="LeftRearFoot -6.43599999999999728e-03 -2.13229999999999809e-02 3.41849999999999932e-02" ViaPoint3="LeftMT2 -3.02839999999999915e-02 -2.00839999999999907e-02 1.25909999999999911e-02"/>
<MUSCLE ActivationK="0.17" ActivationKinetics="false" ActivationRate="500" FastTwitchProportion="0.5" FibreLength="0.088" ForcePerUnitArea="300000" ID="FlexorHallucisLongusStartToDP3" InsertionBodyID="LeftMT3_3" OriginBodyID="LeftShank" PCA="0.0000000353178" ParallelStrainAtFmax="0.59999999999999998" ParallelStrainModel="Square" ParallelStrainRateAtFmax="0" SerialStrainAtFmax="0.059999999999999999" SerialStrainModel="Square" SerialStrainRateAtFmax="0" Strap="NPoint" TActivationA="80e-3" TActivationB="0.47e-3" TDeactivationA="90e-3" TDeactivationB="0.56e-3" Type="MinettiAlexanderComplete" VMaxFactor="8.4" Width="1" ViapointBody0="LeftShank" ViapointBody1="LeftRearFoot" ViapointBody2="LeftRearFoot" ViapointBody3="LeftMT3" TendonLength="1.78999999999999992e-01" InitialFibreLength="4.57224247744098741e-02" StartActivation="-1.00000000000000000e+00" Origin="LeftShank -1.32176999999999989e-02 5.73859999999999371e-02 -2.89510000000000045e-02" Insertion="LeftMT3_3 -3.73199999999999921e-03 2.46800000000002573e-03 2.27000000000004976e-04" ViaPoint0="LeftShank -5.10667000000000065e-02 -9.40130000000000132e-02 -1.32000000000020989e-04" ViaPoint1="LeftRearFoot -7.86000000000000587e-03 -1.66629999999999834e-02 3.25689999999999868e-02" ViaPoint2="LeftRearFoot -6.43599999999999728e-03 -2.13229999999999809e-02 3.41849999999999932e-02" ViaPoint3="LeftMT3 -2.90409999999999974e-02 -2.39739999999999398e-02 4.16200000000001291e-03"/>
<MUSCLE ActivationK="0.17" ActivationKinetics="false" ActivationRate="500" FastTwitchProportion="0.5" FibreLength="0.088" ForcePerUnitArea="300000" ID="FlexorHallucisLongusMidToDP3" InsertionBodyID="LeftMT3_3" OriginBodyID="LeftShank" PCA="0.0000000353178" ParallelStrainAtFmax="0.59999999999999998" ParallelStrainModel="Square" ParallelStrainRateAtFmax="0" SerialStrainAtFmax="0.059999999999999999" SerialStrainModel="Square" SerialStrainRateAtFmax="0" Strap="NPoint" TActivationA="80e-3" TActivationB="0.47e-3" TDeactivationA="90e-3" TDeactivationB="0.56e-3" Type="MinettiAlexanderComplete" VMaxFactor="8.4" Width="1" ViapointBody0="LeftShank" ViapointBody1="LeftRearFoot" ViapointBody2="LeftRearFoot" ViapointBody3="LeftMT3" TendonLength="1.78999999999999992e-01" InitialFibreLength="4.57224247744098741e-02" StartActivation="-1.00000000000000000e+00" Origin="LeftShank -1.38587000000000016e-02 -1.56450000000000200e-02 -2.56390000000000229e-02" Insertion="LeftMT3_3 -3.73199999999999921e-03 2.46800000000002573e-03 2.27000000000004976e-04" ViaPoint0="LeftShank -5.10667000000000065e-02 -9.40130000000000132e-02 -1.32000000000020989e-04" ViaPoint1="LeftRearFoot -7.86000000000000587e-03 -1.66629999999999834e-02 3.25689999999999868e-02" ViaPoint2="LeftRearFoot -6.43599999999999728e-03 -2.13229999999999809e-02 3.41849999999999932e-02" ViaPoint3="LeftMT3 -2.90409999999999974e-02 -2.39739999999999398e-02 4.16200000000001291e-03"/>
<MUSCLE ActivationK="0.17" ActivationKinetics="false" ActivationRate="500" FastTwitchProportion="0.5" FibreLength="0.088" ForcePerUnitArea="300000" ID="FlexorHallucisLongusEndToDP3" InsertionBodyID="LeftMT3_3" OriginBodyID="LeftShank" PCA="0.0000000353178" ParallelStrainAtFmax="0.59999999999999998" ParallelStrainModel="Square" ParallelStrainRateAtFmax="0" SerialStrainAtFmax="0.059999999999999999" SerialStrainModel="Square" SerialStrainRateAtFmax="0" Strap="NPoint" TActivationA="80e-3" TActivationB="0.47e-3" TDeactivationA="90e-3" TDeactivationB="0.56e-3" Type="MinettiAlexanderComplete" VMaxFactor="8.4" Width="1" ViapointBody0="LeftShank" ViapointBody1="LeftRearFoot" ViapointBody2="LeftRearFoot" ViapointBody3="LeftMT3" TendonLength="1.78999999999999992e-01" InitialFibreLength="4.57224247744098741e-02" StartActivation="-1.00000000000000000e+00" Origin="LeftShank -1.90887000000000001e-02 -7.65440000000000564e-02 -2.35270000000000201e-02" Insertion="LeftMT3_3 -3.73199999999999921e-03 2.46800000000002573e-03 2.27000000000004976e-04" ViaPoint0="LeftShank -5.10667000000000065e-02 -9.40130000000000132e-02 -1.32000000000020989e-04" ViaPoint1="LeftRearFoot -7.86000000000000587e-03 -1.66629999999999834e-02 3.25689999999999868e-02" ViaPoint2="LeftRearFoot -6.43599999999999728e-03 -2.13229999999999809e-02 3.41849999999999932e-02" ViaPoint3="LeftMT3 -2.90409999999999974e-02 -2.39739999999999398e-02 4.16200000000001291e-03"/>
<MUSCLE ActivationK="0.17" ActivationKinetics="false" ActivationRate="500" FastTwitchProportion="0.5" FibreLength="0.088" ForcePerUnitArea="300000" ID="FlexorHallucisLongusStartToDP4" InsertionBodyID="LeftMT4_3" OriginBodyID="LeftShank" PCA="0.0000000353178" ParallelStrainAtFmax="0.59999999999999998" ParallelStrainModel="Square" ParallelStrainRateAtFmax="0" SerialStrainAtFmax="0.059999999999999999" SerialStrainModel="Square" SerialStrainRateAtFmax="0" Strap="NPoint" TActivationA="80e-3" TActivationB="0.47e-3" TDeactivationA="90e-3" TDeactivationB="0.56e-3" Type="MinettiAlexanderComplete" VMaxFactor="8.4" Width="1" ViapointBody0="LeftShank" ViapointBody1="LeftRearFoot" ViapointBody2="LeftRearFoot" ViapointBody3="LeftMT4" TendonLength="1.78999999999999992e-01" InitialFibreLength="4.57224247744098741e-02" StartActivation="-1.00000000000000000e+00" Origin="LeftShank -1.32176999999999989e-02 5.73859999999999371e-02 -2.89510000000000045e-02" Insertion="LeftMT4_3 4.30000000000013705e-05 -2.80400000000002869e-03 5.23999999999996691e-04" ViaPoint0="LeftShank -5.10667000000000065e-02 -9.40130000000000132e-02 -1.32000000000020989e-04" ViaPoint1="LeftRearFoot -7.86000000000000587e-03 -1.66629999999999834e-02 3.25689999999999868e-02" ViaPoint2="LeftRearFoot -6.43599999999999728e-03 -2.13229999999999809e-02 3.41849999999999932e-02" ViaPoint3="LeftMT4 -2.59570000000000078e-02 -2.67830000000000013e-02 5.42899999999998939e-03"/>
<MUSCLE ActivationK="0.17" ActivationKinetics="false" ActivationRate="500" FastTwitchProportion="0.5" FibreLength="0.088" ForcePerUnitArea="300000" ID="FlexorHallucisLongusMidToDP4" InsertionBodyID="LeftMT4_3" OriginBodyID="LeftShank" PCA="0.0000000353178" ParallelStrainAtFmax="0.59999999999999998" ParallelStrainModel="Square" ParallelStrainRateAtFmax="0" SerialStrainAtFmax="0.059999999999999999" SerialStrainModel="Square" SerialStrainRateAtFmax="0" Strap="NPoint" TActivationA="80e-3" TActivationB="0.47e-3" TDeactivationA="90e-3" TDeactivationB="0.56e-3" Type="MinettiAlexanderComplete" VMaxFactor="8.4" Width="1" ViapointBody0="LeftShank" ViapointBody1="LeftRearFoot" ViapointBody2="LeftRearFoot" ViapointBody3="LeftMT4" TendonLength="1.78999999999999992e-01" InitialFibreLength="4.57224247744098741e-02" StartActivation="-1.00000000000000000e+00" Origin="LeftShank -1.38587000000000016e-02 -1.56450000000000200e-02 -2.56390000000000229e-02" Insertion="LeftMT4_3 4.30000000000013705e-05 -2.80400000000002869e-03 5.23999999999996691e-04" ViaPoint0="LeftShank -5.10667000000000065e-02 -9.40130000000000132e-02 -1.32000000000020989e-04" ViaPoint1="LeftRearFoot -7.86000000000000587e-03 -1.66629999999999834e-02 3.25689999999999868e-02" ViaPoint2="LeftRearFoot -6.43599999999999728e-03 -2.13229999999999809e-02 3.41849999999999932e-02" ViaPoint3="LeftMT4 -2.59570000000000078e-02 -2.67830000000000013e-02 5.42899999999998939e-03"/>
<MUSCLE ActivationK="0.17" ActivationKinetics="false" ActivationRate="500" FastTwitchProportion="0.5" FibreLength="0.088" ForcePerUnitArea="300000" ID="FlexorHallucisLongusEndToDP4" InsertionBodyID="LeftMT4_3" OriginBodyID="LeftShank" PCA="0.0000000353178" ParallelStrainAtFmax="0.59999999999999998" ParallelStrainModel="Square" ParallelStrainRateAtFmax="0" SerialStrainAtFmax="0.059999999999999999" SerialStrainModel="Square" SerialStrainRateAtFmax="0" Strap="NPoint" TActivationA="80e-3" TActivationB="0.47e-3" TDeactivationA="90e-3" TDeactivationB="0.56e-3" Type="MinettiAlexanderComplete" VMaxFactor="8.4" Width="1" ViapointBody0="LeftShank" ViapointBody1="LeftRearFoot" ViapointBody2="LeftRearFoot" ViapointBody3="LeftMT4" TendonLength="1.78999999999999992e-01" InitialFibreLength="4.57224247744098741e-02" StartActivation="-1.00000000000000000e+00" Origin="LeftShank -1.90887000000000001e-02 -7.65440000000000564e-02 -2.35270000000000201e-02" Insertion="LeftMT4_3 4.30000000000013705e-05 -2.80400000000002869e-03 5.23999999999996691e-04" ViaPoint0="LeftShank -5.10667000000000065e-02 -9.40130000000000132e-02 -1.32000000000020989e-04" ViaPoint1="LeftRearFoot -7.86000000000000587e-03 -1.66629999999999834e-02 3.25689999999999868e-02" ViaPoint2="LeftRearFoot -6.43599999999999728e-03 -2.13229999999999809e-02 3.41849999999999932e-02" ViaPoint3="LeftMT4 -2.59570000000000078e-02 -2.67830000000000013e-02 5.42899999999998939e-03"/>
<MUSCLE ActivationK="0.17" ActivationKinetics="false" ActivationRate="500" FastTwitchProportion="0.5" FibreLength="0.0264" ForcePerUnitArea="300000" ID="OpponensHallucisStart" InsertionBodyID="LeftMT1_1" OriginBodyID="LeftRearFoot" PCA="0.0000000119711265" ParallelStrainAtFmax="0.59999999999999998" ParallelStrainModel="Square" ParallelStrainRateAtFmax="0" SerialStrainAtFmax="0.059999999999999999" SerialStrainModel="Square" SerialStrainRateAtFmax="0" Strap="NPoint" TActivationA="80e-3" TActivationB="0.47e-3" TDeactivationA="90e-3" TDeactivationB="0.56e-3" Type="MinettiAlexanderComplete" VMaxFactor="8.4" Width="1" ViapointBody0="LeftRearFoot" ViapointBody1="LeftMT1" TendonLength="1.25000000000000000e-01" InitialFibreLength="4.57224247744098741e-02" StartActivation="-1.00000000000000000e+00" Origin="LeftRearFoot -9.23099999999998921e-03 2.36370000000000191e-02 -1.10799999999999788e-03" Insertion="LeftMT1_1 -6.50599999999999790e-03 -1.34699999999999820e-02 6.61590000000000789e-03" ViaPoint0="LeftRearFoot -4.37299999999998801e-03 -2.68999999999997019e-03 1.46840000000000026e-02" ViaPoint1="LeftMT1 -1.47119999999999890e-02 -1.63560000000000372e-02 -6.32999999999883656e-05"/>
<MUSCLE ActivationK="0.17" ActivationKinetics="false" ActivationRate="500" FastTwitchProportion="0.5" FibreLength="0.0264" ForcePerUnitArea="300000" ID="OpponensHallucisEnd" InsertionBodyID="LeftMT1_1" OriginBodyID="LeftRearFoot" PCA="0.0000000119711265" ParallelStrainAtFmax="0.59999999999999998" ParallelStrainModel="Square" ParallelStrainRateAtFmax="0" SerialStrainAtFmax="0.059999999999999999" SerialStrainModel="Square" SerialStrainRateAtFmax="0" Strap="NPoint" TActivationA="80e-3" TActivationB="0.47e-3" TDeactivationA="90e-3" TDeactivationB="0.56e-3" Type="MinettiAlexanderComplete" VMaxFactor="8.4" Width="1" ViapointBody0="LeftRearFoot" ViapointBody1="LeftMT1" TendonLength="1.25000000000000000e-01" InitialFibreLength="4.57224247744098741e-02" StartActivation="-1.00000000000000000e+00" Origin="LeftRearFoot 2.43999999999994222e-04 9.82100000000007967e-03 5.62599999999999212e-03" Insertion="LeftMT1_1 -6.50599999999999790e-03 -1.34699999999999820e-02 6.61590000000000789e-03" ViaPoint0="LeftRearFoot -4.37299999999998801e-03 -2.68999999999997019e-03 1.46840000000000026e-02" ViaPoint1="LeftMT1 -1.47119999999999890e-02 -1.63560000000000372e-02 -6.32999999999883656e-05"/>
<MUSCLE ActivationK="0.17" ActivationKinetics="false" ActivationRate="500" FastTwitchProportion="0.5" FibreLength="0.04333333333" ForcePerUnitArea="300000" ID="Lumbrical2" InsertionBodyID="LeftMT2_1" OriginBodyID="LeftMT2" PCA="0.000000016872279" ParallelStrainAtFmax="0.59999999999999998" ParallelStrainModel="Square" ParallelStrainRateAtFmax="0" SerialStrainAtFmax="0.059999999999999999" SerialStrainModel="Square" SerialStrainRateAtFmax="0" Strap="TwoPoint" TActivationA="80e-3" TActivationB="0.47e-3" TDeactivationA="90e-3" TDeactivationB="0.56e-3" Type="MinettiAlexanderComplete" VMaxFactor="8.4" Width="1" MidpointBodyID="LeftRearFoot" Midpoint="World -0.141529 0.648157 -0.126905" TendonLength="4.00000000000000008e-02" InitialFibreLength="4.57224247744098741e-02" StartActivation="-1.00000000000000000e+00" Origin="LeftMT2 -3.37920000000000026e-02 2.77819999999999734e-02 2.89899999999999880e-03" Insertion="LeftMT2_1 -1.60400000000000820e-03 2.65300000000001646e-03 3.84600000000000219e-03"/>
<MUSCLE ActivationK="0.17" ActivationKinetics="false" ActivationRate="500" FastTwitchProportion="0.5" FibreLength="0.05533333333" ForcePerUnitArea="300000" ID="Lumbrical3" InsertionBodyID="LeftMT3_1" OriginBodyID="LeftMT3" PCA="0.00000001321323" ParallelStrainAtFmax="0.59999999999999998" ParallelStrainModel="Square" ParallelStrainRateAtFmax="0" SerialStrainAtFmax="0.059999999999999999" SerialStrainModel="Square" SerialStrainRateAtFmax="0" Strap="ThreePoint" TActivationA="80e-3" TActivationB="0.47e-3" TDeactivationA="90e-3" TDeactivationB="0.56e-3" Type="MinettiAlexanderComplete" VMaxFactor="8.4" Width="1" MidpointBodyID="LeftMT3" TendonLength="2.99999999999999989e-02" InitialFibreLength="4.57224247744098741e-02" StartActivation="-1.00000000000000000e+00" Origin="LeftMT3 -3.38839999999999836e-02 2.40860000000000518e-02 1.22450000000000059e-02" Insertion="LeftMT3_1 -7.05000000000011173e-04 3.00800000000001067e-03 2.96399999999999442e-03" MidPoint="LeftMT3 -1.30870000000000014e-02 -2.30829999999999647e-02 1.10270000000000090e-02"/>
<MUSCLE ActivationK="0.17" ActivationKinetics="false" ActivationRate="500" FastTwitchProportion="0.5" FibreLength="0.05933333333" ForcePerUnitArea="300000" ID="Lumbrical4" InsertionBodyID="LeftMT4_1" OriginBodyID="LeftMT2" PCA="0.000000019715921" ParallelStrainAtFmax="0.59999999999999998" ParallelStrainModel="Square" ParallelStrainRateAtFmax="0" SerialStrainAtFmax="0.059999999999999999" SerialStrainModel="Square" SerialStrainRateAtFmax="0" Strap="ThreePoint" TActivationA="80e-3" TActivationB="0.47e-3" TDeactivationA="90e-3" TDeactivationB="0.56e-3" Type="MinettiAlexanderComplete" VMaxFactor="8.4" Width="1" MidpointBodyID="LeftMT4_1" TendonLength="3.59999999999999973e-02" InitialFibreLength="4.57224247744098741e-02" StartActivation="-1.00000000000000000e+00" Origin="LeftMT2 -3.40659999999999991e-02 3.60500000000000265e-02 -1.88299999999999579e-03" Insertion="LeftMT4_1 5.09999999999996567e-04 1.96899999999999853e-03 3.78099999999997882e-03" MidPoint="LeftMT4_1 -7.89300000000001112e-03 2.15079999999999716e-02 8.11699999999998534e-03"/>
<MUSCLE ActivationK="0.17" ActivationKinetics="false" ActivationRate="500" FastTwitchProportion="0.5" FibreLength="0.04666666667" ForcePerUnitArea="300000" ID="Lumbrical5" InsertionBodyID="LeftMT4_1" OriginBodyID="LeftMT2" PCA="0.000000009501348" ParallelStrainAtFmax="0.59999999999999998" ParallelStrainModel="Square" ParallelStrainRateAtFmax="0" SerialStrainAtFmax="0.059999999999999999" SerialStrainModel="Square" SerialStrainRateAtFmax="0" Strap="ThreePoint" TActivationA="80e-3" TActivationB="0.47e-3" TDeactivationA="90e-3" TDeactivationB="0.56e-3" Type="MinettiAlexanderComplete" VMaxFactor="8.4" Width="1" MidpointBodyID="LeftMT5" TendonLength="4.20000000000000026e-02" InitialFibreLength="4.57224247744098741e-02" StartActivation="-1.00000000000000000e+00" Origin="LeftMT2 -3.40659999999999991e-02 3.60500000000000265e-02 -1.88299999999999579e-03" Insertion="LeftMT4_1 -5.31000000000003691e-04 -6.30000000000352500e-05 -9.84300000000001840e-03" MidPoint="LeftMT5 -5.94699999999999396e-03 -3.83499999999999952e-02 9.16899999999998272e-03"/>
<MUSCLE ActivationK="0.17" ActivationKinetics="false" ActivationRate="500" FastTwitchProportion="0.5" FibreLength="0.0516" ForcePerUnitArea="300000" ID="FlexorHallucisBrevisToPP1" InsertionBodyID="LeftMT1_1" OriginBodyID="LeftRearFoot" PCA="0.0000000247550096" ParallelStrainAtFmax="0.59999999999999998" ParallelStrainModel="Square" ParallelStrainRateAtFmax="0" SerialStrainAtFmax="0.059999999999999999" SerialStrainModel="Square" SerialStrainRateAtFmax="0" Strap="ThreePoint" TActivationA="80e-3" TActivationB="0.47e-3" TDeactivationA="90e-3" TDeactivationB="0.56e-3" Type="MinettiAlexanderComplete" VMaxFactor="8.4" Width="1" MidpointBodyID="LeftMT1" TendonLength="4.00000000000000008e-02" InitialFibreLength="4.57224247744098741e-02" StartActivation="-1.00000000000000000e+00" Origin="LeftRearFoot 6.31200000000001205e-03 -2.64859999999998985e-02 4.82199999999999296e-03" Insertion="LeftMT1_1 -6.33299999999999141e-03 -4.98399999999998844e-03 7.82060000000001088e-03" MidPoint="LeftMT1 -1.45969999999999850e-02 -1.85659999999999714e-02 -1.11259999999999137e-03"/>
<MUSCLE ActivationK="0.17" ActivationKinetics="false" ActivationRate="500" FastTwitchProportion="0.5" FibreLength="0.0516" ForcePerUnitArea="300000" ID="FlexorHallucisBrevisToMT1" InsertionBodyID="LeftMT1" OriginBodyID="LeftRearFoot" PCA="0.0000000247550096" ParallelStrainAtFmax="0.59999999999999998" ParallelStrainModel="Square" ParallelStrainRateAtFmax="0" SerialStrainAtFmax="0.059999999999999999" SerialStrainModel="Square" SerialStrainRateAtFmax="0" Strap="NPoint" TActivationA="80e-3" TActivationB="0.47e-3" TDeactivationA="90e-3" TDeactivationB="0.56e-3" Type="MinettiAlexanderComplete" VMaxFactor="8.4" Width="1" ViapointBody0="LeftMT1" ViapointBody1="LeftMT1" TendonLength="4.00000000000000008e-02" InitialFibreLength="4.57224247744098741e-02" StartActivation="-1.00000000000000000e+00" Origin="LeftRearFoot 6.31200000000001205e-03 -2.64859999999998985e-02 4.82199999999999296e-03" Insertion="LeftMT1 -1.34599999999999997e-03 -2.58460000000000356e-02 1.16762000000000116e-02" ViaPoint0="LeftMT1 -1.22939999999999855e-02 -1.48239999999999483e-02 1.03840000000000876e-03" ViaPoint1="LeftMT1 -8.80399999999999239e-03 -2.10019999999999651e-02 7.25019999999999831e-03"/>
<MUSCLE ActivationK="0.17" ActivationKinetics="false" ActivationRate="500" FastTwitchProportion="0.5" FibreLength="0.0516" ForcePerUnitArea="300000" ID="FlexorHallucisBrevisCuneiform" InsertionBodyID="LeftMT1" OriginBodyID="LeftRearFoot" PCA="0.0000000247550096" ParallelStrainAtFmax="0.59999999999999998" ParallelStrainModel="Square" ParallelStrainRateAtFmax="0" SerialStrainAtFmax="0.059999999999999999" SerialStrainModel="Square" SerialStrainRateAtFmax="0" Strap="NPoint" TActivationA="80e-3" TActivationB="0.47e-3" TDeactivationA="90e-3" TDeactivationB="0.56e-3" Type="MinettiAlexanderComplete" VMaxFactor="8.4" Width="1" ViapointBody0="LeftMT1" ViapointBody1="LeftMT1" TendonLength="3.50000000000000033e-02" InitialFibreLength="4.57224247744098741e-02" StartActivation="-1.00000000000000000e+00" Origin="LeftRearFoot 1.60140000000000005e-02 -2.14909999999999268e-02 3.48259999999999958e-02" Insertion="LeftMT1 -1.14319999999999838e-02 -2.42259999999999698e-02 -3.00539999999999141e-03" ViaPoint0="LeftMT1 -1.18879999999999958e-02 1.80529999999999857e-02 -1.08345999999999998e-02" ViaPoint1="LeftMT1 -1.48660000000000042e-02 -1.64459999999999607e-02 -3.19909999999999639e-03"/>
<MUSCLE ActivationK="0.17" ActivationKinetics="false" ActivationRate="500" FastTwitchProportion="0.5" FibreLength="0.0516" ForcePerUnitArea="300000" ID="FlexorHallucisBrevisMT1" InsertionBodyID="LeftMT1" OriginBodyID="LeftMT1" PCA="0.0000000247550096" ParallelStrainAtFmax="0.59999999999999998" ParallelStrainModel="Square" ParallelStrainRateAtFmax="0" SerialStrainAtFmax="0.059999999999999999" SerialStrainModel="Square" SerialStrainRateAtFmax="0" Strap="ThreePoint" TActivationA="80e-3" TActivationB="0.47e-3" TDeactivationA="90e-3" TDeactivationB="0.56e-3" Type="MinettiAlexanderComplete" VMaxFactor="8.4" Width="1" MidpointBodyID="LeftMT1" TendonLength="3.50000000000000033e-02" InitialFibreLength="4.57224247744098741e-02" StartActivation="-1.00000000000000000e+00" Origin="LeftMT1 -6.39800000000000091e-03 3.50899999999998435e-03 -1.61569999999999769e-03" Insertion="LeftMT1 -1.14319999999999838e-02 -2.42259999999999698e-02 -3.00539999999999141e-03" MidPoint="LeftMT1 -1.48660000000000042e-02 -1.64459999999999607e-02 -3.19909999999999639e-03"/>
<MUSCLE ActivationK="0.17" ActivationKinetics="false" ActivationRate="500" FastTwitchProportion="0.5" FibreLength="0.0516" ForcePerUnitArea="300000" ID="FlexorHallucisBrevisMT5" InsertionBodyID="LeftMT1" OriginBodyID="LeftMT5" PCA="0.0000000247550096" ParallelStrainAtFmax="0.59999999999999998" ParallelStrainModel="Square" ParallelStrainRateAtFmax="0" SerialStrainAtFmax="0.059999999999999999" SerialStrainModel="Square" SerialStrainRateAtFmax="0" Strap="NPoint" TActivationA="80e-3" TActivationB="0.47e-3" TDeactivationA="90e-3" TDeactivationB="0.56e-3" Type="MinettiAlexanderComplete" VMaxFactor="8.4" Width="1" ViapointBody0="LeftMT1" ViapointBody1="LeftMT1" TendonLength="3.50000000000000033e-02" InitialFibreLength="4.57224247744098741e-02" StartActivation="-1.00000000000000000e+00" Origin="LeftMT5 -1.32940000000000003e-02 2.13680000000000536e-02 -5.15000000000015445e-04" Insertion="LeftMT1 -1.14319999999999838e-02 -2.42259999999999698e-02 -3.00539999999999141e-03" ViaPoint0="LeftMT1 -1.14169999999999966e-02 3.04999999999999716e-03 -8.08119999999999672e-03" ViaPoint1="LeftMT1 -1.48660000000000042e-02 -1.64459999999999607e-02 -3.19909999999999639e-03"/>
<MUSCLE ActivationK="0.17" ActivationKinetics="false" ActivationRate="500" FastTwitchProportion="0.5" FibreLength="0.069" ForcePerUnitArea="300000" ID="AdductorHallucisBrevisTransverseMT4ToPP1" InsertionBodyID="LeftMT1_1" OriginBodyID="LeftMT4" PCA="0.00000001862485944444" ParallelStrainAtFmax="0.59999999999999998" ParallelStrainModel="Square" ParallelStrainRateAtFmax="0" SerialStrainAtFmax="0.059999999999999999" SerialStrainModel="Square" SerialStrainRateAtFmax="0" Strap="NPoint" TActivationA="80e-3" TActivationB="0.47e-3" TDeactivationA="90e-3" TDeactivationB="0.56e-3" Type="MinettiAlexanderComplete" VMaxFactor="8.4" Width="1" ViapointBody0="LeftMT3" ViapointBody1="LeftMT2" TendonLength="2.00000000000000004e-02" InitialFibreLength="4.57224247744098741e-02" StartActivation="-1.00000000000000000e+00" Origin="LeftMT4 -9.93499999999999939e-03 -2.72480000000000500e-02 5.36600000000000965e-03" Insertion="LeftMT1_1 -2.19199999999999950e-03 -1.19930000000000314e-02 -1.78279999999998717e-03" ViaPoint0="LeftMT3 -1.99220000000000091e-02 -2.73829999999999352e-02 5.69200000000000261e-03" ViaPoint1="LeftMT2 -1.89269999999999855e-02 -2.89840000000000098e-02 1.00499999999999201e-03"/>
<MUSCLE ActivationK="0.17" ActivationKinetics="false" ActivationRate="500" FastTwitchProportion="0.5" FibreLength="0.069" ForcePerUnitArea="300000" ID="AdductorHallucisBrevisTransverseMT4ToDP1" InsertionBodyID="LeftMT1_2" OriginBodyID="LeftMT4" PCA="0.00000001862485944444" ParallelStrainAtFmax="0.59999999999999998" ParallelStrainModel="Square" ParallelStrainRateAtFmax="0" SerialStrainAtFmax="0.059999999999999999" SerialStrainModel="Square" SerialStrainRateAtFmax="0" Strap="TwoPoint" TActivationA="80e-3" TActivationB="0.47e-3" TDeactivationA="90e-3" TDeactivationB="0.56e-3" Type="MinettiAlexanderComplete" VMaxFactor="8.4" Width="1" MidpointBodyID="LeftMT2" Midpoint="World -0.126091 0.553177 -0.108926" TendonLength="2.00000000000000004e-02" InitialFibreLength="4.57224247744098741e-02" StartActivation="-1.00000000000000000e+00" Origin="LeftMT4 -9.93499999999999939e-03 -2.72480000000000500e-02 5.36600000000000965e-03" Insertion="LeftMT1_2 -4.74000000000002197e-04 6.27999999999961922e-04 -2.55510000000000459e-03"/>
<MUSCLE ActivationK="0.17" ActivationKinetics="false" ActivationRate="500" FastTwitchProportion="0.5" FibreLength="0.069" ForcePerUnitArea="300000" ID="AdductorHallucisBrevisTransverseMT4ToMT1" InsertionBodyID="LeftMT1" OriginBodyID="LeftMT4" PCA="0.00000001862485944444" ParallelStrainAtFmax="0.59999999999999998" ParallelStrainModel="Square" ParallelStrainRateAtFmax="0" SerialStrainAtFmax="0.059999999999999999" SerialStrainModel="Square" SerialStrainRateAtFmax="0" Strap="ThreePoint" TActivationA="80e-3" TActivationB="0.47e-3" TDeactivationA="90e-3" TDeactivationB="0.56e-3" Type="MinettiAlexanderComplete" VMaxFactor="8.4" Width="1" MidpointBodyID="LeftMT3" TendonLength="2.00000000000000004e-02" InitialFibreLength="4.57224247744098741e-02" StartActivation="-1.00000000000000000e+00" Origin="LeftMT4 -9.93499999999999939e-03 -2.72480000000000500e-02 5.36600000000000965e-03" Insertion="LeftMT1 -3.65699999999999359e-03 -2.02120000000000077e-02 -8.32419999999998994e-03" MidPoint="LeftMT3 -1.93479999999999902e-02 -2.00009999999999355e-02 6.59300000000001551e-03"/>
<MUSCLE ActivationK="0.17" ActivationKinetics="false" ActivationRate="500" FastTwitchProportion="0.5" FibreLength="0.069" ForcePerUnitArea="300000" ID="AdductorHallucisBrevisTransversePP3ToPP1" InsertionBodyID="LeftMT1_1" OriginBodyID="LeftMT3_1" PCA="0.00000001862485944444" ParallelStrainAtFmax="0.59999999999999998" ParallelStrainModel="Square" ParallelStrainRateAtFmax="0" SerialStrainAtFmax="0.059999999999999999" SerialStrainModel="Square" SerialStrainRateAtFmax="0" Strap="ThreePoint" TActivationA="80e-3" TActivationB="0.47e-3" TDeactivationA="90e-3" TDeactivationB="0.56e-3" Type="MinettiAlexanderComplete" VMaxFactor="8.4" Width="1" MidpointBodyID="LeftMT2_1" TendonLength="2.00000000000000004e-02" InitialFibreLength="4.57224247744098741e-02" StartActivation="-1.00000000000000000e+00" Origin="LeftMT3_1 -7.10700000000000220e-03 1.46370000000000111e-02 -3.59299999999999897e-03" Insertion="LeftMT1_1 -2.19199999999999950e-03 -1.19930000000000314e-02 -1.78279999999998717e-03" MidPoint="LeftMT2_1 -7.30900000000000993e-03 1.43159999999999954e-02 -6.46499999999999853e-03"/>
<MUSCLE ActivationK="0.17" ActivationKinetics="false" ActivationRate="500" FastTwitchProportion="0.5" FibreLength="0.069" ForcePerUnitArea="300000" ID="AdductorHallucisBrevisTransversePP3ToDP1" InsertionBodyID="LeftMT1_2" OriginBodyID="LeftMT3_1" PCA="0.00000001862485944444" ParallelStrainAtFmax="0.59999999999999998" ParallelStrainModel="Square" ParallelStrainRateAtFmax="0" SerialStrainAtFmax="0.059999999999999999" SerialStrainModel="Square" SerialStrainRateAtFmax="0" Strap="TwoPoint" TActivationA="80e-3" TActivationB="0.47e-3" TDeactivationA="90e-3" TDeactivationB="0.56e-3" Type="MinettiAlexanderComplete" VMaxFactor="8.4" Width="1" TendonLength="2.00000000000000004e-02" InitialFibreLength="4.57224247744098741e-02" StartActivation="-1.00000000000000000e+00" Origin="LeftMT3_1 -8.05600000000000760e-03 1.26680000000000126e-02 -7.51000000000001666e-04" Insertion="LeftMT1_2 -4.74000000000002197e-04 6.27999999999961922e-04 -2.55510000000000459e-03"/>
<MUSCLE ActivationK="0.17" ActivationKinetics="false" ActivationRate="500" FastTwitchProportion="0.5" FibreLength="0.069" ForcePerUnitArea="300000" ID="AdductorHallucisBrevisTransversePP3ToMT1" InsertionBodyID="LeftMT1" OriginBodyID="LeftMT3_1" PCA="0.00000001862485944444" ParallelStrainAtFmax="0.59999999999999998" ParallelStrainModel="Square" ParallelStrainRateAtFmax="0" SerialStrainAtFmax="0.059999999999999999" SerialStrainModel="Square" SerialStrainRateAtFmax="0" Strap="ThreePoint" TActivationA="80e-3" TActivationB="0.47e-3" TDeactivationA="90e-3" TDeactivationB="0.56e-3" Type="MinettiAlexanderComplete" VMaxFactor="8.4" Width="1" MidpointBodyID="LeftMT2" TendonLength="2.00000000000000004e-02" InitialFibreLength="4.57224247744098741e-02" StartActivation="-1.00000000000000000e+00" Origin="LeftMT3_1 -7.10700000000000220e-03 1.46370000000000111e-02 -3.59299999999999897e-03" Insertion="LeftMT1 -3.65699999999999359e-03 -2.02120000000000077e-02 -8.32419999999998994e-03" MidPoint="LeftMT2 -1.82739999999999986e-02 -2.01540000000000052e-02 2.83999999999999531e-03"/>
<MUSCLE ActivationK="0.17" ActivationKinetics="false" ActivationRate="500" FastTwitchProportion="0.5" FibreLength="0.069" ForcePerUnitArea="300000" ID="AdductorHallucisBrevisTransverseMT2ToPP1" InsertionBodyID="LeftMT1_1" OriginBodyID="LeftMT2" PCA="0.00000001862485944444" ParallelStrainAtFmax="0.59999999999999998" ParallelStrainModel="Square" ParallelStrainRateAtFmax="0" SerialStrainAtFmax="0.059999999999999999" SerialStrainModel="Square" SerialStrainRateAtFmax="0" Strap="TwoPoint" TActivationA="80e-3" TActivationB="0.47e-3" TDeactivationA="90e-3" TDeactivationB="0.56e-3" Type="MinettiAlexanderComplete" VMaxFactor="8.4" Width="1" MidpointBodyID="LeftMT1" Midpoint="World -0.126029 0.592734 -0.0952973" TendonLength="2.00000000000000004e-02" InitialFibreLength="4.57224247744098741e-02" StartActivation="-1.00000000000000000e+00" Origin="LeftMT2 -1.81279999999999913e-02 -2.29800000000000004e-02 4.67099999999999460e-03" Insertion="LeftMT1_1 -2.19199999999999950e-03 -1.19930000000000314e-02 -1.78279999999998717e-03"/>
<MUSCLE ActivationK="0.17" ActivationKinetics="false" ActivationRate="500" FastTwitchProportion="0.5" FibreLength="0.069" ForcePerUnitArea="300000" ID="AdductorHallucisBrevisTransverseMT2ToDP1" InsertionBodyID="LeftMT1_2" OriginBodyID="LeftMT2" PCA="0.00000001862485944444" ParallelStrainAtFmax="0.59999999999999998" ParallelStrainModel="Square" ParallelStrainRateAtFmax="0" SerialStrainAtFmax="0.059999999999999999" SerialStrainModel="Square" SerialStrainRateAtFmax="0" Strap="TwoPoint" TActivationA="80e-3" TActivationB="0.47e-3" TDeactivationA="90e-3" TDeactivationB="0.56e-3" Type="MinettiAlexanderComplete" VMaxFactor="8.4" Width="1" MidpointBodyID="LeftMT2" Midpoint="World -0.126091 0.553177 -0.108926" TendonLength="2.00000000000000004e-02" InitialFibreLength="4.57224247744098741e-02" StartActivation="-1.00000000000000000e+00" Origin="LeftMT2 -1.81279999999999913e-02 -2.29800000000000004e-02 4.67099999999999460e-03" Insertion="LeftMT1_2 -4.74000000000002197e-04 6.27999999999961922e-04 -2.55510000000000459e-03"/>
<MUSCLE ActivationK="0.17" ActivationKinetics="false" ActivationRate="500" FastTwitchProportion="0.5" FibreLength="0.069" ForcePerUnitArea="300000" ID="AdductorHallucisBrevisTransverseMT2ToMT1" InsertionBodyID="LeftMT1" OriginBodyID="LeftMT2" PCA="0.00000001862485944444" ParallelStrainAtFmax="0.59999999999999998" ParallelStrainModel="Square" ParallelStrainRateAtFmax="0" SerialStrainAtFmax="0.059999999999999999" SerialStrainModel="Square" SerialStrainRateAtFmax="0" Strap="TwoPoint" TActivationA="80e-3" TActivationB="0.47e-3" TDeactivationA="90e-3" TDeactivationB="0.56e-3" Type="MinettiAlexanderComplete" VMaxFactor="8.4" Width="1" TendonLength="2.00000000000000004e-02" InitialFibreLength="4.57224247744098741e-02" StartActivation="-1.00000000000000000e+00" Origin="LeftMT2 -1.81279999999999913e-02 -2.29800000000000004e-02 4.67099999999999460e-03" Insertion="LeftMT1 -3.65699999999999359e-03 -2.02120000000000077e-02 -8.32419999999998994e-03"/>
<MUSCLE ActivationK="0.17" ActivationKinetics="false" ActivationRate="500" FastTwitchProportion="0.5" FibreLength="0.057" ForcePerUnitArea="300000" ID="AdductorHallucisBrevisObliqueCuneiform2ToMT1" InsertionBodyID="LeftMT1" OriginBodyID="LeftRearFoot" PCA="0.0000000654584575" ParallelStrainAtFmax="0.59999999999999998" ParallelStrainModel="Square" ParallelStrainRateAtFmax="0" SerialStrainAtFmax="0.059999999999999999" SerialStrainModel="Square" SerialStrainRateAtFmax="0" Strap="ThreePoint" TActivationA="80e-3" TActivationB="0.47e-3" TDeactivationA="90e-3" TDeactivationB="0.56e-3" Type="MinettiAlexanderComplete" VMaxFactor="8.4" Width="1" MidpointBodyID="LeftMT3" TendonLength="2.00000000000000004e-02" InitialFibreLength="4.57224247744098741e-02" StartActivation="-1.00000000000000000e+00" Origin="LeftRearFoot 1.07200000000000073e-02 -2.57069999999999244e-02 1.31789999999999963e-02" Insertion="LeftMT1 -3.65699999999999359e-03 -2.02120000000000077e-02 -8.32419999999998994e-03" MidPoint="LeftMT3 -2.05459999999999948e-02 3.88410000000000144e-02 1.39000000000000234e-03"/>
<MUSCLE ActivationK="0.17" ActivationKinetics="false" ActivationRate="500" FastTwitchProportion="0.5" FibreLength="0.057" ForcePerUnitArea="300000" ID="AdductorHallucisBrevisObliqueCuneiform1ToMT1" InsertionBodyID="LeftMT1" OriginBodyID="LeftRearFoot" PCA="0.0000000654584575" ParallelStrainAtFmax="0.59999999999999998" ParallelStrainModel="Square" ParallelStrainRateAtFmax="0" SerialStrainAtFmax="0.059999999999999999" SerialStrainModel="Square" SerialStrainRateAtFmax="0" Strap="ThreePoint" TActivationA="80e-3" TActivationB="0.47e-3" TDeactivationA="90e-3" TDeactivationB="0.56e-3" Type="MinettiAlexanderComplete" VMaxFactor="8.4" Width="1" MidpointBodyID="LeftMT1" TendonLength="1.00000000000000002e-02" InitialFibreLength="4.57224247744098741e-02" StartActivation="-1.00000000000000000e+00" Origin="LeftRearFoot 8.95399999999998975e-03 -2.21419999999999950e-02 3.80169999999999952e-02" Insertion="LeftMT1 -3.65699999999999359e-03 -2.02120000000000077e-02 -8.32419999999998994e-03" MidPoint="LeftMT1 -1.21689999999999993e-02 1.86520000000000019e-02 -1.42188999999999927e-02"/>
<MUSCLE ActivationK="0.17" ActivationKinetics="false" ActivationRate="500" FastTwitchProportion="0.5" FibreLength="0.04533333333" ForcePerUnitArea="300000" ID="AbductorMetatarsiQuintiStart" InsertionBodyID="LeftMT5" OriginBodyID="LeftRearFoot" PCA="0.0000000394353495" ParallelStrainAtFmax="0.59999999999999998" ParallelStrainModel="Square" ParallelStrainRateAtFmax="0" SerialStrainAtFmax="0.059999999999999999" SerialStrainModel="Square" SerialStrainRateAtFmax="0" Strap="TwoPoint" TActivationA="80e-3" TActivationB="0.47e-3" TDeactivationA="90e-3" TDeactivationB="0.56e-3" Type="MinettiAlexanderComplete" VMaxFactor="8.4" Width="1" TendonLength="8.99999999999999932e-03" InitialFibreLength="4.57224247744098741e-02" StartActivation="-1.00000000000000000e+00" Origin="LeftRearFoot -9.35700000000000420e-03 9.01899999999999924e-03 -1.87579999999999969e-02" Insertion="LeftMT5 -9.61200000000000943e-03 2.28940000000000810e-02 -1.19029999999999969e-02"/>
<MUSCLE ActivationK="0.17" ActivationKinetics="false" ActivationRate="500" FastTwitchProportion="0.5" FibreLength="0.04533333333" ForcePerUnitArea="300000" ID="AbductorMetatarsiQuintiEnd" InsertionBodyID="LeftMT5" OriginBodyID="LeftRearFoot" PCA="0.0000000394353495" ParallelStrainAtFmax="0.59999999999999998" ParallelStrainModel="Square" ParallelStrainRateAtFmax="0" SerialStrainAtFmax="0.059999999999999999" SerialStrainModel="Square" SerialStrainRateAtFmax="0" Strap="TwoPoint" TActivationA="80e-3" TActivationB="0.47e-3" TDeactivationA="90e-3" TDeactivationB="0.56e-3" Type="MinettiAlexanderComplete" VMaxFactor="8.4" Width="1" TendonLength="8.99999999999999932e-03" InitialFibreLength="4.57224247744098741e-02" StartActivation="-1.00000000000000000e+00" Origin="LeftRearFoot 4.64400000000000923e-03 -2.10219999999999851e-02 -3.72700000000000808e-03" Insertion="LeftMT5 -9.61200000000000943e-03 2.28940000000000810e-02 -1.19029999999999969e-02"/>
<MUSCLE ActivationK="0.17" ActivationKinetics="false" ActivationRate="500" FastTwitchProportion="0.5" FibreLength="0.0436" ForcePerUnitArea="300000" ID="ExtensorHallucisBrevis" InsertionBodyID="LeftMT1_1" OriginBodyID="LeftRearFoot" PCA="0.000000091743119" ParallelStrainAtFmax="0.59999999999999998" ParallelStrainModel="Square" ParallelStrainRateAtFmax="0" SerialStrainAtFmax="0.059999999999999999" SerialStrainModel="Square" SerialStrainRateAtFmax="0" Strap="NPoint" TActivationA="80e-3" TActivationB="0.47e-3" TDeactivationA="90e-3" TDeactivationB="0.56e-3" Type="MinettiAlexanderComplete" VMaxFactor="8.4" Width="1" ViapointBody0="LeftMT2" ViapointBody1="LeftRearFoot" ViapointBody2="LeftMT2" TendonLength="6.50000000000000022e-02" InitialFibreLength="4.57224247744098741e-02" StartActivation="-1.00000000000000000e+00" Origin="LeftRearFoot 2.47369999999999951e-02 -1.83569999999999567e-02 6.19200000000000306e-03" Insertion="LeftMT1_1 4.67800000000000160e-03 -1.40590000000000437e-02 4.78200000000011949e-04" ViaPoint0="LeftMT2 3.53900000000000048e-03 4.13060000000000649e-02 -5.06900000000000406e-03" ViaPoint1="LeftRearFoot 3.50250000000000006e-02 -3.81989999999999830e-02 4.01009999999999978e-02" ViaPoint2="LeftMT2 2.69000000000005346e-04 -2.44550000000000045e-02 2.60115999999999958e-02"/>
<MUSCLE ActivationK="0.17" ActivationKinetics="false" ActivationRate="500" FastTwitchProportion="0.5" FibreLength="0.06466666666666699" ForcePerUnitArea="300000" ID="ExtensorDigitoriumBrevisToMP2" InsertionBodyID="LeftMT2_2" OriginBodyID="LeftRearFoot" PCA="0.000000025821825" ParallelStrainAtFmax="0.59999999999999998" ParallelStrainModel="Square" ParallelStrainRateAtFmax="0" SerialStrainAtFmax="0.059999999999999999" SerialStrainModel="Square" SerialStrainRateAtFmax="0" Strap="NPoint" TActivationA="80e-3" TActivationB="0.47e-3" TDeactivationA="90e-3" TDeactivationB="0.56e-3" Type="MinettiAlexanderComplete" VMaxFactor="8.4" Width="1" ViapointBody0="LeftMT3" ViapointBody1="LeftMT3" ViapointBody2="LeftMT2" ViapointBody3="LeftMT2" ViapointBody4="LeftMT2" ViapointBody5="LeftMT2" TendonLength="7.79999999999999999e-02" InitialFibreLength="4.57224247744098741e-02" StartActivation="-1.00000000000000000e+00" Origin="LeftRearFoot 2.22109999999999946e-02 -2.39319999999999533e-02 -3.47100000000000186e-03" Insertion="LeftMT2_2 6.50799999999999990e-03 1.74399999999996780e-03 1.11569999999999725e-03" ViaPoint0="LeftMT3 1.04000000000006865e-04 3.80439999999999667e-02 -9.02599999999997848e-03" ViaPoint1="LeftMT3 3.67100000000000759e-03 3.18699999999999539e-02 -2.09499999999998576e-03" ViaPoint2="LeftMT2 5.41000000000001202e-03 1.44610000000000571e-02 -3.86200000000000432e-03" ViaPoint3="LeftMT2 6.42400000000001303e-03 -1.64500000000000757e-03 -8.89000000000000901e-04" ViaPoint4="LeftMT2 5.94100000000000183e-03 -1.50689999999999991e-02 1.21699999999999586e-03" ViaPoint5="LeftMT2 3.56900000000000273e-03 -2.49709999999999654e-02 2.41199999999999748e-03"/>
<MUSCLE ActivationK="0.17" ActivationKinetics="false" ActivationRate="500" FastTwitchProportion="0.5" FibreLength="0.06600000000000033" ForcePerUnitArea="300000" ID="ExtensorDigitoriumBrevisToPP3" InsertionBodyID="LeftMT3_1" OriginBodyID="LeftRearFoot" PCA="0.000000025300172" ParallelStrainAtFmax="0.59999999999999998" ParallelStrainModel="Square" ParallelStrainRateAtFmax="0" SerialStrainAtFmax="0.059999999999999999" SerialStrainModel="Square" SerialStrainRateAtFmax="0" Strap="NPoint" TActivationA="80e-3" TActivationB="0.47e-3" TDeactivationA="90e-3" TDeactivationB="0.56e-3" Type="MinettiAlexanderComplete" VMaxFactor="8.4" Width="1" ViapointBody0="LeftMT3" ViapointBody1="LeftMT3" ViapointBody2="LeftMT3" TendonLength="5.60000000000000012e-02" InitialFibreLength="4.57224247744098741e-02" StartActivation="-1.00000000000000000e+00" Origin="LeftRearFoot 2.22109999999999946e-02 -2.39319999999999533e-02 -3.47100000000000186e-03" Insertion="LeftMT3_1 4.96499999999999719e-03 1.81300000000006456e-03 3.48999999999999311e-03" ViaPoint0="LeftMT3 6.01400000000000545e-03 8.85700000000000376e-03 -1.51399999999998758e-03" ViaPoint1="LeftMT3 5.89699999999999946e-03 2.34999999999985221e-04 1.42800000000001259e-03" ViaPoint2="LeftMT3 3.04999999999999716e-03 -2.20489999999999853e-02 7.29500000000000981e-03"/>
<MUSCLE ActivationK="0.17" ActivationKinetics="false" ActivationRate="500" FastTwitchProportion="0.5" FibreLength="0.07066666667" ForcePerUnitArea="300000" ID="ExtensorDigitoriumBrevisToDP3" InsertionBodyID="LeftMT3_3" OriginBodyID="LeftRearFoot" PCA="0.000000023629405" ParallelStrainAtFmax="0.59999999999999998" ParallelStrainModel="Square" ParallelStrainRateAtFmax="0" SerialStrainAtFmax="0.059999999999999999" SerialStrainModel="Square" SerialStrainRateAtFmax="0" Strap="NPoint" TActivationA="80e-3" TActivationB="0.47e-3" TDeactivationA="90e-3" TDeactivationB="0.56e-3" Type="MinettiAlexanderComplete" VMaxFactor="8.4" Width="1" ViapointBody0="LeftMT4" ViapointBody1="LeftMT3" ViapointBody2="LeftMT3_2" ViapointBody3="LeftMT3_2" TendonLength="9.40000000000000002e-02" InitialFibreLength="4.57224247744098741e-02" StartActivation="-1.00000000000000000e+00" Origin="LeftRearFoot 2.22109999999999946e-02 -2.39319999999999533e-02 -3.47100000000000186e-03" Insertion="LeftMT3_3 5.15500000000000680e-03 -1.26599999999998936e-03 6.95000000000001172e-04" ViaPoint0="LeftMT4 2.43600000000000760e-03 2.90310000000000290e-02 -2.44400000000000173e-03" ViaPoint1="LeftMT3 4.49000000000000787e-03 -2.52719999999999612e-02 -1.21899999999999786e-03" ViaPoint2="LeftMT3_2 6.68299999999999450e-03 7.51599999999996715e-03 -6.09699999999999132e-03" ViaPoint3="LeftMT3_2 5.56099999999999650e-03 -1.33520000000000305e-02 9.10000000000008025e-04"/>
<MUSCLE ActivationK="0.17" ActivationKinetics="false" ActivationRate="500" FastTwitchProportion="0.5" FibreLength="0.11000000000000055" ForcePerUnitArea="300000" ID="ExtensorDigitoriumBrevisToMP4" InsertionBodyID="LeftMT4_1" OriginBodyID="LeftRearFoot" PCA="0.000000015180103" ParallelStrainAtFmax="0.59999999999999998" ParallelStrainModel="Square" ParallelStrainRateAtFmax="0" SerialStrainAtFmax="0.059999999999999999" SerialStrainModel="Square" SerialStrainRateAtFmax="0" Strap="NPoint" TActivationA="80e-3" TActivationB="0.47e-3" TDeactivationA="90e-3" TDeactivationB="0.56e-3" Type="MinettiAlexanderComplete" VMaxFactor="8.4" Width="1" ViapointBody0="LeftMT4" ViapointBody1="LeftMT4" ViapointBody2="LeftMT4_1" ViapointBody3="LeftMT4_1" TendonLength="6.80000000000000049e-02" InitialFibreLength="4.57224247744098741e-02" StartActivation="-1.00000000000000000e+00" Origin="LeftRearFoot 2.22109999999999946e-02 -2.39319999999999533e-02 -3.47100000000000186e-03" Insertion="LeftMT4_1 2.06299999999999539e-03 -2.01120000000000188e-02 4.15699999999999403e-03" ViaPoint0="LeftMT4 1.24499999999999611e-03 3.03889999999999993e-02 -5.32499999999999640e-03" ViaPoint1="LeftMT4 4.44100000000000050e-03 5.34999999999996589e-03 -2.79000000000001469e-03" ViaPoint2="LeftMT4_1 7.13199999999999945e-03 2.81059999999999643e-02 -5.42600000000001415e-03" ViaPoint3="LeftMT4_1 6.48100000000000065e-03 -2.22100000000002851e-03 7.70999999999993912e-04"/>
<MUSCLE ActivationK="0.17" ActivationKinetics="false" ActivationRate="500" FastTwitchProportion="0.5" FibreLength="0.0012" ForcePerUnitArea="300000" ID="PlantarInterMT3ToPP3" InsertionBodyID="LeftMT3_1" OriginBodyID="LeftMT3" PCA="0.000000066037736" ParallelStrainAtFmax="0.59999999999999998" ParallelStrainModel="Square" ParallelStrainRateAtFmax="0" SerialStrainAtFmax="0.059999999999999999" SerialStrainModel="Square" SerialStrainRateAtFmax="0" Strap="ThreePoint" TActivationA="80e-3" TActivationB="0.47e-3" TDeactivationA="90e-3" TDeactivationB="0.56e-3" Type="MinettiAlexanderComplete" VMaxFactor="8.4" Width="1" MidpointBodyID="LeftMT3" TendonLength="2.59999999999999988e-02" InitialFibreLength="4.57224247744098741e-02" StartActivation="-1.00000000000000000e+00" Origin="LeftMT3 -4.80599999999999083e-03 3.08500000000000441e-03 -3.00299999999997791e-03" Insertion="LeftMT3_1 -5.21300000000000929e-03 1.23710000000000209e-02 -1.02989999999999887e-02" MidPoint="LeftMT3 -1.20249999999999940e-02 -2.57979999999999876e-02 -1.80900000000000505e-03"/>
<MUSCLE ActivationK="0.17" ActivationKinetics="false" ActivationRate="500" FastTwitchProportion="0.5" FibreLength="0.0012" ForcePerUnitArea="300000" ID="PlantarInterMT3BaseToPP3" InsertionBodyID="LeftMT3_1" OriginBodyID="LeftMT3" PCA="0.000000066037736" ParallelStrainAtFmax="0.59999999999999998" ParallelStrainModel="Square" ParallelStrainRateAtFmax="0" SerialStrainAtFmax="0.059999999999999999" SerialStrainModel="Square" SerialStrainRateAtFmax="0" Strap="ThreePoint" TActivationA="80e-3" TActivationB="0.47e-3" TDeactivationA="90e-3" TDeactivationB="0.56e-3" Type="MinettiAlexanderComplete" VMaxFactor="8.4" Width="1" MidpointBodyID="LeftMT3" TendonLength="2.59999999999999988e-02" InitialFibreLength="4.57224247744098741e-02" StartActivation="-1.00000000000000000e+00" Origin="LeftMT3 -1.69489999999999919e-02 3.05539999999999701e-02 -3.77199999999999758e-03" Insertion="LeftMT3_1 -5.21300000000000929e-03 1.23710000000000209e-02 -1.02989999999999887e-02" MidPoint="LeftMT3 -1.20249999999999940e-02 -2.57979999999999876e-02 -1.80900000000000505e-03"/>
<MUSCLE ActivationK="0.17" ActivationKinetics="false" ActivationRate="500" FastTwitchProportion="0.5" FibreLength="0.0064" ForcePerUnitArea="300000" ID="PlantarInterMT2ToDP2" InsertionBodyID="LeftMT2_3" OriginBodyID="LeftMT2" PCA="0.0000002012087265" ParallelStrainAtFmax="0.59999999999999998" ParallelStrainModel="Square" ParallelStrainRateAtFmax="0" SerialStrainAtFmax="0.059999999999999999" SerialStrainModel="Square" SerialStrainRateAtFmax="0" Strap="NPoint" TActivationA="80e-3" TActivationB="0.47e-3" TDeactivationA="90e-3" TDeactivationB="0.56e-3" Type="MinettiAlexanderComplete" VMaxFactor="8.4" Width="1" ViapointBody0="LeftMT2" ViapointBody1="LeftMT2" ViapointBody2="LeftMT2_2" TendonLength="1.00000000000000006e-01" InitialFibreLength="4.57224247744098741e-02" StartActivation="-1.00000000000000000e+00" Origin="LeftMT2 -3.64099999999999147e-03 6.61299999999998001e-03 -4.79500000000000759e-03" Insertion="LeftMT2_3 -4.30300000000000127e-03 2.71999999999994468e-04 2.27910000000000612e-03" ViaPoint0="LeftMT2 -1.68509999999999910e-02 -1.77469999999999573e-02 5.24700000000000166e-03" ViaPoint1="LeftMT2 -1.67739999999999972e-02 -2.32050000000000312e-02 6.69599999999999362e-03" ViaPoint2="LeftMT2_2 -8.40299999999999381e-03 6.98299999999996146e-03 9.90000000000018643e-05"/>
<MUSCLE ActivationK="0.17" ActivationKinetics="false" ActivationRate="500" FastTwitchProportion="0.5" FibreLength="0.0064" ForcePerUnitArea="300000" ID="PlantarInterMT2BaseToDP2" InsertionBodyID="LeftMT2_3" OriginBodyID="LeftMT2" PCA="0.0000002012087265" ParallelStrainAtFmax="0.59999999999999998" ParallelStrainModel="Square" ParallelStrainRateAtFmax="0" SerialStrainAtFmax="0.059999999999999999" SerialStrainModel="Square" SerialStrainRateAtFmax="0" Strap="NPoint" TActivationA="80e-3" TActivationB="0.47e-3" TDeactivationA="90e-3" TDeactivationB="0.56e-3" Type="MinettiAlexanderComplete" VMaxFactor="8.4" Width="1" ViapointBody0="LeftMT2" ViapointBody1="LeftMT2_2" TendonLength="1.00000000000000006e-01" InitialFibreLength="4.57224247744098741e-02" StartActivation="-1.00000000000000000e+00" Origin="LeftMT2 -1.37349999999999972e-02 2.35420000000000629e-02 -7.99300000000000010e-03" Insertion="LeftMT2_3 -4.30300000000000127e-03 2.71999999999994468e-04 2.27910000000000612e-03" ViaPoint0="LeftMT2 -1.67739999999999972e-02 -2.32050000000000312e-02 6.69599999999999362e-03" ViaPoint1="LeftMT2_2 -8.40299999999999381e-03 6.98299999999996146e-03 9.90000000000018643e-05"/>
<MUSCLE ActivationK="0.17" ActivationKinetics="false" ActivationRate="500" FastTwitchProportion="0.5" FibreLength="0.0084" ForcePerUnitArea="300000" ID="PlantarInterMT4ShaftToDP4Start" InsertionBodyID="LeftMT4_3" OriginBodyID="LeftMT4" PCA="0.00000004061844866667" ParallelStrainAtFmax="0.59999999999999998" ParallelStrainModel="Square" ParallelStrainRateAtFmax="0" SerialStrainAtFmax="0.059999999999999999" SerialStrainModel="Square" SerialStrainRateAtFmax="0" Strap="ThreePoint" TActivationA="80e-3" TActivationB="0.47e-3" TDeactivationA="90e-3" TDeactivationB="0.56e-3" Type="MinettiAlexanderComplete" VMaxFactor="8.4" Width="1" MidpointBodyID="LeftMT4" TendonLength="1.02999999999999994e-01" InitialFibreLength="4.57224247744098741e-02" StartActivation="-1.00000000000000000e+00" Origin="LeftMT4 -3.65899999999999559e-03 8.39800000000001656e-03 2.67999999999998795e-03" Insertion="LeftMT4_3 -6.20199999999998530e-03 2.10799999999999876e-03 2.39699999999999636e-03" MidPoint="LeftMT4 -7.94699999999999573e-03 -1.60230000000000095e-02 4.67000000000000748e-03"/>
<MUSCLE ActivationK="0.17" ActivationKinetics="false" ActivationRate="500" FastTwitchProportion="0.5" FibreLength="0.0084" ForcePerUnitArea="300000" ID="PlantarInterMT4ShaftToDP4End" InsertionBodyID="LeftMT4_3" OriginBodyID="LeftMT4" PCA="0.00000004061844866667" ParallelStrainAtFmax="0.59999999999999998" ParallelStrainModel="Square" ParallelStrainRateAtFmax="0" SerialStrainAtFmax="0.059999999999999999" SerialStrainModel="Square" SerialStrainRateAtFmax="0" Strap="NPoint" TActivationA="80e-3" TActivationB="0.47e-3" TDeactivationA="90e-3" TDeactivationB="0.56e-3" Type="MinettiAlexanderComplete" VMaxFactor="8.4" Width="1" ViapointBody0="LeftMT4" ViapointBody1="LeftMT4_3" TendonLength="1.05999999999999997e-01" InitialFibreLength="4.57224247744098741e-02" StartActivation="-1.00000000000000000e+00" Origin="LeftMT4 -3.65899999999999559e-03 8.39800000000001656e-03 2.67999999999998795e-03" Insertion="LeftMT4_3 -1.28000000000003111e-04 -2.14200000000003277e-03 2.91099999999999692e-03" ViaPoint0="LeftMT4 -7.94699999999999573e-03 -1.60230000000000095e-02 4.67000000000000748e-03" ViaPoint1="LeftMT4_3 -1.78399999999999392e-03 2.59999999999999121e-03 3.22599999999999276e-03"/>
<MUSCLE ActivationK="0.17" ActivationKinetics="false" ActivationRate="500" FastTwitchProportion="0.5" FibreLength="0.0084" ForcePerUnitArea="300000" ID="PlantarInterMT4BaseToDP4Start" InsertionBodyID="LeftMT4_3" OriginBodyID="LeftMT4" PCA="0.00000004061844866667" ParallelStrainAtFmax="0.59999999999999998" ParallelStrainModel="Square" ParallelStrainRateAtFmax="0" SerialStrainAtFmax="0.059999999999999999" SerialStrainModel="Square" SerialStrainRateAtFmax="0" Strap="ThreePoint" TActivationA="80e-3" TActivationB="0.47e-3" TDeactivationA="90e-3" TDeactivationB="0.56e-3" Type="MinettiAlexanderComplete" VMaxFactor="8.4" Width="1" MidpointBodyID="LeftMT4" TendonLength="1.02999999999999994e-01" InitialFibreLength="4.57224247744098741e-02" StartActivation="-1.00000000000000000e+00" Origin="LeftMT4 -9.63300000000000267e-03 1.98239999999999528e-02 6.02300000000000058e-03" Insertion="LeftMT4_3 -6.20199999999998530e-03 2.10799999999999876e-03 2.39699999999999636e-03" MidPoint="LeftMT4 -7.94699999999999573e-03 -1.60230000000000095e-02 4.67000000000000748e-03"/>
<MUSCLE ActivationK="0.17" ActivationKinetics="false" ActivationRate="500" FastTwitchProportion="0.5" FibreLength="0.0084" ForcePerUnitArea="300000" ID="PlantarInterMT4BaseToDP4End" InsertionBodyID="LeftMT4_3" OriginBodyID="LeftMT4" PCA="0.00000004061844866667" ParallelStrainAtFmax="0.59999999999999998" ParallelStrainModel="Square" ParallelStrainRateAtFmax="0" SerialStrainAtFmax="0.059999999999999999" SerialStrainModel="Square" SerialStrainRateAtFmax="0" Strap="NPoint" TActivationA="80e-3" TActivationB="0.47e-3" TDeactivationA="90e-3" TDeactivationB="0.56e-3" Type="MinettiAlexanderComplete" VMaxFactor="8.4" Width="1" ViapointBody0="LeftMT4" ViapointBody1="LeftMT4_3" TendonLength="1.05999999999999997e-01" InitialFibreLength="4.57224247744098741e-02" StartActivation="-1.00000000000000000e+00" Origin="LeftMT4 -9.63300000000000267e-03 1.98239999999999528e-02 6.02300000000000058e-03" Insertion="LeftMT4_3 -1.28000000000003111e-04 -2.14200000000003277e-03 2.91099999999999692e-03" ViaPoint0="LeftMT4 -7.94699999999999573e-03 -1.60230000000000095e-02 4.67000000000000748e-03" ViaPoint1="LeftMT4_3 -1.78399999999999392e-03 2.59999999999999121e-03 3.22599999999999276e-03"/>
<MUSCLE ActivationK="0.17" ActivationKinetics="false" ActivationRate="500" FastTwitchProportion="0.5" FibreLength="0.0084" ForcePerUnitArea="300000" ID="PlantarInterMT4BaseToMT4Head" InsertionBodyID="LeftMT4" OriginBodyID="LeftMT4" PCA="0.00000004061844866667" ParallelStrainAtFmax="0.59999999999999998" ParallelStrainModel="Square" ParallelStrainRateAtFmax="0" SerialStrainAtFmax="0.059999999999999999" SerialStrainModel="Square" SerialStrainRateAtFmax="0" Strap="TwoPoint" TActivationA="80e-3" TActivationB="0.47e-3" TDeactivationA="90e-3" TDeactivationB="0.56e-3" Type="MinettiAlexanderComplete" VMaxFactor="8.4" Width="1" MidpointBodyID="LeftMT4" Midpoint="-0.120487 0.566272 -0.134176" TendonLength="1.00000000000000002e-03" InitialFibreLength="4.57224247744098741e-02" StartActivation="-1.00000000000000000e+00" Origin="LeftMT4 -9.63300000000000267e-03 1.98239999999999528e-02 6.02300000000000058e-03" Insertion="LeftMT4 -1.21030000000000026e-02 -2.13569999999999593e-02 -1.53100000000000458e-03"/>
<MUSCLE ActivationK="0.17" ActivationKinetics="false" ActivationRate="500" FastTwitchProportion="0.5" FibreLength="0.0084" ForcePerUnitArea="300000" ID="PlantarInterMT4ShaftToMT4" InsertionBodyID="LeftMT4" OriginBodyID="LeftMT4" PCA="0.00000004061844866667" ParallelStrainAtFmax="0.59999999999999998" ParallelStrainModel="Square" ParallelStrainRateAtFmax="0" SerialStrainAtFmax="0.059999999999999999" SerialStrainModel="Square" SerialStrainRateAtFmax="0" Strap="TwoPoint" TActivationA="80e-3" TActivationB="0.47e-3" TDeactivationA="90e-3" TDeactivationB="0.56e-3" Type="MinettiAlexanderComplete" VMaxFactor="8.4" Width="1" TendonLength="1.00000000000000002e-03" InitialFibreLength="4.57224247744098741e-02" StartActivation="-1.00000000000000000e+00" Origin="LeftMT4 -3.65899999999999559e-03 8.39800000000001656e-03 2.67999999999998795e-03" Insertion="LeftMT4 -1.21030000000000026e-02 -2.13569999999999593e-02 -1.53100000000000458e-03"/>
<MUSCLE ActivationK="0.17" ActivationKinetics="false" ActivationRate="500" FastTwitchProportion="0.5" FibreLength="0.0084" ForcePerUnitArea="300000" ID="PlantarInterMT5ShaftToDP5" InsertionBodyID="LeftMT5_2" OriginBodyID="LeftMT5" PCA="0.000000018048449" ParallelStrainAtFmax="0.59999999999999998" ParallelStrainModel="Square" ParallelStrainRateAtFmax="0" SerialStrainAtFmax="0.059999999999999999" SerialStrainModel="Square" SerialStrainRateAtFmax="0" Strap="TwoPoint" TActivationA="80e-3" TActivationB="0.47e-3" TDeactivationA="90e-3" TDeactivationB="0.56e-3" Type="MinettiAlexanderComplete" VMaxFactor="8.4" Width="1" ViapointBody0="LeftMT4" Viapoint0="-0.120487 0.566272 -0.134176" ViapointBody1="LeftMT4_3" Viapoint1="World -0.120929 0.49034 -0.121852" TendonLength="1.98000000000000009e-01" InitialFibreLength="4.57224247744098741e-02" StartActivation="-1.00000000000000000e+00" Origin="LeftMT5 -4.40999999999999726e-03 -3.67279999999999829e-02 6.59399999999998876e-03" Insertion="LeftMT5_2 -2.31099999999999361e-03 -4.04400000000004756e-03 3.55199999999999960e-03"/>
<MUSCLE ActivationK="0.17" ActivationKinetics="false" ActivationRate="500" FastTwitchProportion="0.5" FibreLength="0.0084" ForcePerUnitArea="300000" ID="PlantarInterCalcaneusToDP5" InsertionBodyID="LeftMT5_2" OriginBodyID="LeftRearFoot" PCA="0.000000018048449" ParallelStrainAtFmax="0.59999999999999998" ParallelStrainModel="Square" ParallelStrainRateAtFmax="0" SerialStrainAtFmax="0.059999999999999999" SerialStrainModel="Square" SerialStrainRateAtFmax="0" Strap="TwoPoint" TActivationA="80e-3" TActivationB="0.47e-3" TDeactivationA="90e-3" TDeactivationB="0.56e-3" Type="MinettiAlexanderComplete" VMaxFactor="8.4" Width="1" ViapointBody0="LeftMT4" Viapoint0="-0.120487 0.566272 -0.134176" ViapointBody1="LeftMT4_3" Viapoint1="World -0.120929 0.49034 -0.121852" TendonLength="1.98000000000000009e-01" InitialFibreLength="4.57224247744098741e-02" StartActivation="-1.00000000000000000e+00" Origin="LeftRearFoot -2.15699999999999226e-03 -1.41669999999999296e-02 -1.16800000000000237e-03" Insertion="LeftMT5_2 -2.31099999999999361e-03 -4.04400000000004756e-03 3.55199999999999960e-03"/>
<MUSCLE ActivationK="0.17" ActivationKinetics="false" ActivationRate="500" FastTwitchProportion="0.5" FibreLength="0.0084" ForcePerUnitArea="300000" ID="PlantarInterMT5ShaftToMP5" InsertionBodyID="LeftMT5_2" OriginBodyID="LeftMT5" PCA="0.000000018048449" ParallelStrainAtFmax="0.59999999999999998" ParallelStrainModel="Square" ParallelStrainRateAtFmax="0" SerialStrainAtFmax="0.059999999999999999" SerialStrainModel="Square" SerialStrainRateAtFmax="0" Strap="TwoPoint" TActivationA="80e-3" TActivationB="0.47e-3" TDeactivationA="90e-3" TDeactivationB="0.56e-3" Type="MinettiAlexanderComplete" VMaxFactor="8.4" Width="1" ViapointBody0="LeftMT4" Viapoint0="-0.120487 0.566272 -0.134176" ViapointBody1="LeftMT4_3" Viapoint1="World -0.120929 0.49034 -0.121852" TendonLength="1.98000000000000009e-01" InitialFibreLength="4.57224247744098741e-02" StartActivation="-1.00000000000000000e+00" Origin="LeftMT5 -5.04199999999999093e-03 -3.22379999999999889e-02 7.58699999999998265e-03" Insertion="LeftMT5_2 -2.30500000000000149e-03 1.38399999999994083e-03 3.29099999999998838e-03"/>
<MUSCLE ActivationK="0.17" ActivationKinetics="false" ActivationRate="500" FastTwitchProportion="0.5" FibreLength="0.0084" ForcePerUnitArea="300000" ID="PlantarInterCalcaneusToMP5" InsertionBodyID="LeftMT5_2" OriginBodyID="LeftMT5" PCA="0.000000018048449" ParallelStrainAtFmax="0.59999999999999998" ParallelStrainModel="Square" ParallelStrainRateAtFmax="0" SerialStrainAtFmax="0.059999999999999999" SerialStrainModel="Square" SerialStrainRateAtFmax="0" Strap="TwoPoint" TActivationA="80e-3" TActivationB="0.47e-3" TDeactivationA="90e-3" TDeactivationB="0.56e-3" Type="MinettiAlexanderComplete" VMaxFactor="8.4" Width="1" ViapointBody0="LeftMT4" Viapoint0="-0.120487 0.566272 -0.134176" ViapointBody1="LeftMT4_3" Viapoint1="World -0.120929 0.49034 -0.121852" TendonLength="1.35000000000000009e-01" InitialFibreLength="4.57224247744098741e-02" StartActivation="-1.00000000000000000e+00" Origin="LeftMT5 -2.34959999999999891e-02 4.69930000000000625e-02 1.00729999999999986e-02" Insertion="LeftMT5_2 -2.30500000000000149e-03 1.38399999999994083e-03 3.29099999999998838e-03"/>
<MUSCLE ActivationK="0.17" ActivationKinetics="false" ActivationRate="500" FastTwitchProportion="0.5" FibreLength="0.04466666667" ForcePerUnitArea="300000" ID="AbductorDigitiMinimiMedial" InsertionBodyID="LeftMT5_1" OriginBodyID="LeftRearFoot" PCA="0.000000001" ParallelStrainAtFmax="0.59999999999999998" ParallelStrainModel="Square" ParallelStrainRateAtFmax="0" SerialStrainAtFmax="0.059999999999999999" SerialStrainModel="Square" SerialStrainRateAtFmax="0" Strap="ThreePoint" TActivationA="80e-3" TActivationB="0.47e-3" TDeactivationA="90e-3" TDeactivationB="0.56e-3" Type="MinettiAlexanderComplete" VMaxFactor="8.4" Width="1" MidpointBodyID="LeftMT5" TendonLength="7.49999999999999972e-02" InitialFibreLength="4.57224247744098741e-02" StartActivation="-1.00000000000000000e+00" Origin="LeftRearFoot -1.66489999999999971e-02 -4.19399999999992001e-03 -6.74800000000000400e-03" Insertion="LeftMT5_1 -7.18100000000000682e-03 1.58290000000000930e-02 -5.58600000000000763e-03" MidPoint="LeftMT5 -2.03269999999999840e-02 2.90100000000000913e-02 -4.39100000000000601e-03"/>
<MUSCLE ActivationK="0.17" ActivationKinetics="false" ActivationRate="500" FastTwitchProportion="0.5" FibreLength="0.04466666667" ForcePerUnitArea="300000" ID="AbductorDigitiMinimiLateral" InsertionBodyID="LeftMT5_2" OriginBodyID="LeftRearFoot" PCA="0.000000001" ParallelStrainAtFmax="0.59999999999999998" ParallelStrainModel="Square" ParallelStrainRateAtFmax="0" SerialStrainAtFmax="0.059999999999999999" SerialStrainModel="Square" SerialStrainRateAtFmax="0" Strap="ThreePoint" TActivationA="80e-3" TActivationB="0.47e-3" TDeactivationA="90e-3" TDeactivationB="0.56e-3" Type="MinettiAlexanderComplete" VMaxFactor="8.4" Width="1" MidpointBodyID="LeftMT5" TendonLength="7.49999999999999972e-02" InitialFibreLength="4.57224247744098741e-02" StartActivation="-1.00000000000000000e+00" Origin="LeftRearFoot 8.11000000000006160e-04 -1.57999999999991481e-04 -1.70649999999999968e-02" Insertion="LeftMT5_2 9.42999999999999394e-04 4.04480000000000395e-02 -1.00570000000000104e-02" MidPoint="LeftMT5 -2.03269999999999840e-02 2.90100000000000913e-02 -4.39100000000000601e-03"/>
<MUSCLE ActivationK="0.17" ActivationKinetics="false" ActivationRate="500" FastTwitchProportion="0.5" FibreLength="0.0154" ForcePerUnitArea="300000" ID="FlexorDigitiMinimiMT5ShaftToHead" InsertionBodyID="LeftMT5" OriginBodyID="LeftMT5" PCA="0.000000050232786" ParallelStrainAtFmax="0.59999999999999998" ParallelStrainModel="Square" ParallelStrainRateAtFmax="0" SerialStrainAtFmax="0.059999999999999999" SerialStrainModel="Square" SerialStrainRateAtFmax="0" Strap="ThreePoint" TActivationA="80e-3" TActivationB="0.47e-3" TDeactivationA="90e-3" TDeactivationB="0.56e-3" Type="MinettiAlexanderComplete" VMaxFactor="8.4" Width="1" MidpointBodyID="LeftMT5" TendonLength="8.00000000000000017e-03" InitialFibreLength="4.57224247744098741e-02" StartActivation="-1.00000000000000000e+00" Origin="LeftMT5 -7.58199999999999152e-03 9.98399999999999288e-03 -5.41400000000000214e-03" Insertion="LeftMT5 -4.73099999999999909e-03 -2.70929999999999227e-02 -1.37999999999999234e-04" MidPoint="LeftMT5 -8.45799999999999330e-03 -1.93479999999999208e-02 2.41299999999999848e-03"/>
<MUSCLE ActivationK="0.17" ActivationKinetics="false" ActivationRate="500" FastTwitchProportion="0.5" FibreLength="0.0154" ForcePerUnitArea="300000" ID="FlexorDigitiMinimiMT5ShaftToPP5" InsertionBodyID="LeftMT5_1" OriginBodyID="LeftMT5" PCA="0.000000050232786" ParallelStrainAtFmax="0.59999999999999998" ParallelStrainModel="Square" ParallelStrainRateAtFmax="0" SerialStrainAtFmax="0.059999999999999999" SerialStrainModel="Square" SerialStrainRateAtFmax="0" Strap="ThreePoint" TActivationA="80e-3" TActivationB="0.47e-3" TDeactivationA="90e-3" TDeactivationB="0.56e-3" Type="MinettiAlexanderComplete" VMaxFactor="8.4" Width="1" MidpointBodyID="LeftMT5" TendonLength="8.00000000000000017e-03" InitialFibreLength="4.57224247744098741e-02" StartActivation="-1.00000000000000000e+00" Origin="LeftMT5 -7.58199999999999152e-03 9.98399999999999288e-03 -5.41400000000000214e-03" Insertion="LeftMT5_1 -7.34900000000000830e-03 1.11680000000000668e-02 3.09000000000000941e-03" MidPoint="LeftMT5 -8.45799999999999330e-03 -1.93479999999999208e-02 2.41299999999999848e-03"/>
<MUSCLE ActivationK="0.17" ActivationKinetics="false" ActivationRate="500" FastTwitchProportion="0.5" FibreLength="0.0154" ForcePerUnitArea="300000" ID="FlexorDigitiMinimiSesamoidToMT5Head" InsertionBodyID="LeftMT5" OriginBodyID="LeftMT5" PCA="0.000000050232786" ParallelStrainAtFmax="0.59999999999999998" ParallelStrainModel="Square" ParallelStrainRateAtFmax="0" SerialStrainAtFmax="0.059999999999999999" SerialStrainModel="Square" SerialStrainRateAtFmax="0" Strap="ThreePoint" TActivationA="80e-3" TActivationB="0.47e-3" TDeactivationA="90e-3" TDeactivationB="0.56e-3" Type="MinettiAlexanderComplete" VMaxFactor="8.4" Width="1" MidpointBodyID="LeftMT5" TendonLength="8.00000000000000017e-03" InitialFibreLength="4.57224247744098741e-02" StartActivation="-1.00000000000000000e+00" Origin="LeftMT5 -6.04399999999999382e-03 1.18690000000000184e-02 6.02999999999997982e-03" Insertion="LeftMT5 -4.73099999999999909e-03 -2.70929999999999227e-02 -1.37999999999999234e-04" MidPoint="LeftMT5 -8.45799999999999330e-03 -1.93479999999999208e-02 2.41299999999999848e-03"/>
<MUSCLE ActivationK="0.17" ActivationKinetics="false" ActivationRate="500" FastTwitchProportion="0.5" FibreLength="0.0154" ForcePerUnitArea="300000" ID="FlexorDigitiMinimiMT5SesamoidToPP5" InsertionBodyID="LeftMT5_1" OriginBodyID="LeftMT5" PCA="0.000000050232786" ParallelStrainAtFmax="0.59999999999999998" ParallelStrainModel="Square" ParallelStrainRateAtFmax="0" SerialStrainAtFmax="0.059999999999999999" SerialStrainModel="Square" SerialStrainRateAtFmax="0" Strap="ThreePoint" TActivationA="80e-3" TActivationB="0.47e-3" TDeactivationA="90e-3" TDeactivationB="0.56e-3" Type="MinettiAlexanderComplete" VMaxFactor="8.4" Width="1" MidpointBodyID="LeftMT5" TendonLength="8.00000000000000017e-03" InitialFibreLength="4.57224247744098741e-02" StartActivation="-1.00000000000000000e+00" Origin="LeftMT5 -6.04399999999999382e-03 1.18690000000000184e-02 6.02999999999997982e-03" Insertion="LeftMT5_1 -7.34900000000000830e-03 1.11680000000000668e-02 3.09000000000000941e-03" MidPoint="LeftMT5 -8.45799999999999330e-03 -1.93479999999999208e-02 2.41299999999999848e-03"/>
<MUSCLE ActivationK="0.17" ActivationKinetics="false" ActivationRate="500" FastTwitchProportion="0.5" FibreLength="0.0154" ForcePerUnitArea="300000" ID="FlexorDigitiMinimiMT5BaseToHead" InsertionBodyID="LeftMT5" OriginBodyID="LeftMT5" PCA="0.000000050232786" ParallelStrainAtFmax="0.59999999999999998" ParallelStrainModel="Square" ParallelStrainRateAtFmax="0" SerialStrainAtFmax="0.059999999999999999" SerialStrainModel="Square" SerialStrainRateAtFmax="0" Strap="ThreePoint" TActivationA="80e-3" TActivationB="0.47e-3" TDeactivationA="90e-3" TDeactivationB="0.56e-3" Type="MinettiAlexanderComplete" VMaxFactor="8.4" Width="1" MidpointBodyID="LeftMT5" TendonLength="8.00000000000000017e-03" InitialFibreLength="4.57224247744098741e-02" StartActivation="-1.00000000000000000e+00" Origin="LeftMT5 -1.32889999999999953e-02 2.14190000000000769e-02 -4.40999999999996950e-04" Insertion="LeftMT5 -4.73099999999999909e-03 -2.70929999999999227e-02 -1.37999999999999234e-04" MidPoint="LeftMT5 -8.45799999999999330e-03 -1.93479999999999208e-02 2.41299999999999848e-03"/>
<MUSCLE ActivationK="0.17" ActivationKinetics="false" ActivationRate="500" FastTwitchProportion="0.5" FibreLength="0.0154" ForcePerUnitArea="300000" ID="FlexorDigitiMinimiMT5BaseToPP5" InsertionBodyID="LeftMT5_1" OriginBodyID="LeftMT5" PCA="0.000000050232786" ParallelStrainAtFmax="0.59999999999999998" ParallelStrainModel="Square" ParallelStrainRateAtFmax="0" SerialStrainAtFmax="0.059999999999999999" SerialStrainModel="Square" SerialStrainRateAtFmax="0" Strap="ThreePoint" TActivationA="80e-3" TActivationB="0.47e-3" TDeactivationA="90e-3" TDeactivationB="0.56e-3" Type="MinettiAlexanderComplete" VMaxFactor="8.4" Width="1" MidpointBodyID="LeftMT5" TendonLength="8.00000000000000017e-03" InitialFibreLength="4.57224247744098741e-02" StartActivation="-1.00000000000000000e+00" Origin="LeftMT5 -1.32889999999999953e-02 2.14190000000000769e-02 -4.40999999999996950e-04" Insertion="LeftMT5_1 -7.34900000000000830e-03 1.11680000000000668e-02 3.09000000000000941e-03" MidPoint="LeftMT5 -8.45799999999999330e-03 -1.93479999999999208e-02 2.41299999999999848e-03"/>
<MUSCLE ActivationK="0.17" ActivationKinetics="false" ActivationRate="500" FastTwitchProportion="0.5" FibreLength="0.01133333333333339" ForcePerUnitArea="300000" ID="AccessToDigit3" InsertionBodyID="LeftMT3" OriginBodyID="LeftMT3" PCA="0.000000024139845" ParallelStrainAtFmax="0.59999999999999998" ParallelStrainModel="Square" ParallelStrainRateAtFmax="0" SerialStrainAtFmax="0.059999999999999999" SerialStrainModel="Square" SerialStrainRateAtFmax="0" Strap="NPoint" TActivationA="80e-3" TActivationB="0.47e-3" TDeactivationA="90e-3" TDeactivationB="0.56e-3" Type="MinettiAlexanderComplete" VMaxFactor="8.4" Width="1" ViapointBody0="LeftMT3" ViapointBody1="LeftMT3" TendonLength="2.00000000000000004e-02" InitialFibreLength="4.57224247744098741e-02" StartActivation="-1.00000000000000000e+00" Origin="LeftMT3 -6.10099999999999532e-03 -1.01849999999999996e-02 2.91100000000001080e-03" Insertion="LeftMT3 -1.58559999999999951e-02 -2.68770000000000397e-02 9.97300000000000963e-03" ViaPoint0="LeftMT3 -1.75850000000000034e-02 -1.49299999999999988e-02 6.55400000000000427e-03" ViaPoint1="LeftMT3 -1.80779999999999968e-02 -2.06399999999999917e-02 8.79200000000000814e-03"/>
<MUSCLE ActivationK="0.17" ActivationKinetics="false" ActivationRate="500" FastTwitchProportion="0.5" FibreLength="0.0088" ForcePerUnitArea="300000" ID="DorsalInter2MT2BaseMedial" InsertionBodyID="LeftMT2_1" OriginBodyID="LeftMT2" PCA="0.0000004223842195" ParallelStrainAtFmax="0.59999999999999998" ParallelStrainModel="Square" ParallelStrainRateAtFmax="0" SerialStrainAtFmax="0.059999999999999999" SerialStrainModel="Square" SerialStrainRateAtFmax="0" Strap="NPoint" TActivationA="80e-3" TActivationB="0.47e-3" TDeactivationA="90e-3" TDeactivationB="0.56e-3" Type="MinettiAlexanderComplete" VMaxFactor="8.4" Width="1" ViapointBody0="LeftMT2" ViapointBody1="LeftMT2" ViapointBody2="LeftMT2" TendonLength="8.69999999999999940e-02" InitialFibreLength="4.57224247744098741e-02" StartActivation="-1.00000000000000000e+00" Origin="LeftMT2 3.08500000000000441e-03 3.75290000000000346e-02 9.44000000000000394e-04" Insertion="LeftMT2_1 -4.31399999999999839e-03 1.20409999999999684e-02 2.88879999999999693e-03" ViaPoint0="LeftMT2 1.24600000000001099e-03 2.51640000000000752e-02 1.65600000000000469e-03" ViaPoint1="LeftMT2 4.84000000000012198e-04 -9.01999999999958391e-04 4.73600000000000410e-03" ViaPoint2="LeftMT2 -6.72799999999999787e-03 -2.28899999999999659e-02 1.04749999999999982e-02"/>
<MUSCLE ActivationK="0.17" ActivationKinetics="false" ActivationRate="500" FastTwitchProportion="0.5" FibreLength="0.0088" ForcePerUnitArea="300000" ID="DorsalInter2MT2BaseLateral" InsertionBodyID="LeftMT2_1" OriginBodyID="LeftMT2" PCA="0.0000004223842195" ParallelStrainAtFmax="0.59999999999999998" ParallelStrainModel="Square" ParallelStrainRateAtFmax="0" SerialStrainAtFmax="0.059999999999999999" SerialStrainModel="Square" SerialStrainRateAtFmax="0" Strap="NPoint" TActivationA="80e-3" TActivationB="0.47e-3" TDeactivationA="90e-3" TDeactivationB="0.56e-3" Type="MinettiAlexanderComplete" VMaxFactor="8.4" Width="1" ViapointBody0="LeftMT2" ViapointBody1="LeftMT2" ViapointBody2="LeftMT2" ViapointBody3="LeftMT2" TendonLength="8.69999999999999940e-02" InitialFibreLength="4.57224247744098741e-02" StartActivation="-1.00000000000000000e+00" Origin="LeftMT2 3.96600000000001118e-03 4.07410000000000272e-02 -9.14500000000000035e-03" Insertion="LeftMT2_1 -4.31399999999999839e-03 1.20409999999999684e-02 2.88879999999999693e-03" ViaPoint0="LeftMT2 4.78100000000000747e-03 1.17699999999998361e-03 -2.73800000000000432e-03" ViaPoint1="LeftMT2 6.92300000000001248e-03 -1.15029999999999299e-02 9.18000000000002148e-04" ViaPoint2="LeftMT2 7.79000000000001913e-04 -1.90089999999999426e-02 7.24500000000000144e-03" ViaPoint3="LeftMT2 -6.72799999999999787e-03 -2.28899999999999659e-02 1.04749999999999982e-02"/>
<MUSCLE ActivationK="0.17" ActivationKinetics="false" ActivationRate="500" FastTwitchProportion="0.5" FibreLength="0.04133333333" ForcePerUnitArea="300000" ID="DorsalInter3MT2ShaftToMedialMT3Head" InsertionBodyID="LeftMT3" OriginBodyID="LeftMT2" PCA="0.0000000074748935" ParallelStrainAtFmax="0.59999999999999998" ParallelStrainModel="Square" ParallelStrainRateAtFmax="0" SerialStrainAtFmax="0.059999999999999999" SerialStrainModel="Square" SerialStrainRateAtFmax="0" Strap="TwoPoint" TActivationA="80e-3" TActivationB="0.47e-3" TDeactivationA="90e-3" TDeactivationB="0.56e-3" Type="MinettiAlexanderComplete" VMaxFactor="8.4" Width="1" TendonLength="2.00000000000000004e-02" InitialFibreLength="4.57224247744098741e-02" StartActivation="-1.00000000000000000e+00" Origin="LeftMT2 3.98700000000000443e-03 1.01620000000000044e-02 -5.45299999999999951e-03" Insertion="LeftMT3 -5.65999999999999837e-03 -1.99380000000000113e-02 9.73900000000001154e-03"/>
<MUSCLE ActivationK="0.17" ActivationKinetics="false" ActivationRate="500" FastTwitchProportion="0.5" FibreLength="0.04133333333" ForcePerUnitArea="300000" ID="DorsalInter3MT2ShaftToPP3" InsertionBodyID="LeftMT3_1" OriginBodyID="LeftMT2" PCA="0.0000000074748935" ParallelStrainAtFmax="0.59999999999999998" ParallelStrainModel="Square" ParallelStrainRateAtFmax="0" SerialStrainAtFmax="0.059999999999999999" SerialStrainModel="Square" SerialStrainRateAtFmax="0" Strap="TwoPoint" TActivationA="80e-3" TActivationB="0.47e-3" TDeactivationA="90e-3" TDeactivationB="0.56e-3" Type="MinettiAlexanderComplete" VMaxFactor="8.4" Width="1" TendonLength="2.00000000000000004e-02" InitialFibreLength="4.57224247744098741e-02" StartActivation="-1.00000000000000000e+00" Origin="LeftMT2 3.98700000000000443e-03 1.01620000000000044e-02 -5.45299999999999951e-03" Insertion="LeftMT3_1 2.96199999999999242e-03 1.72680000000000611e-02 1.69900000000000606e-03"/>
<MUSCLE ActivationK="0.17" ActivationKinetics="false" ActivationRate="500" FastTwitchProportion="0.5" FibreLength="0.04133333333" ForcePerUnitArea="300000" ID="DorsalInter3MT2ShaftToDorsalMT3Head" InsertionBodyID="LeftMT3" OriginBodyID="LeftMT2" PCA="0.0000000074748935" ParallelStrainAtFmax="0.59999999999999998" ParallelStrainModel="Square" ParallelStrainRateAtFmax="0" SerialStrainAtFmax="0.059999999999999999" SerialStrainModel="Square" SerialStrainRateAtFmax="0" Strap="TwoPoint" TActivationA="80e-3" TActivationB="0.47e-3" TDeactivationA="90e-3" TDeactivationB="0.56e-3" Type="MinettiAlexanderComplete" VMaxFactor="8.4" Width="1" TendonLength="2.00000000000000004e-02" InitialFibreLength="4.57224247744098741e-02" StartActivation="-1.00000000000000000e+00" Origin="LeftMT2 3.98700000000000443e-03 1.01620000000000044e-02 -5.45299999999999951e-03" Insertion="LeftMT3 4.80400000000000271e-03 -2.48939999999999717e-02 3.86000000000000232e-03"/>
<MUSCLE ActivationK="0.17" ActivationKinetics="false" ActivationRate="500" FastTwitchProportion="0.5" FibreLength="0.04133333333" ForcePerUnitArea="300000" ID="DorsalInter3MT3ShaftToDorsalMT3Head" InsertionBodyID="LeftMT3" OriginBodyID="LeftMT3" PCA="0.0000000074748935" ParallelStrainAtFmax="0.59999999999999998" ParallelStrainModel="Square" ParallelStrainRateAtFmax="0" SerialStrainAtFmax="0.059999999999999999" SerialStrainModel="Square" SerialStrainRateAtFmax="0" Strap="NPoint" TActivationA="80e-3" TActivationB="0.47e-3" TDeactivationA="90e-3" TDeactivationB="0.56e-3" Type="MinettiAlexanderComplete" VMaxFactor="8.4" Width="1" ViapointBody0="LeftMT3" ViapointBody1="LeftMT3" TendonLength="2.00000000000000004e-02" InitialFibreLength="4.57224247744098741e-02" StartActivation="-1.00000000000000000e+00" Origin="LeftMT3 -4.04999999999999805e-03 6.87999999999999723e-03 2.84200000000001118e-03" Insertion="LeftMT3 4.80400000000000271e-03 -2.48939999999999717e-02 3.86000000000000232e-03" ViaPoint0="LeftMT3 2.93000000000001593e-04 -1.43399999999993533e-03 4.91600000000000370e-03" ViaPoint1="LeftMT3 3.51300000000000223e-03 -1.75370000000000248e-02 4.80900000000000771e-03"/>
<MUSCLE ActivationK="0.17" ActivationKinetics="false" ActivationRate="500" FastTwitchProportion="0.5" FibreLength="0.04133333333" ForcePerUnitArea="300000" ID="DorsalInter3MT3ShaftToDorsalPP3" InsertionBodyID="LeftMT3_1" OriginBodyID="LeftMT3" PCA="0.0000000074748935" ParallelStrainAtFmax="0.59999999999999998" ParallelStrainModel="Square" ParallelStrainRateAtFmax="0" SerialStrainAtFmax="0.059999999999999999" SerialStrainModel="Square" SerialStrainRateAtFmax="0" Strap="NPoint" TActivationA="80e-3" TActivationB="0.47e-3" TDeactivationA="90e-3" TDeactivationB="0.56e-3" Type="MinettiAlexanderComplete" VMaxFactor="8.4" Width="1" ViapointBody0="LeftMT3" ViapointBody1="LeftMT3" ViapointBody2="LeftMT3" TendonLength="2.00000000000000004e-02" InitialFibreLength="4.57224247744098741e-02" StartActivation="-1.00000000000000000e+00" Origin="LeftMT3 -4.04999999999999805e-03 6.87999999999999723e-03 2.84200000000001118e-03" Insertion="LeftMT3_1 2.96199999999999242e-03 1.72680000000000611e-02 1.69900000000000606e-03" ViaPoint0="LeftMT3 2.93000000000001593e-04 -1.43399999999993533e-03 4.91600000000000370e-03" ViaPoint1="LeftMT3 3.51300000000000223e-03 -1.75370000000000248e-02 4.80900000000000771e-03" ViaPoint2="LeftMT3 2.70100000000000895e-03 -2.11390000000000189e-02 7.37600000000000755e-03"/>
<MUSCLE ActivationK="0.17" ActivationKinetics="false" ActivationRate="500" FastTwitchProportion="0.5" FibreLength="0.04133333333" ForcePerUnitArea="300000" ID="DorsalInter3MT3ShaftToMedialMT3Head" InsertionBodyID="LeftMT3" OriginBodyID="LeftMT3" PCA="0.0000000074748935" ParallelStrainAtFmax="0.59999999999999998" ParallelStrainModel="Square" ParallelStrainRateAtFmax="0" SerialStrainAtFmax="0.059999999999999999" SerialStrainModel="Square" SerialStrainRateAtFmax="0" Strap="ThreePoint" TActivationA="80e-3" TActivationB="0.47e-3" TDeactivationA="90e-3" TDeactivationB="0.56e-3" Type="MinettiAlexanderComplete" VMaxFactor="8.4" Width="1" MidpointBodyID="LeftMT3" TendonLength="2.00000000000000004e-02" InitialFibreLength="4.57224247744098741e-02" StartActivation="-1.00000000000000000e+00" Origin="LeftMT3 -4.04999999999999805e-03 6.87999999999999723e-03 2.84200000000001118e-03" Insertion="LeftMT3 -5.65999999999999837e-03 -1.99380000000000113e-02 9.73900000000001154e-03" MidPoint="LeftMT3 2.93000000000001593e-04 -1.43399999999993533e-03 4.91600000000000370e-03"/>
<MUSCLE ActivationK="0.17" ActivationKinetics="false" ActivationRate="500" FastTwitchProportion="0.5" FibreLength="0.04133333333" ForcePerUnitArea="300000" ID="DorsalInter3MT2BaseToMedialMT3Head" InsertionBodyID="LeftMT3" OriginBodyID="LeftMT2" PCA="0.0000000074748935" ParallelStrainAtFmax="0.59999999999999998" ParallelStrainModel="Square" ParallelStrainRateAtFmax="0" SerialStrainAtFmax="0.059999999999999999" SerialStrainModel="Square" SerialStrainRateAtFmax="0" Strap="ThreePoint" TActivationA="80e-3" TActivationB="0.47e-3" TDeactivationA="90e-3" TDeactivationB="0.56e-3" Type="MinettiAlexanderComplete" VMaxFactor="8.4" Width="1" MidpointBodyID="LeftMT2" TendonLength="2.00000000000000004e-02" InitialFibreLength="4.57224247744098741e-02" StartActivation="-1.00000000000000000e+00" Origin="LeftMT2 2.64300000000000646e-03 2.40360000000000573e-02 -8.86599999999999888e-03" Insertion="LeftMT3 -5.65999999999999837e-03 -1.99380000000000113e-02 9.73900000000001154e-03" MidPoint="LeftMT2 3.98700000000000443e-03 1.01620000000000044e-02 -5.45299999999999951e-03"/>
<MUSCLE ActivationK="0.17" ActivationKinetics="false" ActivationRate="500" FastTwitchProportion="0.5" FibreLength="0.04133333333" ForcePerUnitArea="300000" ID="DorsalInter3MT2BaseToDorsalPP3" InsertionBodyID="LeftMT3_1" OriginBodyID="LeftMT2" PCA="0.0000000074748935" ParallelStrainAtFmax="0.59999999999999998" ParallelStrainModel="Square" ParallelStrainRateAtFmax="0" SerialStrainAtFmax="0.059999999999999999" SerialStrainModel="Square" SerialStrainRateAtFmax="0" Strap="ThreePoint" TActivationA="80e-3" TActivationB="0.47e-3" TDeactivationA="90e-3" TDeactivationB="0.56e-3" Type="MinettiAlexanderComplete" VMaxFactor="8.4" Width="1" MidpointBodyID="LeftMT2" TendonLength="2.00000000000000004e-02" InitialFibreLength="4.57224247744098741e-02" StartActivation="-1.00000000000000000e+00" Origin="LeftMT2 2.64300000000000646e-03 2.40360000000000573e-02 -8.86599999999999888e-03" Insertion="LeftMT3_1 2.96199999999999242e-03 1.72680000000000611e-02 1.69900000000000606e-03" MidPoint="LeftMT2 3.98700000000000443e-03 1.01620000000000044e-02 -5.45299999999999951e-03"/>
<MUSCLE ActivationK="0.17" ActivationKinetics="false" ActivationRate="500" FastTwitchProportion="0.5" FibreLength="0.04133333333" ForcePerUnitArea="300000" ID="DorsalInter3MT2BaseToDorsalMT3Head" InsertionBodyID="LeftMT3" OriginBodyID="LeftMT2" PCA="0.0000000074748935" ParallelStrainAtFmax="0.59999999999999998" ParallelStrainModel="Square" ParallelStrainRateAtFmax="0" SerialStrainAtFmax="0.059999999999999999" SerialStrainModel="Square" SerialStrainRateAtFmax="0" Strap="ThreePoint" TActivationA="80e-3" TActivationB="0.47e-3" TDeactivationA="90e-3" TDeactivationB="0.56e-3" Type="MinettiAlexanderComplete" VMaxFactor="8.4" Width="1" MidpointBodyID="LeftMT2" TendonLength="2.00000000000000004e-02" InitialFibreLength="4.57224247744098741e-02" StartActivation="-1.00000000000000000e+00" Origin="LeftMT2 2.64300000000000646e-03 2.40360000000000573e-02 -8.86599999999999888e-03" Insertion="LeftMT3 4.80400000000000271e-03 -2.48939999999999717e-02 3.86000000000000232e-03" MidPoint="LeftMT2 3.98700000000000443e-03 1.01620000000000044e-02 -5.45299999999999951e-03"/>
<MUSCLE ActivationK="0.17" ActivationKinetics="false" ActivationRate="500" FastTwitchProportion="0.5" FibreLength="0.04133333333" ForcePerUnitArea="300000" ID="DorsalInter3MT3BaseToDorsalMT3Head" InsertionBodyID="LeftMT3" OriginBodyID="LeftMT3" PCA="0.0000000074748935" ParallelStrainAtFmax="0.59999999999999998" ParallelStrainModel="Square" ParallelStrainRateAtFmax="0" SerialStrainAtFmax="0.059999999999999999" SerialStrainModel="Square" SerialStrainRateAtFmax="0" Strap="NPoint" TActivationA="80e-3" TActivationB="0.47e-3" TDeactivationA="90e-3" TDeactivationB="0.56e-3" Type="MinettiAlexanderComplete" VMaxFactor="8.4" Width="1" ViapointBody0="LeftMT3" ViapointBody1="LeftMT3" ViapointBody2="LeftMT3" TendonLength="2.00000000000000004e-02" InitialFibreLength="4.57224247744098741e-02" StartActivation="-1.00000000000000000e+00" Origin="LeftMT3 -8.09300000000000297e-03 1.98479999999999768e-02 4.30900000000000727e-03" Insertion="LeftMT3 4.80400000000000271e-03 -2.48939999999999717e-02 3.86000000000000232e-03" ViaPoint0="LeftMT3 -4.04999999999999805e-03 6.87999999999999723e-03 2.84200000000001118e-03" ViaPoint1="LeftMT3 2.93000000000001593e-04 -1.43399999999993533e-03 4.91600000000000370e-03" ViaPoint2="LeftMT3 3.51300000000000223e-03 -1.75370000000000248e-02 4.80900000000000771e-03"/>
<MUSCLE ActivationK="0.17" ActivationKinetics="false" ActivationRate="500" FastTwitchProportion="0.5" FibreLength="0.04133333333" ForcePerUnitArea="300000" ID="DorsalInter3MT3BaseToDorsalPP3" InsertionBodyID="LeftMT3_1" OriginBodyID="LeftMT3" PCA="0.0000000074748935" ParallelStrainAtFmax="0.59999999999999998" ParallelStrainModel="Square" ParallelStrainRateAtFmax="0" SerialStrainAtFmax="0.059999999999999999" SerialStrainModel="Square" SerialStrainRateAtFmax="0" Strap="NPoint" TActivationA="80e-3" TActivationB="0.47e-3" TDeactivationA="90e-3" TDeactivationB="0.56e-3" Type="MinettiAlexanderComplete" VMaxFactor="8.4" Width="1" ViapointBody0="LeftMT3" ViapointBody1="LeftMT3" ViapointBody2="LeftMT3" TendonLength="2.00000000000000004e-02" InitialFibreLength="4.57224247744098741e-02" StartActivation="-1.00000000000000000e+00" Origin="LeftMT3 -8.09300000000000297e-03 1.98479999999999768e-02 4.30900000000000727e-03" Insertion="LeftMT3_1 2.96199999999999242e-03 1.72680000000000611e-02 1.69900000000000606e-03" ViaPoint0="LeftMT3 -4.04999999999999805e-03 6.87999999999999723e-03 2.84200000000001118e-03" ViaPoint1="LeftMT3 2.93000000000001593e-04 -1.43399999999993533e-03 4.91600000000000370e-03" ViaPoint2="LeftMT3 3.51300000000000223e-03 -1.75370000000000248e-02 4.80900000000000771e-03"/>
<MUSCLE ActivationK="0.17" ActivationKinetics="false" ActivationRate="500" FastTwitchProportion="0.5" FibreLength="0.04133333333" ForcePerUnitArea="300000" ID="DorsalInter3MT3BaseToMedialMT3Head" InsertionBodyID="LeftMT3" OriginBodyID="LeftMT3" PCA="0.0000000074748935" ParallelStrainAtFmax="0.59999999999999998" ParallelStrainModel="Square" ParallelStrainRateAtFmax="0" SerialStrainAtFmax="0.059999999999999999" SerialStrainModel="Square" SerialStrainRateAtFmax="0" Strap="NPoint" TActivationA="80e-3" TActivationB="0.47e-3" TDeactivationA="90e-3" TDeactivationB="0.56e-3" Type="MinettiAlexanderComplete" VMaxFactor="8.4" Width="1" ViapointBody0="LeftMT3" ViapointBody1="LeftMT3" TendonLength="2.00000000000000004e-02" InitialFibreLength="4.57224247744098741e-02" StartActivation="-1.00000000000000000e+00" Origin="LeftMT3 -8.09300000000000297e-03 1.98479999999999768e-02 4.30900000000000727e-03" Insertion="LeftMT3 -5.65999999999999837e-03 -1.99380000000000113e-02 9.73900000000001154e-03" ViaPoint0="LeftMT3 -4.04999999999999805e-03 6.87999999999999723e-03 2.84200000000001118e-03" ViaPoint1="LeftMT3 2.93000000000001593e-04 -1.43399999999993533e-03 4.91600000000000370e-03"/>
<MUSCLE ActivationK="0.17" ActivationKinetics="false" ActivationRate="500" FastTwitchProportion="0.5" FibreLength="0.04" ForcePerUnitArea="300000" ID="DorsalInter4MT3" InsertionBodyID="LeftMT3_3" OriginBodyID="LeftMT3" PCA="0.0000000271226415" ParallelStrainAtFmax="0.59999999999999998" ParallelStrainModel="Square" ParallelStrainRateAtFmax="0" SerialStrainAtFmax="0.059999999999999999" SerialStrainModel="Square" SerialStrainRateAtFmax="0" Strap="NPoint" TActivationA="80e-3" TActivationB="0.47e-3" TDeactivationA="90e-3" TDeactivationB="0.56e-3" Type="MinettiAlexanderComplete" VMaxFactor="8.4" Width="1" ViapointBody0="LeftMT3" ViapointBody1="LeftMT3" ViapointBody2="LeftMT3_1" ViapointBody3="LeftMT3_2" TendonLength="1.79999999999999986e-02" InitialFibreLength="4.57224247744098741e-02" StartActivation="-1.00000000000000000e+00" Origin="LeftMT3 -4.98099999999999932e-03 1.80310000000000192e-02 -7.17799999999998994e-03" Insertion="LeftMT3_3 1.02500000000001201e-03 -4.04000000000015458e-04 -3.35399999999999587e-03" ViaPoint0="LeftMT3 -5.58999999999990060e-04 6.01099999999998857e-03 -5.48199999999998688e-03" ViaPoint1="LeftMT3 -1.60000000000021236e-05 -2.23069999999999657e-02 -4.25199999999997802e-03" ViaPoint2="LeftMT3_1 2.79899999999999594e-03 1.25420000000000531e-02 -1.15489999999999898e-02" ViaPoint3="LeftMT3_2 -1.14200000000000412e-03 7.29999999999997318e-03 -8.62299999999999178e-03"/>
<MUSCLE ActivationK="0.17" ActivationKinetics="false" ActivationRate="500" FastTwitchProportion="0.5" FibreLength="0.04" ForcePerUnitArea="300000" ID="DorsalInter4MT4" InsertionBodyID="LeftMT3_3" OriginBodyID="LeftMT4" PCA="0.0000000271226415" ParallelStrainAtFmax="0.59999999999999998" ParallelStrainModel="Square" ParallelStrainRateAtFmax="0" SerialStrainAtFmax="0.059999999999999999" SerialStrainModel="Square" SerialStrainRateAtFmax="0" Strap="NPoint" TActivationA="80e-3" TActivationB="0.47e-3" TDeactivationA="90e-3" TDeactivationB="0.56e-3" Type="MinettiAlexanderComplete" VMaxFactor="8.4" Width="1" ViapointBody0="LeftMT4" ViapointBody1="LeftMT3" ViapointBody2="LeftMT3_1" ViapointBody3="LeftMT3_2" TendonLength="1.79999999999999986e-02" InitialFibreLength="4.57224247744098741e-02" StartActivation="-1.00000000000000000e+00" Origin="LeftMT4 1.75400000000000555e-03 1.71479999999999411e-02 3.15199999999998814e-03" Insertion="LeftMT3_3 1.02500000000001201e-03 -4.04000000000015458e-04 -3.35399999999999587e-03" ViaPoint0="LeftMT4 3.07300000000000628e-03 2.13499999999999801e-03 3.07799999999999740e-03" ViaPoint1="LeftMT3 -1.60000000000021236e-05 -2.23069999999999657e-02 -4.25199999999997802e-03" ViaPoint2="LeftMT3_1 2.79899999999999594e-03 1.25420000000000531e-02 -1.15489999999999898e-02" ViaPoint3="LeftMT3_2 -1.14200000000000412e-03 7.29999999999997318e-03 -8.62299999999999178e-03"/>
<MUSCLE ActivationK="0.17" ActivationKinetics="false" ActivationRate="500" FastTwitchProportion="0.5" FibreLength="0.06866666667" ForcePerUnitArea="300000" ID="DorsalInter5PP4ToDP4" InsertionBodyID="LeftMT4_3" OriginBodyID="LeftMT4_1" PCA="0.000000015936985" ParallelStrainAtFmax="0.59999999999999998" ParallelStrainModel="Square" ParallelStrainRateAtFmax="0" SerialStrainAtFmax="0.059999999999999999" SerialStrainModel="Square" SerialStrainRateAtFmax="0" Strap="NPoint" TActivationA="80e-3" TActivationB="0.47e-3" TDeactivationA="90e-3" TDeactivationB="0.56e-3" Type="MinettiAlexanderComplete" VMaxFactor="8.4" Width="1" ViapointBody0="LeftMT4_1" ViapointBody1="LeftMT3_1" TendonLength="1.02999999999999994e-01" InitialFibreLength="4.57224247744098741e-02" StartActivation="-1.00000000000000000e+00" Origin="LeftMT4_1 1.59799999999998832e-03 1.13630000000000120e-02 -9.42800000000001970e-03" Insertion="LeftMT4_3 1.80299999999999905e-03 3.77499999999997282e-03 1.01999999999990987e-04" ViaPoint0="LeftMT4_1 2.48599999999998822e-03 -4.02299999999999880e-03 -3.09500000000001441e-03" ViaPoint1="LeftMT3_1 1.02700000000000014e-03 -1.20719999999999716e-02 -1.72010000000000080e-02"/>
<MUSCLE ActivationK="0.17" ActivationKinetics="false" ActivationRate="500" FastTwitchProportion="0.5" FibreLength="0.06866666667" ForcePerUnitArea="300000" ID="DorsalInter5PP5ToDP4" InsertionBodyID="LeftMT4_3" OriginBodyID="LeftMT5_1" PCA="0.000000015936985" ParallelStrainAtFmax="0.59999999999999998" ParallelStrainModel="Square" ParallelStrainRateAtFmax="0" SerialStrainAtFmax="0.059999999999999999" SerialStrainModel="Square" SerialStrainRateAtFmax="0" Strap="NPoint" TActivationA="80e-3" TActivationB="0.47e-3" TDeactivationA="90e-3" TDeactivationB="0.56e-3" Type="MinettiAlexanderComplete" VMaxFactor="8.4" Width="1" ViapointBody0="LeftMT4_1" ViapointBody1="LeftMT3_1" TendonLength="1.02999999999999994e-01" InitialFibreLength="4.57224247744098741e-02" StartActivation="-1.00000000000000000e+00" Origin="LeftMT5_1 3.41699999999998949e-03 5.54200000000004689e-03 2.13299999999999601e-03" Insertion="LeftMT4_3 1.80299999999999905e-03 3.77499999999997282e-03 1.01999999999990987e-04" ViaPoint0="LeftMT4_1 2.48599999999998822e-03 -4.02299999999999880e-03 -3.09500000000001441e-03" ViaPoint1="LeftMT3_1 1.02700000000000014e-03 -1.20719999999999716e-02 -1.72010000000000080e-02"/>
<MUSCLE ActivationK="0.17" ActivationKinetics="false" ActivationRate="500" FastTwitchProportion="0.5" FibreLength="0.127" ForcePerUnitArea="300000" ID="Pectineus" InsertionBodyID="LeftThigh" OriginBodyID="Trunk" PCA="0.000000214752637" ParallelStrainAtFmax="0.59999999999999998" ParallelStrainModel="Square" ParallelStrainRateAtFmax="0" SerialStrainAtFmax="0.059999999999999999" SerialStrainModel="Square" SerialStrainRateAtFmax="0" Strap="TwoPoint" TActivationA="80e-3" TActivationB="0.47e-3" TDeactivationA="90e-3" TDeactivationB="0.56e-3" Type="MinettiAlexanderComplete" VMaxFactor="8.4" Width="1" TendonLength="2.40000000000000005e-02" InitialFibreLength="4.57224247744098741e-02" StartActivation="-1.00000000000000000e+00" Origin="Trunk -8.59594000000000052e-02 -4.16970000000000951e-02 -8.70477899999999999e-02" Insertion="LeftThigh -2.00170000000000070e-02 6.63359999999999506e-02 -4.40700000000002201e-03"/>
<MUSCLE ActivationK="0.17" ActivationKinetics="false" ActivationRate="500" FastTwitchProportion="0.5" FibreLength="0.2844" ForcePerUnitArea="300000" ID="GracilisPubicBody" InsertionBodyID="LeftThigh" OriginBodyID="Trunk" PCA="0.0000002000902265" ParallelStrainAtFmax="0.59999999999999998" ParallelStrainModel="Square" ParallelStrainRateAtFmax="0" SerialStrainAtFmax="0.059999999999999999" SerialStrainModel="Square" SerialStrainRateAtFmax="0" Strap="ThreePoint" TActivationA="80e-3" TActivationB="0.47e-3" TDeactivationA="90e-3" TDeactivationB="0.56e-3" Type="MinettiAlexanderComplete" VMaxFactor="8.4" Width="1" MidpointBodyID="LeftThigh" TendonLength="7.00000000000000015e-03" InitialFibreLength="4.57224247744098741e-02" StartActivation="-1.00000000000000000e+00" Origin="Trunk -1.43610399999999971e-01 -5.63869999999999649e-02 -2.18486900000000005e-02" Insertion="LeftThigh 7.97699999999999798e-03 -8.79399999999996851e-03 1.03869999999999796e-02" MidPoint="LeftThigh -3.73499999999999943e-02 5.81659999999999400e-02 9.35018999999999850e-02"/>
<MUSCLE ActivationK="0.17" ActivationKinetics="false" ActivationRate="500" FastTwitchProportion="0.5" FibreLength="0.2844" ForcePerUnitArea="300000" ID="GracilisPubicRamus" InsertionBodyID="LeftThigh" OriginBodyID="Trunk" PCA="0.0000002000902265" ParallelStrainAtFmax="0.59999999999999998" ParallelStrainModel="Square" ParallelStrainRateAtFmax="0" SerialStrainAtFmax="0.059999999999999999" SerialStrainModel="Square" SerialStrainRateAtFmax="0" Strap="ThreePoint" TActivationA="80e-3" TActivationB="0.47e-3" TDeactivationA="90e-3" TDeactivationB="0.56e-3" Type="MinettiAlexanderComplete" VMaxFactor="8.4" Width="1" MidpointBodyID="LeftThigh" TendonLength="7.00000000000000015e-03" InitialFibreLength="4.57224247744098741e-02" StartActivation="-1.00000000000000000e+00" Origin="Trunk -1.54524400000000006e-01 -4.77970000000000894e-02 -3.89503900000000014e-02" Insertion="LeftThigh 7.97699999999999798e-03 -8.79399999999996851e-03 1.03869999999999796e-02" MidPoint="LeftThigh -3.73499999999999943e-02 5.81659999999999400e-02 9.35018999999999850e-02"/>
<MUSCLE ActivationK="0.17" ActivationKinetics="false" ActivationRate="500" FastTwitchProportion="0.5" FibreLength="0.280" ForcePerUnitArea="300000" ID="Sartorius" InsertionBodyID="LeftShank" OriginBodyID="Trunk" PCA="0.000000198787062" ParallelStrainAtFmax="0.59999999999999998" ParallelStrainModel="Square" ParallelStrainRateAtFmax="0" SerialStrainAtFmax="0.059999999999999999" SerialStrainModel="Square" SerialStrainRateAtFmax="0" Strap="NPoint" TActivationA="80e-3" TActivationB="0.47e-3" TDeactivationA="90e-3" TDeactivationB="0.56e-3" Type="MinettiAlexanderComplete" VMaxFactor="8.4" Width="1" ViapointBody0="LeftThigh" ViapointBody1="LeftShank" TendonLength="3.79999999999999991e-02" InitialFibreLength="4.57224247744098741e-02" StartActivation="-1.00000000000000000e+00" Origin="Trunk -7.60452999999999962e-02 -2.08770000000000344e-02 -1.37859490000000001e-01" Insertion="LeftShank 1.32642999999999928e-02 5.83309999999999107e-02 1.87539999999999929e-02" ViaPoint0="LeftThigh 3.36893999999999944e-02 -1.29925999999999986e-01 2.64969999999999928e-02" ViaPoint1="LeftShank 1.34535999999999961e-02 8.90589999999999993e-02 1.48559999999999942e-02"/>
<MUSCLE ActivationK="0.17" ActivationKinetics="false" ActivationRate="500" FastTwitchProportion="0.5" FibreLength="0.220" ForcePerUnitArea="300000" ID="IliacusMid" InsertionBodyID="LeftThigh" OriginBodyID="Trunk" PCA="0.0000001183819325" ParallelStrainAtFmax="0.59999999999999998" ParallelStrainModel="Square" ParallelStrainRateAtFmax="0" SerialStrainAtFmax="0.059999999999999999" SerialStrainModel="Square" SerialStrainRateAtFmax="0" Strap="NPoint" TActivationA="80e-3" TActivationB="0.47e-3" TDeactivationA="90e-3" TDeactivationB="0.56e-3" Type="MinettiAlexanderComplete" VMaxFactor="8.4" Width="1" ViapointBody0="Trunk" ViapointBody1="Trunk" ViapointBody2="LeftThigh" ViapointBody3="LeftThigh" ViapointBody4="LeftThigh" TendonLength="1.00000000000000002e-03" InitialFibreLength="4.57224247744098741e-02" StartActivation="-1.00000000000000000e+00" Origin="Trunk 5.75156000000000001e-02 -3.37000000000031719e-04 -1.66408490000000020e-01" Insertion="LeftThigh -2.42650000000000088e-02 7.66759999999999664e-02 1.07499999999999263e-03" ViaPoint0="Trunk -1.48182999999999995e-02 -4.71700000000008224e-03 -1.49934490000000004e-01" ViaPoint1="Trunk -3.50282999999999983e-02 -1.52369999999999450e-02 -1.45941490000000007e-01" ViaPoint2="LeftThigh -6.16000000000005432e-04 8.05359999999999410e-02 4.84699999999999021e-03" ViaPoint3="LeftThigh -1.24920000000000031e-02 7.67059999999999409e-02 6.11899999999998556e-03" ViaPoint4="LeftThigh -2.13760000000000061e-02 7.67059999999999409e-02 3.19599999999997664e-03"/>
<MUSCLE ActivationK="0.17" ActivationKinetics="false" ActivationRate="500" FastTwitchProportion="0.5" FibreLength="0.220" ForcePerUnitArea="300000" ID="IliacusMedial" InsertionBodyID="LeftThigh" OriginBodyID="Trunk" PCA="0.0000001183819325" ParallelStrainAtFmax="0.59999999999999998" ParallelStrainModel="Square" ParallelStrainRateAtFmax="0" SerialStrainAtFmax="0.059999999999999999" SerialStrainModel="Square" SerialStrainRateAtFmax="0" Strap="NPoint" TActivationA="80e-3" TActivationB="0.47e-3" TDeactivationA="90e-3" TDeactivationB="0.56e-3" Type="MinettiAlexanderComplete" VMaxFactor="8.4" Width="1" ViapointBody0="Trunk" ViapointBody1="Trunk" ViapointBody2="LeftThigh" ViapointBody3="LeftThigh" ViapointBody4="LeftThigh" TendonLength="1.00000000000000002e-03" InitialFibreLength="4.57224247744098741e-02" StartActivation="-1.00000000000000000e+00" Origin="Trunk 5.49919000000000033e-02 5.04299999999990867e-03 -1.24858490000000016e-01" Insertion="LeftThigh -2.42650000000000088e-02 7.66759999999999664e-02 1.07499999999999263e-03" ViaPoint0="Trunk -1.48182999999999995e-02 -4.71700000000008224e-03 -1.49934490000000004e-01" ViaPoint1="Trunk -3.50282999999999983e-02 -1.52369999999999450e-02 -1.45941490000000007e-01" ViaPoint2="LeftThigh -6.16000000000005432e-04 8.05359999999999410e-02 4.84699999999999021e-03" ViaPoint3="LeftThigh -1.24920000000000031e-02 7.67059999999999409e-02 6.11899999999998556e-03" ViaPoint4="LeftThigh -2.13760000000000061e-02 7.67059999999999409e-02 3.19599999999997664e-03"/>
<MUSCLE ActivationK="0.17" ActivationKinetics="false" ActivationRate="500" FastTwitchProportion="0.5" FibreLength="0.220" ForcePerUnitArea="300000" ID="IliacusLateral" InsertionBodyID="LeftThigh" OriginBodyID="Trunk" PCA="0.0000001183819325" ParallelStrainAtFmax="0.59999999999999998" ParallelStrainModel="Square" ParallelStrainRateAtFmax="0" SerialStrainAtFmax="0.059999999999999999" SerialStrainModel="Square" SerialStrainRateAtFmax="0" Strap="NPoint" TActivationA="80e-3" TActivationB="0.47e-3" TDeactivationA="90e-3" TDeactivationB="0.56e-3" Type="MinettiAlexanderComplete" VMaxFactor="8.4" Width="1" ViapointBody0="Trunk" ViapointBody1="Trunk" ViapointBody2="LeftThigh" ViapointBody3="LeftThigh" ViapointBody4="LeftThigh" TendonLength="1.00000000000000002e-03" InitialFibreLength="4.57224247744098741e-02" StartActivation="-1.00000000000000000e+00" Origin="Trunk 4.31611000000000009e-02 -1.00270000000000081e-02 -2.01852489999999996e-01" Insertion="LeftThigh -2.42650000000000088e-02 7.66759999999999664e-02 1.07499999999999263e-03" ViaPoint0="Trunk -1.48182999999999995e-02 -4.71700000000008224e-03 -1.49934490000000004e-01" ViaPoint1="Trunk -3.50282999999999983e-02 -1.52369999999999450e-02 -1.45941490000000007e-01" ViaPoint2="LeftThigh -6.16000000000005432e-04 8.05359999999999410e-02 4.84699999999999021e-03" ViaPoint3="LeftThigh -1.24920000000000031e-02 7.67059999999999409e-02 6.11899999999998556e-03" ViaPoint4="LeftThigh -2.13760000000000061e-02 7.67059999999999409e-02 3.19599999999997664e-03"/>
<MUSCLE ActivationK="0.17" ActivationKinetics="false" ActivationRate="500" FastTwitchProportion="0.5" FibreLength="0.220" ForcePerUnitArea="300000" ID="IliacusMostMedial" InsertionBodyID="LeftThigh" OriginBodyID="Trunk" PCA="0.0000001183819325" ParallelStrainAtFmax="0.59999999999999998" ParallelStrainModel="Square" ParallelStrainRateAtFmax="0" SerialStrainAtFmax="0.059999999999999999" SerialStrainModel="Square" SerialStrainRateAtFmax="0" Strap="NPoint" TActivationA="80e-3" TActivationB="0.47e-3" TDeactivationA="90e-3" TDeactivationB="0.56e-3" Type="MinettiAlexanderComplete" VMaxFactor="8.4" Width="1" ViapointBody0="Trunk" ViapointBody1="Trunk" ViapointBody2="LeftThigh" ViapointBody3="LeftThigh" ViapointBody4="LeftThigh" TendonLength="1.00000000000000002e-03" InitialFibreLength="4.57224247744098741e-02" StartActivation="-1.00000000000000000e+00" Origin="Trunk 4.70978000000000022e-02 5.50300000000003564e-03 -9.33725900000000053e-02" Insertion="LeftThigh -2.42650000000000088e-02 7.66759999999999664e-02 1.07499999999999263e-03" ViaPoint0="Trunk -1.48182999999999995e-02 -4.71700000000008224e-03 -1.49934490000000004e-01" ViaPoint1="Trunk -3.50282999999999983e-02 -1.52369999999999450e-02 -1.45941490000000007e-01" ViaPoint2="LeftThigh -6.16000000000005432e-04 8.05359999999999410e-02 4.84699999999999021e-03" ViaPoint3="LeftThigh -1.24920000000000031e-02 7.67059999999999409e-02 6.11899999999998556e-03" ViaPoint4="LeftThigh -2.13760000000000061e-02 7.67059999999999409e-02 3.19599999999997664e-03"/>
<MUSCLE ActivationK="0.17" ActivationKinetics="false" ActivationRate="500" FastTwitchProportion="0.5" FibreLength="0.088" ForcePerUnitArea="300000" ID="RecturFemorisIliacSpine" InsertionBodyID="LeftShank" OriginBodyID="Trunk" PCA="0.000000510237993" ParallelStrainAtFmax="0.59999999999999998" ParallelStrainModel="Square" ParallelStrainRateAtFmax="0" SerialStrainAtFmax="0.059999999999999999" SerialStrainModel="Square" SerialStrainRateAtFmax="0" Strap="NPoint" TActivationA="80e-3" TActivationB="0.47e-3" TDeactivationA="90e-3" TDeactivationB="0.56e-3" Type="MinettiAlexanderComplete" VMaxFactor="8.4" Width="1" ViapointBody0="LeftThigh" ViapointBody1="LeftThigh" ViapointBody2="LeftThigh" ViapointBody3="LeftThigh" TendonLength="3.30000000000000016e-02" InitialFibreLength="4.57224247744098741e-02" StartActivation="-1.00000000000000000e+00" Origin="Trunk -7.67352000000000034e-02 -1.87870000000001092e-02 -1.40532490000000010e-01" Insertion="LeftShank 8.19620000000000071e-03 1.30278999999999923e-01 -4.98400000000001620e-03" ViaPoint0="LeftThigh 2.20578999999999914e-02 1.44170000000001242e-02 1.25819999999999821e-02" ViaPoint1="LeftThigh 2.76324000000000014e-02 -4.93439999999999435e-02 9.02399999999997648e-03" ViaPoint2="LeftThigh 3.06323999999999902e-02 -6.41779999999999573e-02 8.12799999999999634e-03" ViaPoint3="LeftThigh 3.15604999999999913e-02 -1.18985999999999925e-01 1.20509999999999784e-02"/>
<MUSCLE ActivationK="0.17" ActivationKinetics="false" ActivationRate="500" FastTwitchProportion="0.5" FibreLength="0.088" ForcePerUnitArea="300000" ID="RecturFemorisIlium" InsertionBodyID="LeftShank" OriginBodyID="Trunk" PCA="0.000000510237993" ParallelStrainAtFmax="0.59999999999999998" ParallelStrainModel="Square" ParallelStrainRateAtFmax="0" SerialStrainAtFmax="0.059999999999999999" SerialStrainModel="Square" SerialStrainRateAtFmax="0" Strap="NPoint" TActivationA="80e-3" TActivationB="0.47e-3" TDeactivationA="90e-3" TDeactivationB="0.56e-3" Type="MinettiAlexanderComplete" VMaxFactor="8.4" Width="1" ViapointBody0="LeftThigh" ViapointBody1="LeftThigh" ViapointBody2="LeftThigh" ViapointBody3="LeftThigh" TendonLength="5.00000000000000028e-02" InitialFibreLength="4.57224247744098741e-02" StartActivation="-1.00000000000000000e+00" Origin="Trunk -8.08510999999999952e-02 -3.34870000000000445e-02 -1.17794490000000002e-01" Insertion="LeftShank 8.19620000000000071e-03 1.30278999999999923e-01 -4.98400000000001620e-03" ViaPoint0="LeftThigh 2.20578999999999914e-02 1.44170000000001242e-02 1.25819999999999821e-02" ViaPoint1="LeftThigh 2.76324000000000014e-02 -4.93439999999999435e-02 9.02399999999997648e-03" ViaPoint2="LeftThigh 3.06323999999999902e-02 -6.41779999999999573e-02 8.12799999999999634e-03" ViaPoint3="LeftThigh 3.15604999999999913e-02 -1.18985999999999925e-01 1.20509999999999784e-02"/>
<MUSCLE ActivationK="0.17" ActivationKinetics="false" ActivationRate="500" FastTwitchProportion="0.5" FibreLength="0.11" ForcePerUnitArea="300000" ID="VastusIntermedius" InsertionBodyID="LeftShank" OriginBodyID="LeftThigh" PCA="0.000000639059529" ParallelStrainAtFmax="0.59999999999999998" ParallelStrainModel="Square" ParallelStrainRateAtFmax="0" SerialStrainAtFmax="0.059999999999999999" SerialStrainModel="Square" SerialStrainRateAtFmax="0" Strap="NPoint" TActivationA="80e-3" TActivationB="0.47e-3" TDeactivationA="90e-3" TDeactivationB="0.56e-3" Type="MinettiAlexanderComplete" VMaxFactor="8.4" Width="1" ViapointBody0="LeftThigh" ViapointBody1="LeftThigh" ViapointBody2="LeftThigh" ViapointBody3="LeftThigh" TendonLength="2.25000000000000006e-01" InitialFibreLength="4.57224247744098741e-02" StartActivation="-1.00000000000000000e+00" Origin="LeftThigh -5.78200000000000935e-03 8.67160000000000153e-02 8.63099999999999978e-03" Insertion="LeftShank 8.19620000000000071e-03 1.30278999999999923e-01 -4.98400000000001620e-03" ViaPoint0="LeftThigh 2.20578999999999914e-02 1.44170000000001242e-02 1.25819999999999821e-02" ViaPoint1="LeftThigh 2.76324000000000014e-02 -4.93439999999999435e-02 9.02399999999997648e-03" ViaPoint2="LeftThigh 3.06323999999999902e-02 -6.41779999999999573e-02 8.12799999999999634e-03" ViaPoint3="LeftThigh 3.15604999999999913e-02 -1.18985999999999925e-01 1.20509999999999784e-02"/>
<MUSCLE ActivationK="0.17" ActivationKinetics="false" ActivationRate="500" FastTwitchProportion="0.5" FibreLength="0.86" ForcePerUnitArea="300000" ID="VastusMedialisVentralStart" InsertionBodyID="LeftShank" OriginBodyID="LeftThigh" PCA="0.000000639059529" ParallelStrainAtFmax="0.59999999999999998" ParallelStrainModel="Square" ParallelStrainRateAtFmax="0" SerialStrainAtFmax="0.059999999999999999" SerialStrainModel="Square" SerialStrainRateAtFmax="0" Strap="NPoint" TActivationA="80e-3" TActivationB="0.47e-3" TDeactivationA="90e-3" TDeactivationB="0.56e-3" Type="MinettiAlexanderComplete" VMaxFactor="8.4" Width="1" ViapointBody0="LeftThigh" ViapointBody1="LeftThigh" ViapointBody2="LeftThigh" ViapointBody3="LeftThigh" ViapointBody4="LeftThigh" TendonLength="1.10000000000000001e-01" InitialFibreLength="4.57224247744098741e-02" StartActivation="-1.00000000000000000e+00" Origin="LeftThigh -1.42480000000000107e-02 9.06560000000000699e-02 1.00239999999999774e-02" Insertion="LeftShank 8.19620000000000071e-03 1.30278999999999923e-01 -4.98400000000001620e-03" ViaPoint0="LeftThigh -4.48600000000000387e-03 6.09859999999999847e-02 3.41599999999997461e-03" ViaPoint1="LeftThigh 8.68800000000000128e-03 1.62560000000000482e-02 7.04799999999999871e-03" ViaPoint2="LeftThigh 2.76324000000000014e-02 -4.93439999999999435e-02 9.02399999999997648e-03" ViaPoint3="LeftThigh 3.06323999999999902e-02 -6.41779999999999573e-02 8.12799999999999634e-03" ViaPoint4="LeftThigh 3.15604999999999913e-02 -1.18985999999999925e-01 1.20509999999999784e-02"/>
<MUSCLE ActivationK="0.17" ActivationKinetics="false" ActivationRate="500" FastTwitchProportion="0.5" FibreLength="0.86" ForcePerUnitArea="300000" ID="VastusMedialisVentralMid" InsertionBodyID="LeftShank" OriginBodyID="LeftThigh" PCA="0.000000639059529" ParallelStrainAtFmax="0.59999999999999998" ParallelStrainModel="Square" ParallelStrainRateAtFmax="0" SerialStrainAtFmax="0.059999999999999999" SerialStrainModel="Square" SerialStrainRateAtFmax="0" Strap="NPoint" TActivationA="80e-3" TActivationB="0.47e-3" TDeactivationA="90e-3" TDeactivationB="0.56e-3" Type="MinettiAlexanderComplete" VMaxFactor="8.4" Width="1" ViapointBody0="LeftThigh" ViapointBody1="LeftThigh" ViapointBody2="LeftThigh" TendonLength="1.10000000000000001e-01" InitialFibreLength="4.57224247744098741e-02" StartActivation="-1.00000000000000000e+00" Origin="LeftThigh 1.13240000000000007e-02 -4.56619999999999804e-02 1.54419999999999835e-02" Insertion="LeftShank 8.19620000000000071e-03 1.30278999999999923e-01 -4.98400000000001620e-03" ViaPoint0="LeftThigh 2.76324000000000014e-02 -4.93439999999999435e-02 9.02399999999997648e-03" ViaPoint1="LeftThigh 3.06323999999999902e-02 -6.41779999999999573e-02 8.12799999999999634e-03" ViaPoint2="LeftThigh 3.15604999999999913e-02 -1.18985999999999925e-01 1.20509999999999784e-02"/>
<MUSCLE ActivationK="0.17" ActivationKinetics="false" ActivationRate="500" FastTwitchProportion="0.5" FibreLength="0.86" ForcePerUnitArea="300000" ID="VastusMedialisVentralEnd" InsertionBodyID="LeftShank" OriginBodyID="LeftThigh" PCA="0.000000639059529" ParallelStrainAtFmax="0.59999999999999998" ParallelStrainModel="Square" ParallelStrainRateAtFmax="0" SerialStrainAtFmax="0.059999999999999999" SerialStrainModel="Square" SerialStrainRateAtFmax="0" Strap="NPoint" TActivationA="80e-3" TActivationB="0.47e-3" TDeactivationA="90e-3" TDeactivationB="0.56e-3" Type="MinettiAlexanderComplete" VMaxFactor="8.4" Width="1" ViapointBody0="LeftThigh" ViapointBody1="LeftThigh" ViapointBody2="LeftThigh" TendonLength="1.10000000000000001e-01" InitialFibreLength="4.57224247744098741e-02" StartActivation="-1.00000000000000000e+00" Origin="LeftThigh 1.11049999999999899e-02 -8.91149999999999443e-02 2.20289999999999930e-02" Insertion="LeftShank 8.19620000000000071e-03 1.30278999999999923e-01 -4.98400000000001620e-03" ViaPoint0="LeftThigh 2.76324000000000014e-02 -4.93439999999999435e-02 9.02399999999997648e-03" ViaPoint1="LeftThigh 3.06323999999999902e-02 -6.41779999999999573e-02 8.12799999999999634e-03" ViaPoint2="LeftThigh 3.15604999999999913e-02 -1.18985999999999925e-01 1.20509999999999784e-02"/>
<MUSCLE ActivationK="0.17" ActivationKinetics="false" ActivationRate="500" FastTwitchProportion="0.5" FibreLength="0.86" ForcePerUnitArea="300000" ID="VastusMedialisVentralStartToEpicondyle" InsertionBodyID="LeftThigh" OriginBodyID="LeftThigh" PCA="0.000000639059529" ParallelStrainAtFmax="0.59999999999999998" ParallelStrainModel="Square" ParallelStrainRateAtFmax="0" SerialStrainAtFmax="0.059999999999999999" SerialStrainModel="Square" SerialStrainRateAtFmax="0" Strap="NPoint" TActivationA="80e-3" TActivationB="0.47e-3" TDeactivationA="90e-3" TDeactivationB="0.56e-3" Type="MinettiAlexanderComplete" VMaxFactor="8.4" Width="1" ViapointBody0="LeftThigh" ViapointBody1="LeftThigh" ViapointBody2="LeftThigh" ViapointBody3="LeftThigh" TendonLength="1.10000000000000001e-01" InitialFibreLength="4.57224247744098741e-02" StartActivation="-1.00000000000000000e+00" Origin="LeftThigh -1.42480000000000107e-02 9.06560000000000699e-02 1.00239999999999774e-02" Insertion="LeftThigh 5.64699999999999924e-03 -1.16952999999999974e-01 4.69531999999999866e-02" ViaPoint0="LeftThigh -4.48600000000000387e-03 6.09859999999999847e-02 3.41599999999997461e-03" ViaPoint1="LeftThigh 8.68800000000000128e-03 1.62560000000000482e-02 7.04799999999999871e-03" ViaPoint2="LeftThigh 2.76324000000000014e-02 -4.93439999999999435e-02 9.02399999999997648e-03" ViaPoint3="LeftThigh 3.06323999999999902e-02 -6.41779999999999573e-02 8.12799999999999634e-03"/>
<MUSCLE ActivationK="0.17" ActivationKinetics="false" ActivationRate="500" FastTwitchProportion="0.5" FibreLength="0.86" ForcePerUnitArea="300000" ID="VastusMedialisVentralMidToEpicondyle" InsertionBodyID="LeftThigh" OriginBodyID="LeftThigh" PCA="0.000000639059529" ParallelStrainAtFmax="0.59999999999999998" ParallelStrainModel="Square" ParallelStrainRateAtFmax="0" SerialStrainAtFmax="0.059999999999999999" SerialStrainModel="Square" SerialStrainRateAtFmax="0" Strap="NPoint" TActivationA="80e-3" TActivationB="0.47e-3" TDeactivationA="90e-3" TDeactivationB="0.56e-3" Type="MinettiAlexanderComplete" VMaxFactor="8.4" Width="1" ViapointBody0="LeftThigh" ViapointBody1="LeftThigh" TendonLength="1.10000000000000001e-01" InitialFibreLength="4.57224247744098741e-02" StartActivation="-1.00000000000000000e+00" Origin="LeftThigh 1.13240000000000007e-02 -4.56619999999999804e-02 1.54419999999999835e-02" Insertion="LeftThigh 5.64699999999999924e-03 -1.16952999999999974e-01 4.69531999999999866e-02" ViaPoint0="LeftThigh 2.76324000000000014e-02 -4.93439999999999435e-02 9.02399999999997648e-03" ViaPoint1="LeftThigh 3.06323999999999902e-02 -6.41779999999999573e-02 8.12799999999999634e-03"/>
<MUSCLE ActivationK="0.17" ActivationKinetics="false" ActivationRate="500" FastTwitchProportion="0.5" FibreLength="0.86" ForcePerUnitArea="300000" ID="VastusMedialisVentralEndToEpicondyle" InsertionBodyID="LeftThigh" OriginBodyID="LeftThigh" PCA="0.000000639059529" ParallelStrainAtFmax="0.59999999999999998" ParallelStrainModel="Square" ParallelStrainRateAtFmax="0" SerialStrainAtFmax="0.059999999999999999" SerialStrainModel="Square" SerialStrainRateAtFmax="0" Strap="NPoint" TActivationA="80e-3" TActivationB="0.47e-3" TDeactivationA="90e-3" TDeactivationB="0.56e-3" Type="MinettiAlexanderComplete" VMaxFactor="8.4" Width="1" ViapointBody0="LeftThigh" ViapointBody1="LeftThigh" TendonLength="1.10000000000000001e-01" InitialFibreLength="4.57224247744098741e-02" StartActivation="-1.00000000000000000e+00" Origin="LeftThigh 1.11049999999999899e-02 -8.91149999999999443e-02 2.20289999999999930e-02" Insertion="LeftThigh 5.64699999999999924e-03 -1.16952999999999974e-01 4.69531999999999866e-02" ViaPoint0="LeftThigh 2.76324000000000014e-02 -4.93439999999999435e-02 9.02399999999997648e-03" ViaPoint1="LeftThigh 3.06323999999999902e-02 -6.41779999999999573e-02 8.12799999999999634e-03"/>
<MUSCLE ActivationK="0.17" ActivationKinetics="false" ActivationRate="500" FastTwitchProportion="0.5" FibreLength="0.123" ForcePerUnitArea="300000" ID="VastusLateralis" InsertionBodyID="LeftShank" OriginBodyID="LeftThigh" PCA="0.000001819527535" ParallelStrainAtFmax="0.59999999999999998" ParallelStrainModel="Square" ParallelStrainRateAtFmax="0" SerialStrainAtFmax="0.059999999999999999" SerialStrainModel="Square" SerialStrainRateAtFmax="0" Strap="NPoint" TActivationA="80e-3" TActivationB="0.47e-3" TDeactivationA="90e-3" TDeactivationB="0.56e-3" Type="MinettiAlexanderComplete" VMaxFactor="8.4" Width="1" ViapointBody0="LeftThigh" ViapointBody1="LeftThigh" ViapointBody2="LeftThigh" ViapointBody3="LeftThigh" ViapointBody4="LeftThigh" ViapointBody5="LeftThigh" TendonLength="1.25000000000000000e-01" InitialFibreLength="4.57224247744098741e-02" StartActivation="-1.00000000000000000e+00" Origin="LeftThigh 2.98199999999999854e-03 9.99259999999999593e-02 -3.01100000000000256e-02" Insertion="LeftShank 8.19620000000000071e-03 1.30278999999999923e-01 -4.98400000000001620e-03" ViaPoint0="LeftThigh 5.89299999999999546e-03 2.96160000000000867e-02 -2.23540000000000127e-02" ViaPoint1="LeftThigh 1.12020000000000036e-02 1.73360000000000181e-02 -2.03020000000000145e-02" ViaPoint2="LeftThigh 1.46075999999999984e-02 9.57600000000002893e-03 -1.79680000000000117e-02" ViaPoint3="LeftThigh 2.76324000000000014e-02 -4.93439999999999435e-02 9.02399999999997648e-03" ViaPoint4="LeftThigh 3.06323999999999902e-02 -6.41779999999999573e-02 8.12799999999999634e-03" ViaPoint5="LeftThigh 3.15604999999999913e-02 -1.18985999999999925e-01 1.20509999999999784e-02"/>
<MUSCLE ActivationK="0.17" ActivationKinetics="false" ActivationRate="500" FastTwitchProportion="0.5" FibreLength="0.154" ForcePerUnitArea="300000" ID="GluteusMedius1" InsertionBodyID="LeftThigh" OriginBodyID="Trunk" PCA="0.00000030325458916667" ParallelStrainAtFmax="0.59999999999999998" ParallelStrainModel="Square" ParallelStrainRateAtFmax="0" SerialStrainAtFmax="0.059999999999999999" SerialStrainModel="Square" SerialStrainRateAtFmax="0" Strap="NPoint" TActivationA="80e-3" TActivationB="0.47e-3" TDeactivationA="90e-3" TDeactivationB="0.56e-3" Type="MinettiAlexanderComplete" VMaxFactor="8.4" Width="1" ViapointBody0="Trunk" ViapointBody1="Trunk" ViapointBody2="Trunk" TendonLength="3.50000000000000033e-02" InitialFibreLength="4.57224247744098741e-02" StartActivation="-1.00000000000000000e+00" Origin="Trunk 3.25034000000000017e-02 2.35129999999998951e-02 -6.12703900000000010e-02" Insertion="LeftThigh 3.59500000000000097e-03 1.13666000000000045e-01 -2.59060000000000124e-02" ViaPoint0="Trunk -1.18183000000000003e-02 1.22299999999997411e-03 -1.37549489999999996e-01" ViaPoint1="Trunk -3.28133999999999995e-02 -1.80700000000011407e-03 -1.44060490000000013e-01" ViaPoint2="Trunk -4.11320999999999978e-02 -5.11700000000003818e-03 -1.46505490000000016e-01"/>
<MUSCLE ActivationK="0.17" ActivationKinetics="false" ActivationRate="500" FastTwitchProportion="0.5" FibreLength="0.154" ForcePerUnitArea="300000" ID="GluteusMedius2" InsertionBodyID="LeftThigh" OriginBodyID="Trunk" PCA="0.00000030325458916667" ParallelStrainAtFmax="0.59999999999999998" ParallelStrainModel="Square" ParallelStrainRateAtFmax="0" SerialStrainAtFmax="0.059999999999999999" SerialStrainModel="Square" SerialStrainRateAtFmax="0" Strap="NPoint" TActivationA="80e-3" TActivationB="0.47e-3" TDeactivationA="90e-3" TDeactivationB="0.56e-3" Type="MinettiAlexanderComplete" VMaxFactor="8.4" Width="1" ViapointBody0="Trunk" ViapointBody1="Trunk" ViapointBody2="Trunk" TendonLength="3.50000000000000033e-02" InitialFibreLength="4.57224247744098741e-02" StartActivation="-1.00000000000000000e+00" Origin="Trunk 5.75926000000000007e-02 1.61830000000000584e-02 -8.67661900000000069e-02" Insertion="LeftThigh 3.59500000000000097e-03 1.13666000000000045e-01 -2.59060000000000124e-02" ViaPoint0="Trunk -1.18183000000000003e-02 1.22299999999997411e-03 -1.37549489999999996e-01" ViaPoint1="Trunk -3.28133999999999995e-02 -1.80700000000011407e-03 -1.44060490000000013e-01" ViaPoint2="Trunk -4.11320999999999978e-02 -5.11700000000003818e-03 -1.46505490000000016e-01"/>
<MUSCLE ActivationK="0.17" ActivationKinetics="false" ActivationRate="500" FastTwitchProportion="0.5" FibreLength="0.154" ForcePerUnitArea="300000" ID="GluteusMedius3" InsertionBodyID="LeftThigh" OriginBodyID="Trunk" PCA="0.00000030325458916667" ParallelStrainAtFmax="0.59999999999999998" ParallelStrainModel="Square" ParallelStrainRateAtFmax="0" SerialStrainAtFmax="0.059999999999999999" SerialStrainModel="Square" SerialStrainRateAtFmax="0" Strap="NPoint" TActivationA="80e-3" TActivationB="0.47e-3" TDeactivationA="90e-3" TDeactivationB="0.56e-3" Type="MinettiAlexanderComplete" VMaxFactor="8.4" Width="1" ViapointBody0="Trunk" ViapointBody1="Trunk" ViapointBody2="Trunk" ViapointBody3="Trunk" TendonLength="3.50000000000000033e-02" InitialFibreLength="4.57224247744098741e-02" StartActivation="-1.00000000000000000e+00" Origin="Trunk 6.59725999999999924e-02 1.25230000000000619e-02 -1.21925489999999997e-01" Insertion="LeftThigh 3.59500000000000097e-03 1.13666000000000045e-01 -2.59060000000000124e-02" ViaPoint0="Trunk 5.16860000000000062e-03 4.72300000000003273e-03 -1.34600490000000017e-01" ViaPoint1="Trunk -1.18183000000000003e-02 1.22299999999997411e-03 -1.37549489999999996e-01" ViaPoint2="Trunk -3.28133999999999995e-02 -1.80700000000011407e-03 -1.44060490000000013e-01" ViaPoint3="Trunk -4.11320999999999978e-02 -5.11700000000003818e-03 -1.46505490000000016e-01"/>
<MUSCLE ActivationK="0.17" ActivationKinetics="false" ActivationRate="500" FastTwitchProportion="0.5" FibreLength="0.154" ForcePerUnitArea="300000" ID="GluteusMedius4" InsertionBodyID="LeftThigh" OriginBodyID="Trunk" PCA="0.00000030325458916667" ParallelStrainAtFmax="0.59999999999999998" ParallelStrainModel="Square" ParallelStrainRateAtFmax="0" SerialStrainAtFmax="0.059999999999999999" SerialStrainModel="Square" SerialStrainRateAtFmax="0" Strap="NPoint" TActivationA="80e-3" TActivationB="0.47e-3" TDeactivationA="90e-3" TDeactivationB="0.56e-3" Type="MinettiAlexanderComplete" VMaxFactor="8.4" Width="1" ViapointBody0="Trunk" ViapointBody1="Trunk" ViapointBody2="Trunk" ViapointBody3="Trunk" TendonLength="3.50000000000000033e-02" InitialFibreLength="4.57224247744098741e-02" StartActivation="-1.00000000000000000e+00" Origin="Trunk 6.29283999999999955e-02 7.19300000000000495e-03 -1.57025490000000018e-01" Insertion="LeftThigh 3.59500000000000097e-03 1.13666000000000045e-01 -2.59060000000000124e-02" ViaPoint0="Trunk 1.11586200000000010e-02 4.05300000000008431e-03 -1.44074490000000000e-01" ViaPoint1="Trunk -1.18183000000000003e-02 1.22299999999997411e-03 -1.37549489999999996e-01" ViaPoint2="Trunk -3.28133999999999995e-02 -1.80700000000011407e-03 -1.44060490000000013e-01" ViaPoint3="Trunk -4.11320999999999978e-02 -5.11700000000003818e-03 -1.46505490000000016e-01"/>
<MUSCLE ActivationK="0.17" ActivationKinetics="false" ActivationRate="500" FastTwitchProportion="0.5" FibreLength="0.154" ForcePerUnitArea="300000" ID="GluteusMedius5" InsertionBodyID="LeftThigh" OriginBodyID="Trunk" PCA="0.00000030325458916667" ParallelStrainAtFmax="0.59999999999999998" ParallelStrainModel="Square" ParallelStrainRateAtFmax="0" SerialStrainAtFmax="0.059999999999999999" SerialStrainModel="Square" SerialStrainRateAtFmax="0" Strap="NPoint" TActivationA="80e-3" TActivationB="0.47e-3" TDeactivationA="90e-3" TDeactivationB="0.56e-3" Type="MinettiAlexanderComplete" VMaxFactor="8.4" Width="1" ViapointBody0="Trunk" ViapointBody1="Trunk" ViapointBody2="Trunk" ViapointBody3="Trunk" TendonLength="3.50000000000000033e-02" InitialFibreLength="4.57224247744098741e-02" StartActivation="-1.00000000000000000e+00" Origin="Trunk 4.88147000000000025e-02 -1.37699999999996159e-03 -1.87044490000000008e-01" Insertion="LeftThigh 3.59500000000000097e-03 1.13666000000000045e-01 -2.59060000000000124e-02" ViaPoint0="Trunk 3.80709000000000047e-02 5.72999999999934673e-04 -1.78639490000000012e-01" ViaPoint1="Trunk -1.18183000000000003e-02 1.22299999999997411e-03 -1.37549489999999996e-01" ViaPoint2="Trunk -3.28133999999999995e-02 -1.80700000000011407e-03 -1.44060490000000013e-01" ViaPoint3="Trunk -4.11320999999999978e-02 -5.11700000000003818e-03 -1.46505490000000016e-01"/>
<MUSCLE ActivationK="0.17" ActivationKinetics="false" ActivationRate="500" FastTwitchProportion="0.5" FibreLength="0.154" ForcePerUnitArea="300000" ID="GluteusMedius6" InsertionBodyID="LeftThigh" OriginBodyID="Trunk" PCA="0.00000030325458916667" ParallelStrainAtFmax="0.59999999999999998" ParallelStrainModel="Square" ParallelStrainRateAtFmax="0" SerialStrainAtFmax="0.059999999999999999" SerialStrainModel="Square" SerialStrainRateAtFmax="0" Strap="NPoint" TActivationA="80e-3" TActivationB="0.47e-3" TDeactivationA="90e-3" TDeactivationB="0.56e-3" Type="MinettiAlexanderComplete" VMaxFactor="8.4" Width="1" ViapointBody0="Trunk" ViapointBody1="Trunk" ViapointBody2="Trunk" ViapointBody3="Trunk" ViapointBody4="Trunk" TendonLength="3.50000000000000033e-02" InitialFibreLength="4.57224247744098741e-02" StartActivation="-1.00000000000000000e+00" Origin="Trunk 2.82773600000000014e-02 -9.98699999999996813e-03 -2.15000490000000016e-01" Insertion="LeftThigh 3.59500000000000097e-03 1.13666000000000045e-01 -2.59060000000000124e-02" ViaPoint0="Trunk 2.20294800000000006e-02 -6.57700000000005502e-03 -2.04724490000000009e-01" ViaPoint1="Trunk 1.39905700000000008e-02 -4.97700000000000919e-03 -1.89409490000000014e-01" ViaPoint2="Trunk -1.18183000000000003e-02 1.22299999999997411e-03 -1.37549489999999996e-01" ViaPoint3="Trunk -3.28133999999999995e-02 -1.80700000000011407e-03 -1.44060490000000013e-01" ViaPoint4="Trunk -4.11320999999999978e-02 -5.11700000000003818e-03 -1.46505490000000016e-01"/>
<MUSCLE ActivationK="0.17" ActivationKinetics="false" ActivationRate="500" FastTwitchProportion="0.5" FibreLength="0.239" ForcePerUnitArea="300000" ID="AdductorMagnusMedial" InsertionBodyID="LeftThigh" OriginBodyID="Trunk" PCA="0.000000525973001" ParallelStrainAtFmax="0.59999999999999998" ParallelStrainModel="Square" ParallelStrainRateAtFmax="0" SerialStrainAtFmax="0.059999999999999999" SerialStrainModel="Square" SerialStrainRateAtFmax="0" Strap="ThreePoint" TActivationA="80e-3" TActivationB="0.47e-3" TDeactivationA="90e-3" TDeactivationB="0.56e-3" Type="MinettiAlexanderComplete" VMaxFactor="8.4" Width="1" MidpointBodyID="LeftThigh" TendonLength="1.00000000000000002e-03" InitialFibreLength="4.57224247744098741e-02" StartActivation="-1.00000000000000000e+00" Origin="Trunk -1.37078399999999989e-01 -5.79169999999999963e-02 -1.93819899999999982e-02" Insertion="LeftThigh 1.10709999999999975e-02 -2.39139999999999908e-02 1.21069999999999789e-02" MidPoint="LeftThigh -1.75550000000000150e-02 2.85159999999999858e-02 6.72919999999999907e-02"/>
<MUSCLE ActivationK="0.17" ActivationKinetics="false" ActivationRate="500" FastTwitchProportion="0.5" FibreLength="0.270" ForcePerUnitArea="300000" ID="AdductorMagnusLateral" InsertionBodyID="LeftThigh" OriginBodyID="Trunk" PCA="0.000000784835779" ParallelStrainAtFmax="0.59999999999999998" ParallelStrainModel="Square" ParallelStrainRateAtFmax="0" SerialStrainAtFmax="0.059999999999999999" SerialStrainModel="Square" SerialStrainRateAtFmax="0" Strap="ThreePoint" TActivationA="80e-3" TActivationB="0.47e-3" TDeactivationA="90e-3" TDeactivationB="0.56e-3" Type="MinettiAlexanderComplete" VMaxFactor="8.4" Width="1" MidpointBodyID="LeftThigh" TendonLength="1.00000000000000002e-02" InitialFibreLength="4.57224247744098741e-02" StartActivation="-1.00000000000000000e+00" Origin="Trunk -1.40426400000000007e-01 -5.18570000000000420e-02 -2.79973899999999970e-02" Insertion="LeftThigh 1.10709999999999975e-02 -2.39139999999999908e-02 1.21069999999999789e-02" MidPoint="LeftThigh -1.75550000000000150e-02 2.85159999999999858e-02 6.72919999999999907e-02"/>
<MUSCLE ActivationK="0.17" ActivationKinetics="false" ActivationRate="500" FastTwitchProportion="0.5" FibreLength="0.150" ForcePerUnitArea="300000" ID="GluteusMaximusSacrumBigStart" InsertionBodyID="LeftThigh" OriginBodyID="Trunk" PCA="0.0000011224213835" ParallelStrainAtFmax="0.59999999999999998" ParallelStrainModel="Square" ParallelStrainRateAtFmax="0" SerialStrainAtFmax="0.059999999999999999" SerialStrainModel="Square" SerialStrainRateAtFmax="0" Strap="NPoint" TActivationA="80e-3" TActivationB="0.47e-3" TDeactivationA="90e-3" TDeactivationB="0.56e-3" Type="MinettiAlexanderComplete" VMaxFactor="8.4" Width="1" ViapointBody0="Trunk" ViapointBody1="Trunk" ViapointBody2="LeftThigh" ViapointBody3="LeftThigh" ViapointBody4="LeftThigh" ViapointBody5="LeftThigh" TendonLength="1.00000000000000002e-03" InitialFibreLength="4.57224247744098741e-02" StartActivation="-1.00000000000000000e+00" Origin="Trunk -5.25901000000000007e-02 3.32429999999999115e-02 -3.34273900000000013e-02" Insertion="LeftThigh -3.27900000000000413e-03 -1.13711999999999924e-01 -1.37570000000000192e-02" ViaPoint0="Trunk -9.14003999999999928e-02 2.06129999999999924e-02 -1.18338490000000005e-01" ViaPoint1="Trunk -9.72143999999999925e-02 1.86630000000000962e-02 -1.27840490000000001e-01" ViaPoint2="LeftThigh -3.28799999999999926e-03 1.31345999999999963e-01 -1.73590000000000133e-02" ViaPoint3="LeftThigh -3.09000000000000941e-03 1.23415999999999970e-01 -2.65490000000000170e-02" ViaPoint4="LeftThigh -5.35399999999999765e-03 9.59160000000001123e-02 -3.55380000000000140e-02" ViaPoint5="LeftThigh -2.36999999999999711e-03 8.20659999999999723e-02 -2.56650000000000211e-02"/>
<MUSCLE ActivationK="0.17" ActivationKinetics="false" ActivationRate="500" FastTwitchProportion="0.5" FibreLength="0.150" ForcePerUnitArea="300000" ID="GluteusMaximusSacrumBigEnd" InsertionBodyID="LeftThigh" OriginBodyID="Trunk" PCA="0.0000011224213835" ParallelStrainAtFmax="0.59999999999999998" ParallelStrainModel="Square" ParallelStrainRateAtFmax="0" SerialStrainAtFmax="0.059999999999999999" SerialStrainModel="Square" SerialStrainRateAtFmax="0" Strap="NPoint" TActivationA="80e-3" TActivationB="0.47e-3" TDeactivationA="90e-3" TDeactivationB="0.56e-3" Type="MinettiAlexanderComplete" VMaxFactor="8.4" Width="1" ViapointBody0="Trunk" ViapointBody1="Trunk" ViapointBody2="LeftThigh" ViapointBody3="LeftThigh" ViapointBody4="LeftThigh" ViapointBody5="LeftThigh" TendonLength="1.00000000000000002e-03" InitialFibreLength="4.57224247744098741e-02" StartActivation="-1.00000000000000000e+00" Origin="Trunk -8.81183999999999995e-02 3.67129999999999956e-02 -1.91070900000000002e-02" Insertion="LeftThigh -3.27900000000000413e-03 -1.13711999999999924e-01 -1.37570000000000192e-02" ViaPoint0="Trunk -9.14003999999999928e-02 2.06129999999999924e-02 -1.18338490000000005e-01" ViaPoint1="Trunk -9.72143999999999925e-02 1.86630000000000962e-02 -1.27840490000000001e-01" ViaPoint2="LeftThigh -3.28799999999999926e-03 1.31345999999999963e-01 -1.73590000000000133e-02" ViaPoint3="LeftThigh -3.09000000000000941e-03 1.23415999999999970e-01 -2.65490000000000170e-02" ViaPoint4="LeftThigh -5.35399999999999765e-03 9.59160000000001123e-02 -3.55380000000000140e-02" ViaPoint5="LeftThigh -2.36999999999999711e-03 8.20659999999999723e-02 -2.56650000000000211e-02"/>
<MUSCLE ActivationK="0.17" ActivationKinetics="false" ActivationRate="500" FastTwitchProportion="0.5" FibreLength="0.126" ForcePerUnitArea="300000" ID="GluteusMaximusSacrumSmall" InsertionBodyID="LeftThigh" OriginBodyID="Trunk" PCA="0.000000956498952" ParallelStrainAtFmax="0.59999999999999998" ParallelStrainModel="Square" ParallelStrainRateAtFmax="0" SerialStrainAtFmax="0.059999999999999999" SerialStrainModel="Square" SerialStrainRateAtFmax="0" Strap="NPoint" TActivationA="80e-3" TActivationB="0.47e-3" TDeactivationA="90e-3" TDeactivationB="0.56e-3" Type="MinettiAlexanderComplete" VMaxFactor="8.4" Width="1" ViapointBody0="Trunk" ViapointBody1="Trunk" ViapointBody2="LeftThigh" ViapointBody3="LeftThigh" ViapointBody4="LeftThigh" ViapointBody5="LeftThigh" TendonLength="1.00000000000000002e-03" InitialFibreLength="4.57224247744098741e-02" StartActivation="-1.00000000000000000e+00" Origin="Trunk -1.55573399999999973e-01 1.29029999999998868e-02 -9.18573900000000110e-02" Insertion="LeftThigh -3.27900000000000413e-03 -1.13711999999999924e-01 -1.37570000000000192e-02" ViaPoint0="Trunk -9.14003999999999928e-02 2.06129999999999924e-02 -1.18338490000000005e-01" ViaPoint1="Trunk -9.72143999999999925e-02 1.86630000000000962e-02 -1.27840490000000001e-01" ViaPoint2="LeftThigh -3.28799999999999926e-03 1.31345999999999963e-01 -1.73590000000000133e-02" ViaPoint3="LeftThigh -3.09000000000000941e-03 1.23415999999999970e-01 -2.65490000000000170e-02" ViaPoint4="LeftThigh -5.35399999999999765e-03 9.59160000000001123e-02 -3.55380000000000140e-02" ViaPoint5="LeftThigh -2.36999999999999711e-03 8.20659999999999723e-02 -2.56650000000000211e-02"/>
<MUSCLE ActivationK="0.17" ActivationKinetics="false" ActivationRate="500" FastTwitchProportion="0.5" FibreLength="0.227" ForcePerUnitArea="300000" ID="Semimembranosus" InsertionBodyID="LeftShank" OriginBodyID="Trunk" PCA="0.000000227911229" ParallelStrainAtFmax="0.59999999999999998" ParallelStrainModel="Square" ParallelStrainRateAtFmax="0" SerialStrainAtFmax="0.059999999999999999" SerialStrainModel="Square" SerialStrainRateAtFmax="0" Strap="ThreePoint" TActivationA="80e-3" TActivationB="0.47e-3" TDeactivationA="90e-3" TDeactivationB="0.56e-3" Type="MinettiAlexanderComplete" VMaxFactor="8.4" Width="1" MidpointBodyID="LeftShank" TendonLength="1.97000000000000008e-01" InitialFibreLength="4.57224247744098741e-02" StartActivation="-1.00000000000000000e+00" Origin="Trunk -1.43065400000000009e-01 -4.70870000000001010e-02 -3.25573899999999986e-02" Insertion="LeftShank -2.23940000000000250e-03 1.00215999999999972e-01 2.66172999999999826e-02" MidPoint="LeftShank -2.46260000000000923e-03 1.09004999999999908e-01 3.18977999999999901e-02"/>
<MUSCLE ActivationK="0.17" ActivationKinetics="false" ActivationRate="500" FastTwitchProportion="0.5" FibreLength="0.156" ForcePerUnitArea="300000" ID="AdductorLongus" InsertionBodyID="LeftThigh" OriginBodyID="Trunk" PCA="0.000000471819061" ParallelStrainAtFmax="0.59999999999999998" ParallelStrainModel="Square" ParallelStrainRateAtFmax="0" SerialStrainAtFmax="0.059999999999999999" SerialStrainModel="Square" SerialStrainRateAtFmax="0" Strap="ThreePoint" TActivationA="80e-3" TActivationB="0.47e-3" TDeactivationA="90e-3" TDeactivationB="0.56e-3" Type="MinettiAlexanderComplete" VMaxFactor="8.4" Width="1" MidpointBodyID="LeftThigh" TendonLength="8.79999999999999949e-02" InitialFibreLength="4.57224247744098741e-02" StartActivation="-1.00000000000000000e+00" Origin="Trunk -1.14942399999999986e-01 -5.52870000000000861e-02 -4.44721900000000017e-02" Insertion="LeftThigh 1.10709999999999975e-02 -2.39139999999999908e-02 1.21069999999999789e-02" MidPoint="LeftThigh -1.75550000000000150e-02 2.85159999999999858e-02 6.72919999999999907e-02"/>
<MUSCLE ActivationK="0.17" ActivationKinetics="false" ActivationRate="500" FastTwitchProportion="0.5" FibreLength="0.169" ForcePerUnitArea="300000" ID="BicepsFemorisLongFibula" InsertionBodyID="LeftShank" OriginBodyID="Trunk" PCA="0.000000310929999" ParallelStrainAtFmax="0.59999999999999998" ParallelStrainModel="Square" ParallelStrainRateAtFmax="0" SerialStrainAtFmax="0.059999999999999999" SerialStrainModel="Square" SerialStrainRateAtFmax="0" Strap="NPoint" TActivationA="80e-3" TActivationB="0.47e-3" TDeactivationA="90e-3" TDeactivationB="0.56e-3" Type="MinettiAlexanderComplete" VMaxFactor="8.4" Width="1" ViapointBody0="LeftShank" ViapointBody1="LeftShank" TendonLength="1.10000000000000001e-01" InitialFibreLength="4.57224247744098741e-02" StartActivation="-1.00000000000000000e+00" Origin="Trunk -1.53717400000000004e-01 -5.10870000000001045e-02 -2.69907900000000006e-02" Insertion="LeftShank -1.70087000000000016e-02 7.81899999999999817e-02 -1.43840000000000079e-02" ViaPoint0="LeftShank -3.50757000000000013e-02 1.02096999999999993e-01 -8.44400000000000706e-03" ViaPoint1="LeftShank -2.79927000000000092e-02 9.25380000000000091e-02 -1.15700000000000247e-02"/>
<MUSCLE ActivationK="0.17" ActivationKinetics="false" ActivationRate="500" FastTwitchProportion="0.5" FibreLength="0.169" ForcePerUnitArea="300000" ID="BicepsFemorisLongTibia" InsertionBodyID="LeftShank" OriginBodyID="Trunk" PCA="0.000000310929999" ParallelStrainAtFmax="0.59999999999999998" ParallelStrainModel="Square" ParallelStrainRateAtFmax="0" SerialStrainAtFmax="0.059999999999999999" SerialStrainModel="Square" SerialStrainRateAtFmax="0" Strap="NPoint" TActivationA="80e-3" TActivationB="0.47e-3" TDeactivationA="90e-3" TDeactivationB="0.56e-3" Type="MinettiAlexanderComplete" VMaxFactor="8.4" Width="1" ViapointBody0="LeftShank" ViapointBody1="LeftShank" TendonLength="1.10000000000000001e-01" InitialFibreLength="4.57224247744098741e-02" StartActivation="-1.00000000000000000e+00" Origin="Trunk -1.53717400000000004e-01 -5.10870000000001045e-02 -2.69907900000000006e-02" Insertion="LeftShank -1.04556999999999983e-02 8.31210000000000004e-02 -7.62100000000001665e-03" ViaPoint0="LeftShank -4.50757000000000102e-02 1.22096999999999900e-01 2.55599999999998884e-03" ViaPoint1="LeftShank -2.79927000000000092e-02 9.25380000000000091e-02 -1.15700000000000247e-02"/>
<MUSCLE ActivationK="0.17" ActivationKinetics="false" ActivationRate="500" FastTwitchProportion="0.5" FibreLength="0.123" ForcePerUnitArea="300000" ID="BicepsFemorisShort" InsertionBodyID="LeftShank" OriginBodyID="LeftThigh" PCA="0.000000316689676" ParallelStrainAtFmax="0.59999999999999998" ParallelStrainModel="Square" ParallelStrainRateAtFmax="0" SerialStrainAtFmax="0.059999999999999999" SerialStrainModel="Square" SerialStrainRateAtFmax="0" Strap="NPoint" TActivationA="80e-3" TActivationB="0.47e-3" TDeactivationA="90e-3" TDeactivationB="0.56e-3" Type="MinettiAlexanderComplete" VMaxFactor="8.4" Width="1" ViapointBody0="LeftThigh" ViapointBody1="LeftShank" ViapointBody2="LeftShank" TendonLength="1.00000000000000006e-01" InitialFibreLength="4.57224247744098741e-02" StartActivation="-1.00000000000000000e+00" Origin="LeftThigh -2.36100000000000199e-03 -2.32239999999999114e-02 1.10119999999999940e-02" Insertion="LeftShank -1.70087000000000016e-02 7.81899999999999817e-02 -1.43840000000000079e-02" ViaPoint0="LeftThigh -2.95100000000000917e-03 -9.39979999999999150e-02 2.00899999999999829e-02" ViaPoint1="LeftShank -4.50757000000000102e-02 1.22096999999999900e-01 2.55599999999998884e-03" ViaPoint2="LeftShank -2.79927000000000092e-02 9.25380000000000091e-02 -1.15700000000000247e-02"/>
<MUSCLE ActivationK="0.17" ActivationKinetics="false" ActivationRate="500" FastTwitchProportion="0.5" FibreLength="0.348" ForcePerUnitArea="300000" ID="Semitendinosus" InsertionBodyID="LeftShank" OriginBodyID="Trunk" PCA="0.000000467744731" ParallelStrainAtFmax="0.59999999999999998" ParallelStrainModel="Square" ParallelStrainRateAtFmax="0" SerialStrainAtFmax="0.059999999999999999" SerialStrainModel="Square" SerialStrainRateAtFmax="0" Strap="ThreePoint" TActivationA="80e-3" TActivationB="0.47e-3" TDeactivationA="90e-3" TDeactivationB="0.56e-3" Type="MinettiAlexanderComplete" VMaxFactor="8.4" Width="1" MidpointBodyID="LeftShank" TendonLength="1.09999999999999994e-02" InitialFibreLength="4.57224247744098741e-02" StartActivation="-1.00000000000000000e+00" Origin="Trunk -1.44586400000000004e-01 -5.44370000000000687e-02 -2.56992899999999996e-02" Insertion="LeftShank -1.95507000000000042e-02 8.63709999999999756e-02 1.47349999999999842e-02" MidPoint="LeftShank -3.22437000000000001e-02 9.00630000000000042e-02 2.49744999999999828e-02"/>
<MUSCLE ActivationK="0.17" ActivationKinetics="false" ActivationRate="500" FastTwitchProportion="0.5" FibreLength="0.1" ForcePerUnitArea="300000" ID="GluteusMinimusLateral" InsertionBodyID="LeftThigh" OriginBodyID="Trunk" PCA="0.000000470188679" ParallelStrainAtFmax="0.59999999999999998" ParallelStrainModel="Square" ParallelStrainRateAtFmax="0" SerialStrainAtFmax="0.059999999999999999" SerialStrainModel="Square" SerialStrainRateAtFmax="0" Strap="NPoint" TActivationA="80e-3" TActivationB="0.47e-3" TDeactivationA="90e-3" TDeactivationB="0.56e-3" Type="MinettiAlexanderComplete" VMaxFactor="8.4" Width="1" ViapointBody0="Trunk" ViapointBody1="Trunk" TendonLength="2.00000000000000004e-02" InitialFibreLength="4.57224247744098741e-02" StartActivation="-1.00000000000000000e+00" Origin="Trunk 3.57540000000000115e-03 -1.36970000000000702e-02 -2.15991490000000008e-01" Insertion="LeftThigh 1.12459999999999921e-02 2.98760000000000137e-02 -2.06030000000000102e-02" ViaPoint0="Trunk -1.01033999999999985e-02 -1.84670000000000112e-02 -2.12422490000000019e-01" ViaPoint1="Trunk -1.23546999999999997e-02 -2.20169999999999533e-02 -2.09909490000000004e-01"/>
<MUSCLE ActivationK="0.17" ActivationKinetics="false" ActivationRate="500" FastTwitchProportion="0.5" FibreLength="0.055" ForcePerUnitArea="300000" ID="GluteusMinimusMedial1" InsertionBodyID="LeftThigh" OriginBodyID="Trunk" PCA="0.00000015117209833333" ParallelStrainAtFmax="0.59999999999999998" ParallelStrainModel="Square" ParallelStrainRateAtFmax="0" SerialStrainAtFmax="0.059999999999999999" SerialStrainModel="Square" SerialStrainRateAtFmax="0" Strap="NPoint" TActivationA="80e-3" TActivationB="0.47e-3" TDeactivationA="90e-3" TDeactivationB="0.56e-3" Type="MinettiAlexanderComplete" VMaxFactor="8.4" Width="1" ViapointBody0="Trunk" ViapointBody1="Trunk" TendonLength="1.89999999999999995e-02" InitialFibreLength="4.57224247744098741e-02" StartActivation="-1.00000000000000000e+00" Origin="Trunk -4.24509999999999818e-03 -1.00569999999999826e-02 -1.98756490000000008e-01" Insertion="LeftThigh 1.10200000000000020e-02 3.79460000000000353e-02 -1.93090000000000206e-02" ViaPoint0="Trunk -1.65813999999999961e-02 -1.52270000000001016e-02 -1.98332490000000000e-01" ViaPoint1="Trunk -1.93539000000000003e-02 -2.00970000000000315e-02 -1.95222489999999999e-01"/>
<MUSCLE ActivationK="0.17" ActivationKinetics="false" ActivationRate="500" FastTwitchProportion="0.5" FibreLength="0.055" ForcePerUnitArea="300000" ID="GluteusMinimusMedial2" InsertionBodyID="LeftThigh" OriginBodyID="Trunk" PCA="0.00000015117209833333" ParallelStrainAtFmax="0.59999999999999998" ParallelStrainModel="Square" ParallelStrainRateAtFmax="0" SerialStrainAtFmax="0.059999999999999999" SerialStrainModel="Square" SerialStrainRateAtFmax="0" Strap="NPoint" TActivationA="80e-3" TActivationB="0.47e-3" TDeactivationA="90e-3" TDeactivationB="0.56e-3" Type="MinettiAlexanderComplete" VMaxFactor="8.4" Width="1" ViapointBody0="Trunk" ViapointBody1="Trunk" TendonLength="1.89999999999999995e-02" InitialFibreLength="4.57224247744098741e-02" StartActivation="-1.00000000000000000e+00" Origin="Trunk -1.66892999999999972e-02 -6.02700000000000458e-03 -1.77707489999999996e-01" Insertion="LeftThigh 9.83699999999999852e-03 4.88159999999999705e-02 -2.02650000000000052e-02" ViaPoint0="Trunk -2.53173999999999969e-02 -1.03269999999999751e-02 -1.79226490000000016e-01" ViaPoint1="Trunk -2.88078999999999974e-02 -1.68369999999999909e-02 -1.76694490000000010e-01"/>
<MUSCLE ActivationK="0.17" ActivationKinetics="false" ActivationRate="500" FastTwitchProportion="0.5" FibreLength="0.055" ForcePerUnitArea="300000" ID="GluteusMinimusMedial3" InsertionBodyID="LeftThigh" OriginBodyID="Trunk" PCA="0.00000015117209833333" ParallelStrainAtFmax="0.59999999999999998" ParallelStrainModel="Square" ParallelStrainRateAtFmax="0" SerialStrainAtFmax="0.059999999999999999" SerialStrainModel="Square" SerialStrainRateAtFmax="0" Strap="NPoint" TActivationA="80e-3" TActivationB="0.47e-3" TDeactivationA="90e-3" TDeactivationB="0.56e-3" Type="MinettiAlexanderComplete" VMaxFactor="8.4" Width="1" ViapointBody0="Trunk" ViapointBody1="Trunk" ViapointBody2="Trunk" TendonLength="1.89999999999999995e-02" InitialFibreLength="4.57224247744098741e-02" StartActivation="-1.00000000000000000e+00" Origin="Trunk -2.77634999999999965e-02 -2.32699999999996798e-03 -1.53143489999999993e-01" Insertion="LeftThigh 1.04809999999999903e-02 6.30260000000000264e-02 -1.97190000000000143e-02" ViaPoint0="Trunk -3.66536000000000015e-02 -6.30700000000006256e-03 -1.56474489999999994e-01" ViaPoint1="Trunk -4.05758999999999981e-02 -1.24269999999999659e-02 -1.57788490000000003e-01" ViaPoint2="Trunk -4.13805000000000006e-02 -1.54670000000001195e-02 -1.55550490000000013e-01"/>
<MUSCLE ActivationK="0.17" ActivationKinetics="false" ActivationRate="500" FastTwitchProportion="0.5" FibreLength="0.055" ForcePerUnitArea="300000" ID="GluteusMinimusMedial4" InsertionBodyID="LeftThigh" OriginBodyID="Trunk" PCA="0.00000015117209833333" ParallelStrainAtFmax="0.59999999999999998" ParallelStrainModel="Square" ParallelStrainRateAtFmax="0" SerialStrainAtFmax="0.059999999999999999" SerialStrainModel="Square" SerialStrainRateAtFmax="0" Strap="NPoint" TActivationA="80e-3" TActivationB="0.47e-3" TDeactivationA="90e-3" TDeactivationB="0.56e-3" Type="MinettiAlexanderComplete" VMaxFactor="8.4" Width="1" ViapointBody0="Trunk" ViapointBody1="Trunk" TendonLength="1.89999999999999995e-02" InitialFibreLength="4.57224247744098741e-02" StartActivation="-1.00000000000000000e+00" Origin="Trunk -4.11368999999999971e-02 -1.12700000000010014e-03 -1.26647490000000001e-01" Insertion="LeftThigh 8.91100000000000225e-03 7.80760000000000343e-02 -2.45500000000000163e-02" ViaPoint0="Trunk -5.00598000000000015e-02 -6.24700000000011357e-03 -1.37572490000000019e-01" ViaPoint1="Trunk -5.52476999999999968e-02 -1.62970000000000059e-02 -1.39046489999999995e-01"/>
<MUSCLE ActivationK="0.17" ActivationKinetics="false" ActivationRate="500" FastTwitchProportion="0.5" FibreLength="0.055" ForcePerUnitArea="300000" ID="GluteusMinimusMedial5" InsertionBodyID="LeftThigh" OriginBodyID="Trunk" PCA="0.00000015117209833333" ParallelStrainAtFmax="0.59999999999999998" ParallelStrainModel="Square" ParallelStrainRateAtFmax="0" SerialStrainAtFmax="0.059999999999999999" SerialStrainModel="Square" SerialStrainRateAtFmax="0" Strap="NPoint" TActivationA="80e-3" TActivationB="0.47e-3" TDeactivationA="90e-3" TDeactivationB="0.56e-3" Type="MinettiAlexanderComplete" VMaxFactor="8.4" Width="1" ViapointBody0="Trunk" ViapointBody1="Trunk" ViapointBody2="Trunk" ViapointBody3="LeftThigh" TendonLength="1.89999999999999995e-02" InitialFibreLength="4.57224247744098741e-02" StartActivation="-1.00000000000000000e+00" Origin="Trunk -5.26263000000000009e-02 2.68299999999999095e-03 -1.06964490000000009e-01" Insertion="LeftThigh 7.95200000000000073e-03 8.54260000000000019e-02 -2.60270000000000223e-02" ViaPoint0="Trunk -5.72985000000000022e-02 -2.67700000000004046e-03 -1.26026490000000019e-01" ViaPoint1="Trunk -6.41849999999999921e-02 -1.44869999999999166e-02 -1.37077489999999996e-01" ViaPoint2="Trunk -6.66471000000000008e-02 -1.86370000000000147e-02 -1.37594490000000014e-01" ViaPoint3="LeftThigh 1.74269999999999980e-02 1.02055999999999925e-01 -2.95070000000000054e-02"/>
<MUSCLE ActivationK="0.17" ActivationKinetics="false" ActivationRate="500" FastTwitchProportion="0.5" FibreLength="0.055" ForcePerUnitArea="300000" ID="GluteusMinimusMedial6" InsertionBodyID="LeftThigh" OriginBodyID="Trunk" PCA="0.00000015117209833333" ParallelStrainAtFmax="0.59999999999999998" ParallelStrainModel="Square" ParallelStrainRateAtFmax="0" SerialStrainAtFmax="0.059999999999999999" SerialStrainModel="Square" SerialStrainRateAtFmax="0" Strap="NPoint" TActivationA="80e-3" TActivationB="0.47e-3" TDeactivationA="90e-3" TDeactivationB="0.56e-3" Type="MinettiAlexanderComplete" VMaxFactor="8.4" Width="1" ViapointBody0="Trunk" ViapointBody1="Trunk" ViapointBody2="Trunk" ViapointBody3="LeftThigh" TendonLength="1.89999999999999995e-02" InitialFibreLength="4.57224247744098741e-02" StartActivation="-1.00000000000000000e+00" Origin="Trunk -7.05491000000000035e-02 6.54299999999996551e-03 -9.78714900000000054e-02" Insertion="LeftThigh 7.95200000000000073e-03 8.54260000000000019e-02 -2.60270000000000223e-02" ViaPoint0="Trunk -7.03692999999999957e-02 4.21300000000002228e-03 -1.19938490000000009e-01" ViaPoint1="Trunk -6.91517999999999994e-02 -3.00699999999998191e-03 -1.30098490000000011e-01" ViaPoint2="Trunk -6.97110999999999981e-02 -1.34769999999999612e-02 -1.37534490000000009e-01" ViaPoint3="LeftThigh 1.74269999999999980e-02 1.02055999999999925e-01 -2.95070000000000054e-02"/>
<MUSCLE ActivationK="0.17" ActivationKinetics="false" ActivationRate="500" FastTwitchProportion="0.5" FibreLength="0.328" ForcePerUnitArea="300000" ID="IschioCondylica" InsertionBodyID="LeftThigh" OriginBodyID="Trunk" PCA="0.000000510037966" ParallelStrainAtFmax="0.59999999999999998" ParallelStrainModel="Square" ParallelStrainRateAtFmax="0" SerialStrainAtFmax="0.059999999999999999" SerialStrainModel="Square" SerialStrainRateAtFmax="0" Strap="TwoPoint" TActivationA="80e-3" TActivationB="0.47e-3" TDeactivationA="90e-3" TDeactivationB="0.56e-3" Type="MinettiAlexanderComplete" VMaxFactor="8.4" Width="1" TendonLength="2.00000000000000004e-02" InitialFibreLength="4.57224247744098741e-02" StartActivation="-1.00000000000000000e+00" Origin="Trunk -1.60489400000000004e-01 -4.04070000000000817e-02 -6.73619900000000105e-02" Insertion="LeftThigh -1.73000000000006482e-04 -1.05252999999999930e-01 2.96429999999999888e-02"/>
<MUSCLE ActivationK="0.17" ActivationKinetics="false" ActivationRate="500" FastTwitchProportion="0.5" FibreLength="0.082" ForcePerUnitArea="300000" ID="QuadratusFemoris" InsertionBodyID="LeftThigh" OriginBodyID="Trunk" PCA="0.000000311550851" ParallelStrainAtFmax="0.59999999999999998" ParallelStrainModel="Square" ParallelStrainRateAtFmax="0" SerialStrainAtFmax="0.059999999999999999" SerialStrainModel="Square" SerialStrainRateAtFmax="0" Strap="TwoPoint" TActivationA="80e-3" TActivationB="0.47e-3" TDeactivationA="90e-3" TDeactivationB="0.56e-3" Type="MinettiAlexanderComplete" VMaxFactor="8.4" Width="1" TendonLength="1.00000000000000002e-03" InitialFibreLength="4.57224247744098741e-02" StartActivation="-1.00000000000000000e+00" Origin="Trunk -1.50573400000000024e-01 1.73299999999998455e-03 -1.17188490000000006e-01" Insertion="LeftThigh -1.85899999999999954e-02 1.03876000000000079e-01 -1.70020000000000171e-02"/>
<MUSCLE ActivationK="0.17" ActivationKinetics="false" ActivationRate="500" FastTwitchProportion="0.5" FibreLength="0.1" ForcePerUnitArea="300000" ID="AdductorBrevis1" InsertionBodyID="LeftThigh" OriginBodyID="Trunk" PCA="0.000000119716981" ParallelStrainAtFmax="0.59999999999999998" ParallelStrainModel="Square" ParallelStrainRateAtFmax="0" SerialStrainAtFmax="0.059999999999999999" SerialStrainModel="Square" SerialStrainRateAtFmax="0" Strap="ThreePoint" TActivationA="80e-3" TActivationB="0.47e-3" TDeactivationA="90e-3" TDeactivationB="0.56e-3" Type="MinettiAlexanderComplete" VMaxFactor="8.4" Width="1" MidpointBodyID="LeftThigh" TendonLength="4.49999999999999983e-02" InitialFibreLength="4.57224247744098741e-02" StartActivation="-1.00000000000000000e+00" Origin="Trunk -8.92123999999999973e-02 -4.37870000000000203e-02 -8.32512900000000056e-02" Insertion="LeftThigh -6.33200000000000429e-03 5.10559999999999903e-02 4.12099999999998579e-03" MidPoint="LeftThigh -1.06599999999999751e-03 5.74160000000001336e-02 1.53849999999999820e-02"/>
<MUSCLE ActivationK="0.17" ActivationKinetics="false" ActivationRate="500" FastTwitchProportion="0.5" FibreLength="0.102" ForcePerUnitArea="300000" ID="AdductorBrevis2" InsertionBodyID="LeftThigh" OriginBodyID="Trunk" PCA="0.000000254532001" ParallelStrainAtFmax="0.59999999999999998" ParallelStrainModel="Square" ParallelStrainRateAtFmax="0" SerialStrainAtFmax="0.059999999999999999" SerialStrainModel="Square" SerialStrainRateAtFmax="0" Strap="ThreePoint" TActivationA="80e-3" TActivationB="0.47e-3" TDeactivationA="90e-3" TDeactivationB="0.56e-3" Type="MinettiAlexanderComplete" VMaxFactor="8.4" Width="1" MidpointBodyID="LeftThigh" TendonLength="3.50000000000000033e-02" InitialFibreLength="4.57224247744098741e-02" StartActivation="-1.00000000000000000e+00" Origin="Trunk -9.75813999999999987e-02 -4.73870000000000680e-02 -7.30778900000000065e-02" Insertion="LeftThigh -6.33200000000000429e-03 5.10559999999999903e-02 4.12099999999998579e-03" MidPoint="LeftThigh -1.06599999999999751e-03 5.74160000000001336e-02 1.53849999999999820e-02"/>
<MUSCLE ActivationK="0.17" ActivationKinetics="false" ActivationRate="500" FastTwitchProportion="0.5" FibreLength="0.1096" ForcePerUnitArea="300000" ID="AdductorBrevis3" InsertionBodyID="LeftThigh" OriginBodyID="Trunk" PCA="0.000000146846164" ParallelStrainAtFmax="0.59999999999999998" ParallelStrainModel="Square" ParallelStrainRateAtFmax="0" SerialStrainAtFmax="0.059999999999999999" SerialStrainModel="Square" SerialStrainRateAtFmax="0" Strap="ThreePoint" TActivationA="80e-3" TActivationB="0.47e-3" TDeactivationA="90e-3" TDeactivationB="0.56e-3" Type="MinettiAlexanderComplete" VMaxFactor="8.4" Width="1" MidpointBodyID="LeftThigh" TendonLength="4.49999999999999983e-02" InitialFibreLength="4.57224247744098741e-02" StartActivation="-1.00000000000000000e+00" Origin="Trunk -1.02266399999999993e-01 -4.67670000000000030e-02 -7.28683900000000051e-02" Insertion="LeftThigh -6.33200000000000429e-03 5.10559999999999903e-02 4.12099999999998579e-03" MidPoint="LeftThigh -1.06599999999999751e-03 5.74160000000001336e-02 1.53849999999999820e-02"/>
<MUSCLE ActivationK="0.17" ActivationKinetics="false" ActivationRate="500" FastTwitchProportion="0.5" FibreLength="0.117" ForcePerUnitArea="300000" ID="AdductorBrevis4a" InsertionBodyID="LeftThigh" OriginBodyID="Trunk" PCA="0.00000007635865166667" ParallelStrainAtFmax="0.59999999999999998" ParallelStrainModel="Square" ParallelStrainRateAtFmax="0" SerialStrainAtFmax="0.059999999999999999" SerialStrainModel="Square" SerialStrainRateAtFmax="0" Strap="ThreePoint" TActivationA="80e-3" TActivationB="0.47e-3" TDeactivationA="90e-3" TDeactivationB="0.56e-3" Type="MinettiAlexanderComplete" VMaxFactor="8.4" Width="1" MidpointBodyID="LeftThigh" TendonLength="2.00000000000000004e-02" InitialFibreLength="4.57224247744098741e-02" StartActivation="-1.00000000000000000e+00" Origin="Trunk -1.49514399999999992e-01 -4.66070000000000650e-02 -3.46296899999999977e-02" Insertion="LeftThigh -6.33200000000000429e-03 5.10559999999999903e-02 4.12099999999998579e-03" MidPoint="LeftThigh -1.06599999999999751e-03 5.74160000000001336e-02 1.53849999999999820e-02"/>
<MUSCLE ActivationK="0.17" ActivationKinetics="false" ActivationRate="500" FastTwitchProportion="0.5" FibreLength="0.117" ForcePerUnitArea="300000" ID="AdductorBrevis4b" InsertionBodyID="LeftThigh" OriginBodyID="Trunk" PCA="0.00000007635865166667" ParallelStrainAtFmax="0.59999999999999998" ParallelStrainModel="Square" ParallelStrainRateAtFmax="0" SerialStrainAtFmax="0.059999999999999999" SerialStrainModel="Square" SerialStrainRateAtFmax="0" Strap="ThreePoint" TActivationA="80e-3" TActivationB="0.47e-3" TDeactivationA="90e-3" TDeactivationB="0.56e-3" Type="MinettiAlexanderComplete" VMaxFactor="8.4" Width="1" MidpointBodyID="LeftThigh" TendonLength="2.00000000000000004e-02" InitialFibreLength="4.57224247744098741e-02" StartActivation="-1.00000000000000000e+00" Origin="Trunk -1.38533399999999973e-01 -5.61970000000000525e-02 -2.46941899999999978e-02" Insertion="LeftThigh -6.33200000000000429e-03 5.10559999999999903e-02 4.12099999999998579e-03" MidPoint="LeftThigh -1.06599999999999751e-03 5.74160000000001336e-02 1.53849999999999820e-02"/>
<MUSCLE ActivationK="0.17" ActivationKinetics="false" ActivationRate="500" FastTwitchProportion="0.5" FibreLength="0.117" ForcePerUnitArea="300000" ID="AdductorBrevis4c" InsertionBodyID="LeftThigh" OriginBodyID="Trunk" PCA="0.00000007635865166667" ParallelStrainAtFmax="0.59999999999999998" ParallelStrainModel="Square" ParallelStrainRateAtFmax="0" SerialStrainAtFmax="0.059999999999999999" SerialStrainModel="Square" SerialStrainRateAtFmax="0" Strap="ThreePoint" TActivationA="80e-3" TActivationB="0.47e-3" TDeactivationA="90e-3" TDeactivationB="0.56e-3" Type="MinettiAlexanderComplete" VMaxFactor="8.4" Width="1" MidpointBodyID="LeftThigh" TendonLength="2.00000000000000004e-02" InitialFibreLength="4.57224247744098741e-02" StartActivation="-1.00000000000000000e+00" Origin="Trunk -1.32863400000000020e-01 -5.55369999999999475e-02 -2.64257899999999976e-02" Insertion="LeftThigh -6.33200000000000429e-03 5.10559999999999903e-02 4.12099999999998579e-03" MidPoint="LeftThigh -1.06599999999999751e-03 5.74160000000001336e-02 1.53849999999999820e-02"/>
<MUSCLE ActivationK="0.17" ActivationKinetics="false" ActivationRate="500" FastTwitchProportion="0.5" FibreLength="0.0565" ForcePerUnitArea="300000" ID="ObturatorExternus1a" InsertionBodyID="LeftThigh" OriginBodyID="Trunk" PCA="0.00000032314799366667" ParallelStrainAtFmax="0.59999999999999998" ParallelStrainModel="Square" ParallelStrainRateAtFmax="0" SerialStrainAtFmax="0.059999999999999999" SerialStrainModel="Square" SerialStrainRateAtFmax="0" Strap="NPoint" TActivationA="80e-3" TActivationB="0.47e-3" TDeactivationA="90e-3" TDeactivationB="0.56e-3" Type="MinettiAlexanderComplete" VMaxFactor="8.4" Width="1" ViapointBody0="LeftThigh" ViapointBody1="LeftThigh" TendonLength="5.00000000000000010e-03" InitialFibreLength="4.57224247744098741e-02" StartActivation="-1.00000000000000000e+00" Origin="Trunk -1.40463400000000016e-01 -4.09669999999999757e-02 -4.03790899999999994e-02" Insertion="LeftThigh -6.98000000000000009e-03 1.13266000000000089e-01 -1.97000000000002728e-04" ViaPoint0="LeftThigh -1.68860000000000121e-02 1.11126000000000058e-01 1.26689999999999858e-02" ViaPoint1="LeftThigh -1.36199999999999932e-02 1.11666000000000043e-01 3.35299999999999487e-03"/>
<MUSCLE ActivationK="0.17" ActivationKinetics="false" ActivationRate="500" FastTwitchProportion="0.5" FibreLength="0.0565" ForcePerUnitArea="300000" ID="ObturatorExternus1b" InsertionBodyID="LeftThigh" OriginBodyID="Trunk" PCA="0.00000032314799366667" ParallelStrainAtFmax="0.59999999999999998" ParallelStrainModel="Square" ParallelStrainRateAtFmax="0" SerialStrainAtFmax="0.059999999999999999" SerialStrainModel="Square" SerialStrainRateAtFmax="0" Strap="NPoint" TActivationA="80e-3" TActivationB="0.47e-3" TDeactivationA="90e-3" TDeactivationB="0.56e-3" Type="MinettiAlexanderComplete" VMaxFactor="8.4" Width="1" ViapointBody0="LeftThigh" ViapointBody1="LeftThigh" TendonLength="5.00000000000000010e-03" InitialFibreLength="4.57224247744098741e-02" StartActivation="-1.00000000000000000e+00" Origin="Trunk -1.48624399999999990e-01 -3.10669999999999558e-02 -5.67483900000000027e-02" Insertion="LeftThigh -6.98000000000000009e-03 1.13266000000000089e-01 -1.97000000000002728e-04" ViaPoint0="LeftThigh -1.68860000000000121e-02 1.11126000000000058e-01 1.26689999999999858e-02" ViaPoint1="LeftThigh -1.36199999999999932e-02 1.11666000000000043e-01 3.35299999999999487e-03"/>
<MUSCLE ActivationK="0.17" ActivationKinetics="false" ActivationRate="500" FastTwitchProportion="0.5" FibreLength="0.0565" ForcePerUnitArea="300000" ID="ObturatorExternus1c" InsertionBodyID="LeftThigh" OriginBodyID="Trunk" PCA="0.00000032314799366667" ParallelStrainAtFmax="0.59999999999999998" ParallelStrainModel="Square" ParallelStrainRateAtFmax="0" SerialStrainAtFmax="0.059999999999999999" SerialStrainModel="Square" SerialStrainRateAtFmax="0" Strap="NPoint" TActivationA="80e-3" TActivationB="0.47e-3" TDeactivationA="90e-3" TDeactivationB="0.56e-3" Type="MinettiAlexanderComplete" VMaxFactor="8.4" Width="1" ViapointBody0="LeftThigh" ViapointBody1="LeftThigh" TendonLength="5.00000000000000010e-03" InitialFibreLength="4.57224247744098741e-02" StartActivation="-1.00000000000000000e+00" Origin="Trunk -1.45471399999999973e-01 -1.79869999999999752e-02 -8.23309900000000067e-02" Insertion="LeftThigh -6.98000000000000009e-03 1.13266000000000089e-01 -1.97000000000002728e-04" ViaPoint0="LeftThigh -1.68860000000000121e-02 1.11126000000000058e-01 1.26689999999999858e-02" ViaPoint1="LeftThigh -1.36199999999999932e-02 1.11666000000000043e-01 3.35299999999999487e-03"/>
<MUSCLE ActivationK="0.17" ActivationKinetics="false" ActivationRate="500" FastTwitchProportion="0.5" FibreLength="0.108" ForcePerUnitArea="300000" ID="ObturatorExternus2" InsertionBodyID="LeftThigh" OriginBodyID="Trunk" PCA="0.00000004419986" ParallelStrainAtFmax="0.59999999999999998" ParallelStrainModel="Square" ParallelStrainRateAtFmax="0" SerialStrainAtFmax="0.059999999999999999" SerialStrainModel="Square" SerialStrainRateAtFmax="0" Strap="NPoint" TActivationA="80e-3" TActivationB="0.47e-3" TDeactivationA="90e-3" TDeactivationB="0.56e-3" Type="MinettiAlexanderComplete" VMaxFactor="8.4" Width="1" ViapointBody0="LeftThigh" ViapointBody1="LeftThigh" ViapointBody2="LeftThigh" TendonLength="1.00000000000000002e-03" InitialFibreLength="4.57224247744098741e-02" StartActivation="-1.00000000000000000e+00" Origin="Trunk -1.08403399999999997e-01 -4.53770000000000007e-02 -7.32261900000000104e-02" Insertion="LeftThigh -6.98000000000000009e-03 1.13266000000000089e-01 -1.97000000000002728e-04" ViaPoint0="LeftThigh -1.65570000000000161e-02 1.07126000000000055e-01 2.54739999999999828e-02" ViaPoint1="LeftThigh -1.68860000000000121e-02 1.11126000000000058e-01 1.26689999999999858e-02" ViaPoint2="LeftThigh -1.36199999999999932e-02 1.11666000000000043e-01 3.35299999999999487e-03"/>
<MUSCLE ActivationK="0.17" ActivationKinetics="false" ActivationRate="500" FastTwitchProportion="0.5" FibreLength="0.072" ForcePerUnitArea="300000" ID="Ilioscapularis" InsertionBodyID="LeftThigh" OriginBodyID="Trunk" PCA="0.000000084774633" ParallelStrainAtFmax="0.59999999999999998" ParallelStrainModel="Square" ParallelStrainRateAtFmax="0" SerialStrainAtFmax="0.059999999999999999" SerialStrainModel="Square" SerialStrainRateAtFmax="0" Strap="NPoint" TActivationA="80e-3" TActivationB="0.47e-3" TDeactivationA="90e-3" TDeactivationB="0.56e-3" Type="MinettiAlexanderComplete" VMaxFactor="8.4" Width="1" ViapointBody0="LeftThigh" ViapointBody1="LeftThigh" ViapointBody2="LeftThigh" ViapointBody3="LeftThigh" ViapointBody4="LeftThigh" ViapointBody5="LeftThigh" ViapointBody6="LeftThigh" ViapointBody7="LeftThigh" ViapointBody8="LeftThigh" TendonLength="1.00000000000000002e-03" InitialFibreLength="4.57224247744098741e-02" StartActivation="-1.00000000000000000e+00" Origin="Trunk -7.26673000000000041e-02 -1.60670000000000535e-02 -1.38867490000000010e-01" Insertion="LeftThigh -1.67569999999999941e-02 6.42059999999999853e-02 -2.60900000000000021e-03" ViaPoint0="LeftThigh 1.15419999999999967e-02 1.22916000000000025e-01 -1.44510000000000194e-02" ViaPoint1="LeftThigh -3.10000000000032472e-05 1.19236000000000120e-01 -2.14000000000000024e-02" ViaPoint2="LeftThigh -5.69800000000000861e-03 1.15166000000000102e-01 -2.30160000000000087e-02" ViaPoint3="LeftThigh -9.52500000000000568e-03 1.10386000000000095e-01 -2.27569999999999995e-02" ViaPoint4="LeftThigh -1.43860000000000099e-02 9.73159999999999581e-02 -2.20460000000000100e-02" ViaPoint5="LeftThigh -1.70589999999999908e-02 8.47359999999999225e-02 -1.92879999999999996e-02" ViaPoint6="LeftThigh -1.89350000000000074e-02 8.31060000000001242e-02 -1.90280000000000171e-02" ViaPoint7="LeftThigh -2.04229999999999967e-02 7.49159999999999826e-02 -1.52160000000000073e-02" ViaPoint8="LeftThigh -2.00450000000000073e-02 6.69459999999999500e-02 -8.15000000000001834e-03"/>
<MUSCLE ActivationK="0.17" ActivationKinetics="false" ActivationRate="500" FastTwitchProportion="0.5" FibreLength="0.055" ForcePerUnitArea="300000" ID="GamellusInferior" InsertionBodyID="LeftThigh" OriginBodyID="Trunk" PCA="0.000000093138937" ParallelStrainAtFmax="0.59999999999999998" ParallelStrainModel="Square" ParallelStrainRateAtFmax="0" SerialStrainAtFmax="0.059999999999999999" SerialStrainModel="Square" SerialStrainRateAtFmax="0" Strap="TwoPoint" TActivationA="80e-3" TActivationB="0.47e-3" TDeactivationA="90e-3" TDeactivationB="0.56e-3" Type="MinettiAlexanderComplete" VMaxFactor="8.4" Width="1" TendonLength="1.49999999999999994e-02" InitialFibreLength="4.57224247744098741e-02" StartActivation="-1.00000000000000000e+00" Origin="Trunk -1.49436400000000025e-01 1.06429999999999580e-02 -1.14131490000000002e-01" Insertion="LeftThigh -4.25100000000000477e-03 1.13725999999999994e-01 -5.37000000000009692e-04"/>
<MUSCLE ActivationK="0.17" ActivationKinetics="false" ActivationRate="500" FastTwitchProportion="0.5" FibreLength="0.03" ForcePerUnitArea="300000" ID="ObturatorInternusIlium" InsertionBodyID="LeftThigh" OriginBodyID="Trunk" PCA="0.00000005385220125" ParallelStrainAtFmax="0.59999999999999998" ParallelStrainModel="Square" ParallelStrainRateAtFmax="0" SerialStrainAtFmax="0.059999999999999999" SerialStrainModel="Square" SerialStrainRateAtFmax="0" Strap="NPoint" TActivationA="80e-3" TActivationB="0.47e-3" TDeactivationA="90e-3" TDeactivationB="0.56e-3" Type="MinettiAlexanderComplete" VMaxFactor="8.4" Width="1" ViapointBody0="Trunk" ViapointBody1="Trunk" TendonLength="4.20000000000000026e-02" InitialFibreLength="4.57224247744098741e-02" StartActivation="-1.00000000000000000e+00" Origin="Trunk -3.19411999999999960e-02 -9.39700000000009972e-03 -1.19583490000000014e-01" Insertion="LeftThigh 1.07339999999999935e-02 1.09426000000000023e-01 -6.77000000000010926e-04" ViaPoint0="Trunk -5.31216000000000049e-02 -1.80270000000000152e-02 -1.27231490000000003e-01" ViaPoint1="Trunk -6.34871000000000046e-02 -2.17370000000001173e-02 -1.30776489999999995e-01"/>
<MUSCLE ActivationK="0.17" ActivationKinetics="false" ActivationRate="500" FastTwitchProportion="0.5" FibreLength="0.03" ForcePerUnitArea="300000" ID="ObturatorInternusForamen1" InsertionBodyID="LeftThigh" OriginBodyID="Trunk" PCA="0.00000005385220125" ParallelStrainAtFmax="0.59999999999999998" ParallelStrainModel="Square" ParallelStrainRateAtFmax="0" SerialStrainAtFmax="0.059999999999999999" SerialStrainModel="Square" SerialStrainRateAtFmax="0" Strap="NPoint" TActivationA="80e-3" TActivationB="0.47e-3" TDeactivationA="90e-3" TDeactivationB="0.56e-3" Type="MinettiAlexanderComplete" VMaxFactor="8.4" Width="1" ViapointBody0="LeftThigh" ViapointBody1="LeftThigh" ViapointBody2="LeftThigh" ViapointBody3="LeftThigh" ViapointBody4="LeftThigh" TendonLength="4.20000000000000026e-02" InitialFibreLength="4.57224247744098741e-02" StartActivation="-1.00000000000000000e+00" Origin="Trunk -1.40429399999999982e-01 -3.75369999999999315e-02 -4.44768899999999981e-02" Insertion="LeftThigh 1.07339999999999935e-02 1.09426000000000023e-01 -6.77000000000010926e-04" ViaPoint0="LeftThigh -8.89199999999999713e-03 1.04756000000000071e-01 2.93819999999999915e-02" ViaPoint1="LeftThigh -4.27099999999999702e-03 1.01596000000000020e-01 2.61939999999999812e-02" ViaPoint2="LeftThigh 4.67999999999996197e-04 9.97460000000001124e-02 2.19629999999999825e-02" ViaPoint3="LeftThigh 5.55799999999999350e-03 1.00775999999999977e-01 1.53549999999999798e-02" ViaPoint4="LeftThigh 1.08299999999999924e-02 1.06195999999999957e-01 3.55499999999997485e-03"/>
<MUSCLE ActivationK="0.17" ActivationKinetics="false" ActivationRate="500" FastTwitchProportion="0.5" FibreLength="0.03" ForcePerUnitArea="300000" ID="ObturatorInternusForamen2" InsertionBodyID="LeftThigh" OriginBodyID="Trunk" PCA="0.00000005385220125" ParallelStrainAtFmax="0.59999999999999998" ParallelStrainModel="Square" ParallelStrainRateAtFmax="0" SerialStrainAtFmax="0.059999999999999999" SerialStrainModel="Square" SerialStrainRateAtFmax="0" Strap="NPoint" TActivationA="80e-3" TActivationB="0.47e-3" TDeactivationA="90e-3" TDeactivationB="0.56e-3" Type="MinettiAlexanderComplete" VMaxFactor="8.4" Width="1" ViapointBody0="LeftThigh" ViapointBody1="LeftThigh" ViapointBody2="LeftThigh" ViapointBody3="LeftThigh" ViapointBody4="LeftThigh" TendonLength="4.20000000000000026e-02" InitialFibreLength="4.57224247744098741e-02" StartActivation="-1.00000000000000000e+00" Origin="Trunk -1.46181400000000017e-01 -2.78069999999999151e-02 -6.05106899999999989e-02" Insertion="LeftThigh 1.07339999999999935e-02 1.09426000000000023e-01 -6.77000000000010926e-04" ViaPoint0="LeftThigh -8.89199999999999713e-03 1.04756000000000071e-01 2.93819999999999915e-02" ViaPoint1="LeftThigh -4.27099999999999702e-03 1.01596000000000020e-01 2.61939999999999812e-02" ViaPoint2="LeftThigh 4.67999999999996197e-04 9.97460000000001124e-02 2.19629999999999825e-02" ViaPoint3="LeftThigh 5.55799999999999350e-03 1.00775999999999977e-01 1.53549999999999798e-02" ViaPoint4="LeftThigh 1.08299999999999924e-02 1.06195999999999957e-01 3.55499999999997485e-03"/>
<MUSCLE ActivationK="0.17" ActivationKinetics="false" ActivationRate="500" FastTwitchProportion="0.5" FibreLength="0.03" ForcePerUnitArea="300000" ID="ObturatorInternusIschium" InsertionBodyID="LeftThigh" OriginBodyID="Trunk" PCA="0.00000005385220125" ParallelStrainAtFmax="0.59999999999999998" ParallelStrainModel="Square" ParallelStrainRateAtFmax="0" SerialStrainAtFmax="0.059999999999999999" SerialStrainModel="Square" SerialStrainRateAtFmax="0" Strap="NPoint" TActivationA="80e-3" TActivationB="0.47e-3" TDeactivationA="90e-3" TDeactivationB="0.56e-3" Type="MinettiAlexanderComplete" VMaxFactor="8.4" Width="1" ViapointBody0="LeftThigh" ViapointBody1="LeftThigh" ViapointBody2="LeftThigh" ViapointBody3="LeftThigh" TendonLength="4.20000000000000026e-02" InitialFibreLength="4.57224247744098741e-02" StartActivation="-1.00000000000000000e+00" Origin="Trunk -1.48036400000000012e-01 -1.62469999999999004e-02 -9.70574900000000101e-02" Insertion="LeftThigh 1.07339999999999935e-02 1.09426000000000023e-01 -6.77000000000010926e-04" ViaPoint0="LeftThigh -1.32869999999999933e-02 1.04586000000000068e-01 2.36449999999999855e-02" ViaPoint1="LeftThigh 4.67999999999996197e-04 9.97460000000001124e-02 2.19629999999999825e-02" ViaPoint2="LeftThigh 5.55799999999999350e-03 1.00775999999999977e-01 1.53549999999999798e-02" ViaPoint3="LeftThigh 1.08299999999999924e-02 1.06195999999999957e-01 3.55499999999997485e-03"/>
<MUSCLE ActivationK="0.17" ActivationKinetics="false" ActivationRate="500" FastTwitchProportion="0.5" FibreLength="0.169" ForcePerUnitArea="300000" ID="FakeBicepsFemorisLongTibia" InsertionBodyID="LeftShank" OriginBodyID="Trunk" PCA="0.0910929999" ParallelStrainAtFmax="0.59999999999999998" ParallelStrainModel="Square" ParallelStrainRateAtFmax="0" SerialStrainAtFmax="0.059999999999999999" SerialStrainModel="Square" SerialStrainRateAtFmax="0" Strap="NPoint" TActivationA="80e-3" TActivationB="0.47e-3" TDeactivationA="90e-3" TDeactivationB="0.56e-3" Type="MinettiAlexanderComplete" VMaxFactor="8.4" Width="1" ViapointBody0="LeftShank" ViapointBody1="LeftShank" TendonLength="1.10000000000000001e-01" InitialFibreLength="4.57224247744098741e-02" StartActivation="-1.00000000000000000e+00" Origin="Trunk -1.53717400000000004e-01 -5.10870000000001045e-02 -2.69907900000000006e-02" Insertion="LeftShank -1.04556999999999983e-02 8.31210000000000004e-02 -7.62100000000001665e-03" ViaPoint0="LeftShank -4.50757000000000102e-02 1.22096999999999900e-01 2.55599999999998884e-03" ViaPoint1="LeftShank -2.79927000000000092e-02 9.25380000000000091e-02 -1.15700000000000247e-02"/>
<MUSCLE ActivationK="0.17" ActivationKinetics="false" ActivationRate="500" FastTwitchProportion="0.5" FibreLength="0.11" ForcePerUnitArea="300000" ID="FakeVastusIntermedius" InsertionBodyID="LeftShank" OriginBodyID="LeftThigh" PCA="0.13139059529" ParallelStrainAtFmax="0.59999999999999998" ParallelStrainModel="Square" ParallelStrainRateAtFmax="0" SerialStrainAtFmax="0.059999999999999999" SerialStrainModel="Square" SerialStrainRateAtFmax="0" Strap="NPoint" TActivationA="80e-3" TActivationB="0.47e-3" TDeactivationA="90e-3" TDeactivationB="0.56e-3" Type="MinettiAlexanderComplete" VMaxFactor="8.4" Width="1" ViapointBody0="LeftThigh" ViapointBody1="LeftThigh" ViapointBody2="LeftThigh" TendonLength="2.25000000000000006e-01" InitialFibreLength="4.57224247744098741e-02" StartActivation="-1.00000000000000000e+00" Origin="LeftThigh -5.78200000000000935e-03 8.67160000000000153e-02 8.63099999999999978e-03" Insertion="LeftShank 1.71115000000000017e-02 9.10320000000000018e-02 6.39999999999807390e-05" ViaPoint0="LeftThigh 2.20578999999999914e-02 1.44170000000001242e-02 1.25819999999999821e-02" ViaPoint1="LeftThigh 2.76324000000000014e-02 -4.93439999999999435e-02 9.02399999999997648e-03" ViaPoint2="LeftThigh 3.06323999999999902e-02 -1.44177999999999917e-01 8.12799999999999634e-03"/>
<DRIVER Type="Cyclic" ID="BicepsFemorisLongTibiaDriver" Target="FakeBicepsFemorisLongTibia" DurationValuePairs="     0.4 1     0.4 0          "/>
<DRIVER Type="Cyclic" ID="VastusIntermediusDriver" Target="FakeVastusIntermedius" DurationValuePairs="      0.4 0        0.4 1          "/>
</GAITSYMODE>
