# Supplementary material for: A 3D musculoskeletal model of the western lowland gorilla hind limb: moment arms and torque of the hip, knee and ankle
Source: J Anat. 2017 Jul 17;231(4):568–84. doi: 10.1111/joa.12651 (PMC5603783; doi:10.1111/joa.12651)
Supplement: Supplementary file 6 [file JOA-231-568-s006.xlsx]

## Sheet: HipAb0
Moment arms in metres	Joint angles degrees	AdductorBrevisAve	AdductorLongus	AdductorMagnusAve	BicepsFemorisLongFibula	BicepsFemorisLongTibia	GamellusInferior	GluteusMaximusSacrumAve	GluteusMediusAve	GluteusMinimusAve	GracilisAve	IliacusAve	Ilioscapularis	IschioCondylica	ObturatorExternusAve	ObturatorInternusForamenAve	ObturatorInternusIlium	ObturatorInternusIschium	Pectineus	QuadratusFemoris	RectusFemorisAve	Sartorius	Semimembranosus	Semitendinosus
Extended	-49.8398	-0.0287125	-0.0468546	-0.0505038	-0.0604643	-0.0613232	-0.00589397	-0.00521455	0.00609236	0.0333707	-0.0456434	0.0407818	-0.0101947	-0.0548224	-0.0122672	-0.0143872	-0.00930685	-0.019458	-0.00771963	-0.0182015	-0.00705556	0.00203049	-0.0520023	-0.0607529
	-49.8286	-0.0287123	-0.0468547	-0.050507	-0.0604692	-0.061328	-0.00589554	-0.00521436	0.00609462	0.0333781	-0.0456481	0.0407845	-0.0101942	-0.0548296	-0.012266	-0.0143878	-0.00930091	-0.0194599	-0.00771364	-0.0182037	-0.00705044	0.00203523	-0.0520072	-0.0607566
	-49.8174	-0.0287121	-0.0468547	-0.0505102	-0.0604742	-0.0613327	-0.00589712	-0.00521417	0.00609688	0.0333854	-0.0456527	0.0407872	-0.0101936	-0.0548369	-0.0122648	-0.0143884	-0.00929497	-0.0194618	-0.00770764	-0.018206	-0.00704532	0.00203997	-0.0520121	-0.0607603
	-49.8062	-0.0287119	-0.0468548	-0.0505133	-0.0604792	-0.0613374	-0.00589869	-0.00521398	0.00609914	0.0333927	-0.0456573	0.0407899	-0.0101931	-0.0548441	-0.0122636	-0.0143891	-0.00928904	-0.0194638	-0.00770164	-0.0182082	-0.00704021	0.0020447	-0.0520169	-0.060764
	-49.7951	-0.0287117	-0.0468549	-0.0505165	-0.0604841	-0.0613421	-0.00590026	-0.00521379	0.0061014	0.0334001	-0.045662	0.0407926	-0.0101926	-0.0548514	-0.0122625	-0.0143897	-0.0092831	-0.0194657	-0.00769565	-0.0182104	-0.00703509	0.00204944	-0.0520218	-0.0607677
	-49.7839	-0.0287114	-0.046855	-0.0505197	-0.0604891	-0.0613469	-0.00590183	-0.0052136	0.00610366	0.0334074	-0.0456666	0.0407952	-0.010192	-0.0548586	-0.0122613	-0.0143903	-0.00927716	-0.0194676	-0.00768966	-0.0182126	-0.00702998	0.00205417	-0.0520267	-0.0607713
	-49.7727	-0.0287112	-0.0468551	-0.0505228	-0.060494	-0.0613516	-0.0059034	-0.0052134	0.00610591	0.0334147	-0.0456712	0.0407979	-0.0101915	-0.0548658	-0.0122601	-0.0143909	-0.00927122	-0.0194695	-0.00768366	-0.0182149	-0.00702487	0.0020589	-0.0520315	-0.060775
	-49.7615	-0.028711	-0.0468552	-0.050526	-0.060499	-0.0613563	-0.00590497	-0.00521321	0.00610817	0.033422	-0.0456759	0.0408006	-0.010191	-0.0548731	-0.0122589	-0.0143916	-0.00926529	-0.0194714	-0.00767768	-0.0182171	-0.00701976	0.00206363	-0.0520364	-0.0607787
	-49.7504	-0.0287108	-0.0468553	-0.0505292	-0.0605039	-0.061361	-0.00590654	-0.00521302	0.00611042	0.0334293	-0.0456805	0.0408032	-0.0101905	-0.0548803	-0.0122578	-0.0143922	-0.00925935	-0.0194734	-0.00767169	-0.0182193	-0.00701465	0.00206836	-0.0520412	-0.0607823
	-49.7392	-0.0287106	-0.0468554	-0.0505323	-0.0605088	-0.0613657	-0.00590811	-0.00521283	0.00611267	0.0334365	-0.0456851	0.0408059	-0.0101899	-0.0548875	-0.0122566	-0.0143928	-0.00925341	-0.0194753	-0.0076657	-0.0182215	-0.00700954	0.00207309	-0.0520461	-0.060786
	-49.7281	-0.0287104	-0.0468555	-0.0505355	-0.0605138	-0.0613704	-0.00590967	-0.00521264	0.00611492	0.0334438	-0.0456897	0.0408085	-0.0101894	-0.0548947	-0.0122554	-0.0143934	-0.00924747	-0.0194772	-0.00765971	-0.0182237	-0.00700444	0.00207782	-0.0520509	-0.0607897
	-49.7169	-0.0287101	-0.0468555	-0.0505386	-0.0605187	-0.0613751	-0.00591124	-0.00521244	0.00611717	0.0334511	-0.0456944	0.0408112	-0.0101889	-0.054902	-0.0122542	-0.0143941	-0.00924153	-0.0194791	-0.00765373	-0.018226	-0.00699933	0.00208254	-0.0520557	-0.0607933
	-49.7058	-0.0287099	-0.0468556	-0.0505418	-0.0605236	-0.0613798	-0.00591281	-0.00521225	0.00611942	0.0334583	-0.045699	0.0408138	-0.0101883	-0.0549092	-0.012253	-0.0143947	-0.0092356	-0.019481	-0.00764775	-0.0182282	-0.00699423	0.00208726	-0.0520606	-0.060797
	-49.6946	-0.0287097	-0.0468557	-0.0505449	-0.0605285	-0.0613845	-0.00591437	-0.00521206	0.00612167	0.0334656	-0.0457036	0.0408165	-0.0101878	-0.0549164	-0.0122519	-0.0143953	-0.00922966	-0.0194829	-0.00764177	-0.0182304	-0.00698913	0.00209198	-0.0520654	-0.0608006
	-49.6835	-0.0287095	-0.0468558	-0.0505481	-0.0605335	-0.0613892	-0.00591594	-0.00521186	0.00612391	0.0334728	-0.0457082	0.0408191	-0.0101873	-0.0549236	-0.0122507	-0.0143959	-0.00922372	-0.0194848	-0.00763579	-0.0182326	-0.00698403	0.0020967	-0.0520702	-0.0608043
	-49.6723	-0.0287093	-0.0468558	-0.0505512	-0.0605384	-0.0613939	-0.0059175	-0.00521167	0.00612616	0.0334801	-0.0457128	0.0408217	-0.0101867	-0.0549308	-0.0122495	-0.0143965	-0.00921778	-0.0194867	-0.00762981	-0.0182348	-0.00697893	0.00210141	-0.0520751	-0.0608079
	-49.6612	-0.028709	-0.0468559	-0.0505544	-0.0605433	-0.0613986	-0.00591906	-0.00521148	0.0061284	0.0334873	-0.0457174	0.0408244	-0.0101862	-0.054938	-0.0122483	-0.0143972	-0.00921184	-0.0194886	-0.00762383	-0.018237	-0.00697383	0.00210613	-0.0520799	-0.0608116
	-49.6501	-0.0287088	-0.046856	-0.0505575	-0.0605482	-0.0614033	-0.00592063	-0.00521128	0.00613064	0.0334945	-0.045722	0.040827	-0.0101857	-0.0549452	-0.0122472	-0.0143978	-0.00920591	-0.0194905	-0.00761786	-0.0182392	-0.00696873	0.00211084	-0.0520847	-0.0608152
	-49.639	-0.0287086	-0.0468561	-0.0505606	-0.0605531	-0.0614079	-0.00592219	-0.00521109	0.00613288	0.0335018	-0.0457266	0.0408296	-0.0101851	-0.0549524	-0.012246	-0.0143984	-0.00919997	-0.0194925	-0.00761188	-0.0182414	-0.00696364	0.00211555	-0.0520895	-0.0608189
	-49.6278	-0.0287084	-0.0468561	-0.0505638	-0.060558	-0.0614126	-0.00592375	-0.0052109	0.00613512	0.033509	-0.0457312	0.0408322	-0.0101846	-0.0549595	-0.0122448	-0.014399	-0.00919403	-0.0194944	-0.00760591	-0.0182436	-0.00695855	0.00212026	-0.0520944	-0.0608225
	-49.6167	-0.0287081	-0.0468562	-0.0505669	-0.0605629	-0.0614173	-0.00592531	-0.0052107	0.00613736	0.0335162	-0.0457358	0.0408348	-0.0101841	-0.0549667	-0.0122436	-0.0143996	-0.00918809	-0.0194963	-0.00759994	-0.0182459	-0.00695345	0.00212497	-0.0520992	-0.0608261
	-49.6056	-0.0287079	-0.0468563	-0.05057	-0.0605678	-0.0614219	-0.00592687	-0.00521051	0.0061396	0.0335234	-0.0457404	0.0408375	-0.0101835	-0.0549739	-0.0122424	-0.0144003	-0.00918216	-0.0194982	-0.00759397	-0.0182481	-0.00694836	0.00212967	-0.052104	-0.0608298
	-49.5945	-0.0287077	-0.0468563	-0.0505732	-0.0605727	-0.0614266	-0.00592843	-0.00521031	0.00614183	0.0335306	-0.045745	0.0408401	-0.010183	-0.0549811	-0.0122413	-0.0144009	-0.00917622	-0.0195001	-0.007588	-0.0182503	-0.00694327	0.00213437	-0.0521088	-0.0608334
	-49.5834	-0.0287074	-0.0468564	-0.0505763	-0.0605776	-0.0614313	-0.00592999	-0.00521012	0.00614407	0.0335378	-0.0457496	0.0408427	-0.0101825	-0.0549883	-0.0122401	-0.0144015	-0.00917028	-0.019502	-0.00758204	-0.0182525	-0.00693818	0.00213907	-0.0521136	-0.060837
	-49.5723	-0.0287072	-0.0468564	-0.0505794	-0.0605825	-0.0614359	-0.00593155	-0.00520993	0.0061463	0.0335449	-0.0457541	0.0408453	-0.0101819	-0.0549954	-0.0122389	-0.0144021	-0.00916434	-0.0195039	-0.00757607	-0.0182547	-0.0069331	0.00214377	-0.0521184	-0.0608406
	-49.5612	-0.028707	-0.0468565	-0.0505826	-0.0605873	-0.0614406	-0.0059331	-0.00520973	0.00614853	0.0335521	-0.0457587	0.0408479	-0.0101814	-0.0550026	-0.0122377	-0.0144027	-0.00915841	-0.0195058	-0.00757011	-0.0182569	-0.00692801	0.00214847	-0.0521232	-0.0608442
	-49.5501	-0.0287067	-0.0468566	-0.0505857	-0.0605922	-0.0614452	-0.00593466	-0.00520954	0.00615077	0.0335593	-0.0457633	0.0408504	-0.0101809	-0.0550097	-0.0122366	-0.0144033	-0.00915247	-0.0195077	-0.00756415	-0.0182591	-0.00692293	0.00215317	-0.052128	-0.0608478
	-49.5391	-0.0287065	-0.0468566	-0.0505888	-0.0605971	-0.0614499	-0.00593621	-0.00520934	0.006153	0.0335664	-0.0457679	0.040853	-0.0101803	-0.0550169	-0.0122354	-0.0144039	-0.00914653	-0.0195096	-0.00755819	-0.0182613	-0.00691785	0.00215786	-0.0521328	-0.0608515
	-49.528	-0.0287063	-0.0468567	-0.0505919	-0.060602	-0.0614545	-0.00593777	-0.00520915	0.00615522	0.0335736	-0.0457724	0.0408556	-0.0101798	-0.055024	-0.0122342	-0.0144046	-0.0091406	-0.0195114	-0.00755223	-0.0182635	-0.00691277	0.00216255	-0.0521375	-0.0608551
	-49.5169	-0.028706	-0.0468567	-0.050595	-0.0606068	-0.0614592	-0.00593932	-0.00520895	0.00615745	0.0335807	-0.045777	0.0408582	-0.0101792	-0.0550312	-0.012233	-0.0144052	-0.00913466	-0.0195133	-0.00754627	-0.0182657	-0.00690769	0.00216724	-0.0521423	-0.0608587
	-49.5058	-0.0287058	-0.0468568	-0.0505981	-0.0606117	-0.0614638	-0.00594088	-0.00520876	0.00615968	0.0335879	-0.0457816	0.0408608	-0.0101787	-0.0550383	-0.0122318	-0.0144058	-0.00912873	-0.0195152	-0.00754032	-0.0182679	-0.00690261	0.00217193	-0.0521471	-0.0608623
	-49.4948	-0.0287055	-0.0468568	-0.0506012	-0.0606166	-0.0614684	-0.00594243	-0.00520856	0.0061619	0.033595	-0.0457861	0.0408633	-0.0101782	-0.0550455	-0.0122307	-0.0144064	-0.00912279	-0.0195171	-0.00753437	-0.0182701	-0.00689753	0.00217661	-0.0521519	-0.0608659
	-49.4837	-0.0287053	-0.0468569	-0.0506043	-0.0606214	-0.0614731	-0.00594398	-0.00520837	0.00616413	0.0336021	-0.0457907	0.0408659	-0.0101776	-0.0550526	-0.0122295	-0.014407	-0.00911686	-0.019519	-0.00752841	-0.0182722	-0.00689246	0.0021813	-0.0521567	-0.0608695
	-49.4726	-0.0287051	-0.0468569	-0.0506075	-0.0606263	-0.0614777	-0.00594553	-0.00520817	0.00616635	0.0336092	-0.0457953	0.0408685	-0.0101771	-0.0550597	-0.0122283	-0.0144076	-0.00911092	-0.0195209	-0.00752246	-0.0182744	-0.00688739	0.00218598	-0.0521614	-0.060873
	-49.4616	-0.0287048	-0.0468569	-0.0506106	-0.0606311	-0.0614823	-0.00594708	-0.00520798	0.00616857	0.0336163	-0.0457998	0.040871	-0.0101766	-0.0550669	-0.0122271	-0.0144082	-0.00910499	-0.0195228	-0.00751652	-0.0182766	-0.00688231	0.00219066	-0.0521662	-0.0608766
	-49.4505	-0.0287046	-0.046857	-0.0506137	-0.060636	-0.0614869	-0.00594863	-0.00520778	0.00617079	0.0336234	-0.0458044	0.0408736	-0.010176	-0.055074	-0.0122259	-0.0144088	-0.00909905	-0.0195247	-0.00751057	-0.0182788	-0.00687724	0.00219534	-0.052171	-0.0608802
	-49.4395	-0.0287043	-0.046857	-0.0506168	-0.0606408	-0.0614916	-0.00595018	-0.00520758	0.00617301	0.0336305	-0.0458089	0.0408761	-0.0101755	-0.0550811	-0.0122248	-0.0144094	-0.00909312	-0.0195266	-0.00750462	-0.018281	-0.00687218	0.00220001	-0.0521757	-0.0608838
	-49.4285	-0.0287041	-0.0468571	-0.0506198	-0.0606456	-0.0614962	-0.00595173	-0.00520739	0.00617522	0.0336376	-0.0458135	0.0408787	-0.0101749	-0.0550882	-0.0122236	-0.01441	-0.00908718	-0.0195284	-0.00749868	-0.0182832	-0.00686711	0.00220469	-0.0521805	-0.0608874
	-49.4174	-0.0287038	-0.0468571	-0.0506229	-0.0606505	-0.0615008	-0.00595327	-0.00520719	0.00617744	0.0336447	-0.045818	0.0408812	-0.0101744	-0.0550953	-0.0122224	-0.0144106	-0.00908125	-0.0195303	-0.00749274	-0.0182854	-0.00686204	0.00220936	-0.0521852	-0.0608909
	-49.4064	-0.0287036	-0.0468571	-0.050626	-0.0606553	-0.0615054	-0.00595482	-0.005207	0.00617966	0.0336518	-0.0458226	0.0408837	-0.0101739	-0.0551025	-0.0122212	-0.0144112	-0.00907532	-0.0195322	-0.0074868	-0.0182876	-0.00685698	0.00221403	-0.05219	-0.0608945
	-49.3954	-0.0287033	-0.0468572	-0.0506291	-0.0606601	-0.06151	-0.00595637	-0.0052068	0.00618187	0.0336588	-0.0458271	0.0408863	-0.0101733	-0.0551096	-0.01222	-0.0144118	-0.00906938	-0.0195341	-0.00748086	-0.0182897	-0.00685192	0.0022187	-0.0521947	-0.0608981
	-49.3843	-0.0287031	-0.0468572	-0.0506322	-0.060665	-0.0615146	-0.00595791	-0.0052066	0.00618408	0.0336659	-0.0458316	0.0408888	-0.0101728	-0.0551167	-0.0122189	-0.0144124	-0.00906345	-0.019536	-0.00747493	-0.0182919	-0.00684686	0.00222337	-0.0521995	-0.0609017
	-49.3733	-0.0287028	-0.0468572	-0.0506353	-0.0606698	-0.0615192	-0.00595946	-0.00520641	0.00618629	0.0336729	-0.0458362	0.0408913	-0.0101722	-0.0551238	-0.0122177	-0.014413	-0.00905752	-0.0195379	-0.00746899	-0.0182941	-0.0068418	0.00222803	-0.0522042	-0.0609052
	-49.3623	-0.0287026	-0.0468572	-0.0506384	-0.0606746	-0.0615238	-0.005961	-0.00520621	0.0061885	0.03368	-0.0458407	0.0408938	-0.0101717	-0.0551308	-0.0122165	-0.0144136	-0.00905159	-0.0195397	-0.00746306	-0.0182963	-0.00683674	0.00223269	-0.052209	-0.0609088
	-49.3513	-0.0287023	-0.0468573	-0.0506415	-0.0606794	-0.0615284	-0.00596254	-0.00520601	0.00619071	0.033687	-0.0458452	0.0408964	-0.0101712	-0.0551379	-0.0122153	-0.0144142	-0.00904565	-0.0195416	-0.00745713	-0.0182985	-0.00683168	0.00223735	-0.0522137	-0.0609123
	-49.3403	-0.0287021	-0.0468573	-0.0506445	-0.0606842	-0.061533	-0.00596408	-0.00520582	0.00619292	0.033694	-0.0458497	0.0408989	-0.0101706	-0.055145	-0.0122141	-0.0144148	-0.00903972	-0.0195435	-0.0074512	-0.0183006	-0.00682663	0.00224201	-0.0522184	-0.0609159
	-49.3293	-0.0287018	-0.0468573	-0.0506476	-0.060689	-0.0615375	-0.00596562	-0.00520562	0.00619512	0.0337011	-0.0458543	0.0409014	-0.0101701	-0.0551521	-0.012213	-0.0144154	-0.00903379	-0.0195454	-0.00744527	-0.0183028	-0.00682158	0.00224667	-0.0522232	-0.0609194
	-49.3183	-0.0287015	-0.0468573	-0.0506507	-0.0606938	-0.0615421	-0.00596716	-0.00520542	0.00619733	0.0337081	-0.0458588	0.0409039	-0.0101695	-0.0551592	-0.0122118	-0.014416	-0.00902786	-0.0195472	-0.00743935	-0.018305	-0.00681652	0.00225132	-0.0522279	-0.060923
	-49.3073	-0.0287013	-0.0468574	-0.0506538	-0.0606986	-0.0615467	-0.0059687	-0.00520522	0.00619953	0.0337151	-0.0458633	0.0409064	-0.010169	-0.0551662	-0.0122106	-0.0144166	-0.00902193	-0.0195491	-0.00743342	-0.0183072	-0.00681147	0.00225597	-0.0522326	-0.0609265
	-49.2963	-0.028701	-0.0468574	-0.0506568	-0.0607034	-0.0615513	-0.00597024	-0.00520503	0.00620173	0.0337221	-0.0458678	0.0409089	-0.0101684	-0.0551733	-0.0122094	-0.0144172	-0.009016	-0.019551	-0.0074275	-0.0183093	-0.00680643	0.00226062	-0.0522373	-0.0609301
	-49.2854	-0.0287008	-0.0468574	-0.0506599	-0.0607082	-0.0615558	-0.00597178	-0.00520483	0.00620393	0.0337291	-0.0458723	0.0409114	-0.0101679	-0.0551804	-0.0122082	-0.0144178	-0.00901007	-0.0195528	-0.00742158	-0.0183115	-0.00680138	0.00226527	-0.052242	-0.0609336
	-49.2744	-0.0287005	-0.0468574	-0.050663	-0.060713	-0.0615604	-0.00597332	-0.00520463	0.00620613	0.0337361	-0.0458768	0.0409139	-0.0101674	-0.0551874	-0.0122071	-0.0144184	-0.00900414	-0.0195547	-0.00741566	-0.0183137	-0.00679634	0.00226992	-0.0522468	-0.0609371
	-49.2634	-0.0287002	-0.0468574	-0.050666	-0.0607178	-0.061565	-0.00597485	-0.00520443	0.00620833	0.0337431	-0.0458813	0.0409164	-0.0101668	-0.0551945	-0.0122059	-0.014419	-0.00899821	-0.0195566	-0.00740974	-0.0183158	-0.00679129	0.00227456	-0.0522515	-0.0609407
	-49.2524	-0.0287	-0.0468574	-0.0506691	-0.0607226	-0.0615695	-0.00597639	-0.00520424	0.00621053	0.03375	-0.0458858	0.0409189	-0.0101663	-0.0552015	-0.0122047	-0.0144196	-0.00899229	-0.0195584	-0.00740383	-0.018318	-0.00678625	0.0022792	-0.0522562	-0.0609442
	-49.2415	-0.0286997	-0.0468574	-0.0506721	-0.0607274	-0.0615741	-0.00597793	-0.00520404	0.00621272	0.033757	-0.0458903	0.0409213	-0.0101657	-0.0552086	-0.0122035	-0.0144202	-0.00898636	-0.0195603	-0.00739792	-0.0183202	-0.00678121	0.00228384	-0.0522609	-0.0609477
	-49.2305	-0.0286994	-0.0468575	-0.0506752	-0.0607322	-0.0615786	-0.00597946	-0.00520384	0.00621492	0.033764	-0.0458948	0.0409238	-0.0101652	-0.0552156	-0.0122023	-0.0144208	-0.00898043	-0.0195622	-0.00739201	-0.0183223	-0.00677617	0.00228848	-0.0522656	-0.0609512
	-49.2196	-0.0286992	-0.0468575	-0.0506782	-0.0607369	-0.0615832	-0.00598099	-0.00520364	0.00621711	0.0337709	-0.0458993	0.0409263	-0.0101646	-0.0552227	-0.0122011	-0.0144214	-0.00897451	-0.019564	-0.0073861	-0.0183245	-0.00677114	0.00229311	-0.0522703	-0.0609547
	-49.2086	-0.0286989	-0.0468575	-0.0506813	-0.0607417	-0.0615877	-0.00598253	-0.00520344	0.0062193	0.0337779	-0.0459038	0.0409287	-0.0101641	-0.0552297	-0.0122	-0.014422	-0.00896858	-0.0195659	-0.00738019	-0.0183267	-0.0067661	0.00229775	-0.052275	-0.0609583
	-49.1977	-0.0286986	-0.0468575	-0.0506843	-0.0607465	-0.0615923	-0.00598406	-0.00520325	0.00622149	0.0337848	-0.0459083	0.0409312	-0.0101636	-0.0552367	-0.0121988	-0.0144226	-0.00896266	-0.0195678	-0.00737429	-0.0183288	-0.00676107	0.00230238	-0.0522796	-0.0609618
	-49.1867	-0.0286984	-0.0468575	-0.0506874	-0.0607512	-0.0615968	-0.00598559	-0.00520305	0.00622368	0.0337917	-0.0459128	0.0409337	-0.010163	-0.0552438	-0.0121976	-0.0144232	-0.00895673	-0.0195696	-0.00736838	-0.018331	-0.00675604	0.00230701	-0.0522843	-0.0609653
	-49.1758	-0.0286981	-0.0468575	-0.0506904	-0.060756	-0.0616013	-0.00598712	-0.00520285	0.00622587	0.0337987	-0.0459173	0.0409361	-0.0101625	-0.0552508	-0.0121964	-0.0144238	-0.00895081	-0.0195715	-0.00736248	-0.0183331	-0.00675101	0.00231164	-0.052289	-0.0609688
	-49.1649	-0.0286978	-0.0468575	-0.0506935	-0.0607607	-0.0616059	-0.00598865	-0.00520265	0.00622805	0.0338056	-0.0459218	0.0409386	-0.0101619	-0.0552578	-0.0121952	-0.0144243	-0.00894488	-0.0195733	-0.00735658	-0.0183353	-0.00674598	0.00231626	-0.0522937	-0.0609723
	-49.154	-0.0286976	-0.0468575	-0.0506965	-0.0607655	-0.0616104	-0.00599018	-0.00520245	0.00623024	0.0338125	-0.0459262	0.040941	-0.0101614	-0.0552648	-0.0121941	-0.0144249	-0.00893896	-0.0195752	-0.00735068	-0.0183375	-0.00674096	0.00232088	-0.0522984	-0.0609758
	-49.143	-0.0286973	-0.0468575	-0.0506995	-0.0607702	-0.0616149	-0.0059917	-0.00520225	0.00623242	0.0338194	-0.0459307	0.0409435	-0.0101608	-0.0552718	-0.0121929	-0.0144255	-0.00893304	-0.0195771	-0.00734479	-0.0183396	-0.00673593	0.0023255	-0.052303	-0.0609793
	-49.1321	-0.028697	-0.0468575	-0.0507026	-0.060775	-0.0616194	-0.00599323	-0.00520205	0.0062346	0.0338263	-0.0459352	0.0409459	-0.0101603	-0.0552789	-0.0121917	-0.0144261	-0.00892712	-0.0195789	-0.00733889	-0.0183418	-0.00673091	0.00233012	-0.0523077	-0.0609828
	-49.1212	-0.0286967	-0.0468574	-0.0507056	-0.0607797	-0.061624	-0.00599476	-0.00520185	0.00623678	0.0338332	-0.0459396	0.0409483	-0.0101597	-0.0552859	-0.0121905	-0.0144267	-0.0089212	-0.0195808	-0.007333	-0.0183439	-0.00672589	0.00233474	-0.0523124	-0.0609863
	-49.1103	-0.0286965	-0.0468574	-0.0507086	-0.0607844	-0.0616285	-0.00599628	-0.00520166	0.00623896	0.0338401	-0.0459441	0.0409508	-0.0101592	-0.0552929	-0.0121893	-0.0144273	-0.00891527	-0.0195826	-0.00732711	-0.0183461	-0.00672087	0.00233935	-0.052317	-0.0609897
	-49.0994	-0.0286962	-0.0468574	-0.0507117	-0.0607892	-0.061633	-0.00599781	-0.00520146	0.00624114	0.0338469	-0.0459486	0.0409532	-0.0101586	-0.0552998	-0.0121882	-0.0144279	-0.00890935	-0.0195845	-0.00732123	-0.0183482	-0.00671585	0.00234396	-0.0523217	-0.0609932
	-49.0885	-0.0286959	-0.0468574	-0.0507147	-0.0607939	-0.0616375	-0.00599933	-0.00520126	0.00624332	0.0338538	-0.045953	0.0409556	-0.0101581	-0.0553068	-0.012187	-0.0144285	-0.00890344	-0.0195863	-0.00731534	-0.0183504	-0.00671084	0.00234857	-0.0523263	-0.0609967
	-49.0776	-0.0286956	-0.0468574	-0.0507177	-0.0607986	-0.061642	-0.00600085	-0.00520106	0.00624549	0.0338607	-0.0459575	0.0409581	-0.0101575	-0.0553138	-0.0121858	-0.014429	-0.00889752	-0.0195882	-0.00730946	-0.0183525	-0.00670583	0.00235318	-0.052331	-0.0610002
	-49.0668	-0.0286953	-0.0468574	-0.0507207	-0.0608033	-0.0616465	-0.00600238	-0.00520086	0.00624767	0.0338675	-0.0459619	0.0409605	-0.010157	-0.0553208	-0.0121846	-0.0144296	-0.0088916	-0.01959	-0.00730357	-0.0183546	-0.00670081	0.00235779	-0.0523356	-0.0610037
	-49.0559	-0.0286951	-0.0468574	-0.0507237	-0.0608081	-0.061651	-0.0060039	-0.00520066	0.00624984	0.0338744	-0.0459664	0.0409629	-0.0101565	-0.0553278	-0.0121834	-0.0144302	-0.00888568	-0.0195919	-0.0072977	-0.0183568	-0.00669581	0.00236239	-0.0523403	-0.0610071
	-49.045	-0.0286948	-0.0468573	-0.0507268	-0.0608128	-0.0616555	-0.00600542	-0.00520046	0.00625201	0.0338812	-0.0459708	0.0409653	-0.0101559	-0.0553348	-0.0121823	-0.0144308	-0.00887977	-0.0195937	-0.00729182	-0.0183589	-0.0066908	0.00236699	-0.0523449	-0.0610106
	-49.0341	-0.0286945	-0.0468573	-0.0507298	-0.0608175	-0.06166	-0.00600694	-0.00520026	0.00625418	0.033888	-0.0459753	0.0409677	-0.0101554	-0.0553417	-0.0121811	-0.0144314	-0.00887385	-0.0195955	-0.00728594	-0.0183611	-0.00668579	0.00237159	-0.0523496	-0.0610141
	-49.0233	-0.0286942	-0.0468573	-0.0507328	-0.0608222	-0.0616644	-0.00600846	-0.00520006	0.00625635	0.0338949	-0.0459797	0.0409701	-0.0101548	-0.0553487	-0.0121799	-0.0144319	-0.00886794	-0.0195974	-0.00728007	-0.0183632	-0.00668079	0.00237619	-0.0523542	-0.0610175
	-49.0124	-0.0286939	-0.0468573	-0.0507358	-0.0608269	-0.0616689	-0.00600997	-0.00519986	0.00625852	0.0339017	-0.0459841	0.0409725	-0.0101543	-0.0553557	-0.0121787	-0.0144325	-0.00886202	-0.0195992	-0.0072742	-0.0183654	-0.00667578	0.00238078	-0.0523588	-0.061021
	-49.0016	-0.0286936	-0.0468573	-0.0507388	-0.0608316	-0.0616734	-0.00601149	-0.00519966	0.00626068	0.0339085	-0.0459886	0.0409749	-0.0101537	-0.0553626	-0.0121775	-0.0144331	-0.00885611	-0.0196011	-0.00726833	-0.0183675	-0.00667078	0.00238537	-0.0523635	-0.0610244
	-48.9907	-0.0286934	-0.0468572	-0.0507418	-0.0608363	-0.0616779	-0.00601301	-0.00519946	0.00626285	0.0339153	-0.045993	0.0409773	-0.0101532	-0.0553696	-0.0121763	-0.0144337	-0.00885019	-0.0196029	-0.00726246	-0.0183696	-0.00666579	0.00238996	-0.0523681	-0.0610279
	-48.9799	-0.0286931	-0.0468572	-0.0507448	-0.060841	-0.0616823	-0.00601452	-0.00519926	0.00626501	0.0339221	-0.0459974	0.0409797	-0.0101526	-0.0553765	-0.0121752	-0.0144343	-0.00884428	-0.0196047	-0.0072566	-0.0183718	-0.00666079	0.00239455	-0.0523727	-0.0610313
	-48.969	-0.0286928	-0.0468572	-0.0507478	-0.0608457	-0.0616868	-0.00601604	-0.00519906	0.00626717	0.0339289	-0.0460019	0.0409821	-0.0101521	-0.0553835	-0.012174	-0.0144348	-0.00883837	-0.0196066	-0.00725073	-0.0183739	-0.00665579	0.00239914	-0.0523773	-0.0610348
	-48.9582	-0.0286925	-0.0468571	-0.0507508	-0.0608504	-0.0616913	-0.00601755	-0.00519886	0.00626933	0.0339357	-0.0460063	0.0409844	-0.0101515	-0.0553904	-0.0121728	-0.0144354	-0.00883246	-0.0196084	-0.00724487	-0.018376	-0.0066508	0.00240372	-0.0523819	-0.0610382
	-48.9474	-0.0286922	-0.0468571	-0.0507538	-0.060855	-0.0616957	-0.00601906	-0.00519866	0.00627149	0.0339425	-0.0460107	0.0409868	-0.010151	-0.0553973	-0.0121716	-0.014436	-0.00882655	-0.0196102	-0.00723901	-0.0183782	-0.00664581	0.0024083	-0.0523866	-0.0610416
	-48.9365	-0.0286919	-0.0468571	-0.0507568	-0.0608597	-0.0617002	-0.00602058	-0.00519846	0.00627365	0.0339492	-0.0460151	0.0409892	-0.0101504	-0.0554043	-0.0121704	-0.0144366	-0.00882064	-0.0196121	-0.00723316	-0.0183803	-0.00664082	0.00241288	-0.0523912	-0.0610451
	-48.9257	-0.0286916	-0.046857	-0.0507598	-0.0608644	-0.0617046	-0.00602209	-0.00519826	0.0062758	0.033956	-0.0460195	0.0409915	-0.0101499	-0.0554112	-0.0121693	-0.0144371	-0.00881474	-0.0196139	-0.0072273	-0.0183824	-0.00663583	0.00241745	-0.0523958	-0.0610485
	-48.9149	-0.0286913	-0.046857	-0.0507628	-0.0608691	-0.0617091	-0.0060236	-0.00519805	0.00627796	0.0339627	-0.0460239	0.0409939	-0.0101493	-0.0554181	-0.0121681	-0.0144377	-0.00880883	-0.0196157	-0.00722145	-0.0183845	-0.00663085	0.00242203	-0.0524004	-0.0610519
	-48.9041	-0.028691	-0.046857	-0.0507657	-0.0608737	-0.0617135	-0.00602511	-0.00519785	0.00628011	0.0339695	-0.0460284	0.0409963	-0.0101488	-0.055425	-0.0121669	-0.0144383	-0.00880292	-0.0196176	-0.0072156	-0.0183867	-0.00662586	0.0024266	-0.052405	-0.0610554
	-48.8933	-0.0286907	-0.0468569	-0.0507687	-0.0608784	-0.061718	-0.00602662	-0.00519765	0.00628226	0.0339762	-0.0460328	0.0409986	-0.0101482	-0.0554319	-0.0121657	-0.0144389	-0.00879702	-0.0196194	-0.00720975	-0.0183888	-0.00662088	0.00243117	-0.0524096	-0.0610588
	-48.8825	-0.0286904	-0.0468569	-0.0507717	-0.060883	-0.0617224	-0.00602812	-0.00519745	0.00628441	0.033983	-0.0460372	0.041001	-0.0101477	-0.0554388	-0.0121645	-0.0144394	-0.00879111	-0.0196212	-0.00720391	-0.0183909	-0.0066159	0.00243574	-0.0524141	-0.0610622
	-48.8717	-0.0286901	-0.0468568	-0.0507747	-0.0608877	-0.0617268	-0.00602963	-0.00519725	0.00628656	0.0339897	-0.0460416	0.0410033	-0.0101471	-0.0554458	-0.0121634	-0.01444	-0.00878521	-0.0196231	-0.00719806	-0.018393	-0.00661093	0.0024403	-0.0524187	-0.0610656
	-48.8609	-0.0286898	-0.0468568	-0.0507777	-0.0608923	-0.0617313	-0.00603114	-0.00519705	0.00628871	0.0339964	-0.046046	0.0410057	-0.0101466	-0.0554527	-0.0121622	-0.0144406	-0.00877931	-0.0196249	-0.00719222	-0.0183951	-0.00660595	0.00244486	-0.0524233	-0.061069
	-48.8502	-0.0286895	-0.0468567	-0.0507806	-0.060897	-0.0617357	-0.00603264	-0.00519685	0.00629086	0.0340031	-0.0460503	0.041008	-0.010146	-0.0554595	-0.012161	-0.0144411	-0.0087734	-0.0196267	-0.00718638	-0.0183973	-0.00660098	0.00244942	-0.0524279	-0.0610724
	-48.8394	-0.0286892	-0.0468567	-0.0507836	-0.0609016	-0.0617401	-0.00603415	-0.00519665	0.006293	0.0340098	-0.0460547	0.0410104	-0.0101454	-0.0554664	-0.0121598	-0.0144417	-0.0087675	-0.0196285	-0.00718055	-0.0183994	-0.00659601	0.00245398	-0.0524325	-0.0610758
	-48.8286	-0.0286889	-0.0468566	-0.0507866	-0.0609063	-0.0617445	-0.00603565	-0.00519644	0.00629515	0.0340165	-0.0460591	0.0410127	-0.0101449	-0.0554733	-0.0121586	-0.0144423	-0.0087616	-0.0196303	-0.00717471	-0.0184015	-0.00659104	0.00245854	-0.052437	-0.0610792
	-48.8178	-0.0286886	-0.0468566	-0.0507895	-0.0609109	-0.0617489	-0.00603715	-0.00519624	0.00629729	0.0340232	-0.0460635	0.041015	-0.0101443	-0.0554802	-0.0121575	-0.0144428	-0.0087557	-0.0196322	-0.00716888	-0.0184036	-0.00658607	0.00246309	-0.0524416	-0.0610826
	-48.8071	-0.0286883	-0.0468565	-0.0507925	-0.0609155	-0.0617534	-0.00603865	-0.00519604	0.00629943	0.0340299	-0.0460679	0.0410173	-0.0101438	-0.0554871	-0.0121563	-0.0144434	-0.00874981	-0.019634	-0.00716305	-0.0184057	-0.0065811	0.00246764	-0.0524462	-0.061086
	-48.7963	-0.028688	-0.0468565	-0.0507955	-0.0609202	-0.0617578	-0.00604016	-0.00519584	0.00630157	0.0340366	-0.0460723	0.0410197	-0.0101432	-0.055494	-0.0121551	-0.014444	-0.00874391	-0.0196358	-0.00715722	-0.0184078	-0.00657614	0.00247219	-0.0524507	-0.0610894
	-48.7856	-0.0286877	-0.0468564	-0.0507984	-0.0609248	-0.0617622	-0.00604166	-0.00519564	0.00630371	0.0340432	-0.0460766	0.041022	-0.0101427	-0.0555008	-0.0121539	-0.0144445	-0.00873801	-0.0196376	-0.00715139	-0.0184099	-0.00657118	0.00247674	-0.0524553	-0.0610928
	-48.7748	-0.0286874	-0.0468564	-0.0508014	-0.0609294	-0.0617666	-0.00604316	-0.00519544	0.00630584	0.0340499	-0.046081	0.0410243	-0.0101421	-0.0555077	-0.0121527	-0.0144451	-0.00873212	-0.0196394	-0.00714557	-0.0184121	-0.00656622	0.00248128	-0.0524598	-0.0610962
	-48.7641	-0.0286871	-0.0468563	-0.0508043	-0.060934	-0.061771	-0.00604465	-0.00519523	0.00630798	0.0340566	-0.0460854	0.0410266	-0.0101416	-0.0555146	-0.0121516	-0.0144457	-0.00872623	-0.0196412	-0.00713975	-0.0184142	-0.00656126	0.00248582	-0.0524644	-0.0610996
	-48.7534	-0.0286868	-0.0468562	-0.0508073	-0.0609386	-0.0617754	-0.00604615	-0.00519503	0.00631011	0.0340632	-0.0460897	0.0410289	-0.010141	-0.0555214	-0.0121504	-0.0144462	-0.00872033	-0.0196431	-0.00713393	-0.0184163	-0.00655631	0.00249036	-0.0524689	-0.0611029
	-48.7426	-0.0286865	-0.0468562	-0.0508102	-0.0609433	-0.0617798	-0.00604765	-0.00519483	0.00631224	0.0340698	-0.0460941	0.0410312	-0.0101405	-0.0555283	-0.0121492	-0.0144468	-0.00871444	-0.0196449	-0.00712812	-0.0184184	-0.00655135	0.0024949	-0.0524735	-0.0611063
	-48.7319	-0.0286862	-0.0468561	-0.0508132	-0.0609479	-0.0617841	-0.00604914	-0.00519463	0.00631437	0.0340765	-0.0460985	0.0410335	-0.0101399	-0.0555351	-0.012148	-0.0144474	-0.00870855	-0.0196467	-0.0071223	-0.0184205	-0.0065464	0.00249943	-0.052478	-0.0611097
	-48.7212	-0.0286859	-0.0468561	-0.0508161	-0.0609525	-0.0617885	-0.00605064	-0.00519442	0.0063165	0.0340831	-0.0461028	0.0410358	-0.0101394	-0.055542	-0.0121468	-0.0144479	-0.00870266	-0.0196485	-0.00711649	-0.0184226	-0.00654145	0.00250396	-0.0524826	-0.0611131
	-48.7105	-0.0286856	-0.046856	-0.0508191	-0.0609571	-0.0617929	-0.00605213	-0.00519422	0.00631863	0.0340897	-0.0461072	0.0410381	-0.0101388	-0.0555488	-0.0121457	-0.0144485	-0.00869677	-0.0196503	-0.00711068	-0.0184247	-0.0065365	0.00250849	-0.0524871	-0.0611164
	-48.6998	-0.0286852	-0.0468559	-0.050822	-0.0609617	-0.0617973	-0.00605363	-0.00519402	0.00632076	0.0340963	-0.0461115	0.0410404	-0.0101383	-0.0555556	-0.0121445	-0.014449	-0.00869088	-0.0196521	-0.00710487	-0.0184268	-0.00653156	0.00251302	-0.0524916	-0.0611198
	-48.6891	-0.0286849	-0.0468559	-0.0508249	-0.0609662	-0.0618016	-0.00605512	-0.00519382	0.00632288	0.0341029	-0.0461159	0.0410427	-0.0101377	-0.0555625	-0.0121433	-0.0144496	-0.008685	-0.0196539	-0.00709907	-0.0184289	-0.00652662	0.00251754	-0.0524962	-0.0611231
	-48.6784	-0.0286846	-0.0468558	-0.0508279	-0.0609708	-0.061806	-0.00605661	-0.00519361	0.00632501	0.0341095	-0.0461202	0.041045	-0.0101371	-0.0555693	-0.0121421	-0.0144501	-0.00867911	-0.0196557	-0.00709327	-0.018431	-0.00652167	0.00252207	-0.0525007	-0.0611265
	-48.6677	-0.0286843	-0.0468557	-0.0508308	-0.0609754	-0.0618104	-0.0060581	-0.00519341	0.00632713	0.0341161	-0.0461245	0.0410472	-0.0101366	-0.0555761	-0.0121409	-0.0144507	-0.00867323	-0.0196575	-0.00708747	-0.0184331	-0.00651674	0.00252659	-0.0525052	-0.0611298
	-48.657	-0.028684	-0.0468556	-0.0508337	-0.06098	-0.0618147	-0.00605959	-0.00519321	0.00632925	0.0341227	-0.0461289	0.0410495	-0.010136	-0.0555829	-0.0121398	-0.0144513	-0.00866734	-0.0196593	-0.00708167	-0.0184352	-0.0065118	0.0025311	-0.0525097	-0.0611332
	-48.6464	-0.0286837	-0.0468556	-0.0508366	-0.0609846	-0.0618191	-0.00606108	-0.005193	0.00633137	0.0341293	-0.0461332	0.0410518	-0.0101355	-0.0555897	-0.0121386	-0.0144518	-0.00866146	-0.0196611	-0.00707587	-0.0184373	-0.00650686	0.00253562	-0.0525142	-0.0611365
	-48.6357	-0.0286833	-0.0468555	-0.0508396	-0.0609891	-0.0618234	-0.00606257	-0.0051928	0.00633348	0.0341359	-0.0461376	0.041054	-0.0101349	-0.0555965	-0.0121374	-0.0144524	-0.00865558	-0.0196629	-0.00707008	-0.0184393	-0.00650193	0.00254013	-0.0525187	-0.0611399
	-48.625	-0.028683	-0.0468554	-0.0508425	-0.0609937	-0.0618278	-0.00606405	-0.0051926	0.0063356	0.0341424	-0.0461419	0.0410563	-0.0101344	-0.0556033	-0.0121362	-0.0144529	-0.0086497	-0.0196647	-0.00706429	-0.0184414	-0.006497	0.00254464	-0.0525232	-0.0611432
	-48.6144	-0.0286827	-0.0468553	-0.0508454	-0.0609983	-0.0618321	-0.00606554	-0.0051924	0.00633772	0.034149	-0.0461462	0.0410586	-0.0101338	-0.0556101	-0.012135	-0.0144535	-0.00864382	-0.0196665	-0.0070585	-0.0184435	-0.00649207	0.00254915	-0.0525277	-0.0611466
	-48.6037	-0.0286824	-0.0468552	-0.0508483	-0.0610028	-0.0618365	-0.00606702	-0.00519219	0.00633983	0.0341555	-0.0461505	0.0410608	-0.0101333	-0.0556169	-0.0121339	-0.014454	-0.00863795	-0.0196683	-0.00705272	-0.0184456	-0.00648715	0.00255365	-0.0525322	-0.0611499
	-48.5931	-0.0286821	-0.0468552	-0.0508512	-0.0610074	-0.0618408	-0.00606851	-0.00519199	0.00634194	0.0341621	-0.0461548	0.0410631	-0.0101327	-0.0556237	-0.0121327	-0.0144546	-0.00863207	-0.0196701	-0.00704694	-0.0184477	-0.00648222	0.00255816	-0.0525367	-0.0611532
	-48.5824	-0.0286817	-0.0468551	-0.0508542	-0.0610119	-0.0618452	-0.00606999	-0.00519179	0.00634405	0.0341686	-0.0461592	0.0410653	-0.0101321	-0.0556305	-0.0121315	-0.0144551	-0.0086262	-0.0196719	-0.00704115	-0.0184498	-0.0064773	0.00256266	-0.0525412	-0.0611565
	-48.5718	-0.0286814	-0.046855	-0.0508571	-0.0610165	-0.0618495	-0.00607147	-0.00519158	0.00634616	0.0341751	-0.0461635	0.0410675	-0.0101316	-0.0556373	-0.0121303	-0.0144557	-0.00862032	-0.0196737	-0.00703538	-0.0184519	-0.00647238	0.00256715	-0.0525457	-0.0611599
	-48.5611	-0.0286811	-0.0468549	-0.05086	-0.061021	-0.0618538	-0.00607296	-0.00519138	0.00634827	0.0341817	-0.0461678	0.0410698	-0.010131	-0.0556441	-0.0121292	-0.0144562	-0.00861445	-0.0196755	-0.0070296	-0.0184539	-0.00646747	0.00257165	-0.0525502	-0.0611632
	-48.5505	-0.0286808	-0.0468548	-0.0508629	-0.0610256	-0.0618581	-0.00607444	-0.00519118	0.00635037	0.0341882	-0.0461721	0.041072	-0.0101305	-0.0556508	-0.012128	-0.0144568	-0.00860858	-0.0196772	-0.00702383	-0.018456	-0.00646255	0.00257614	-0.0525547	-0.0611665
	-48.5399	-0.0286804	-0.0468547	-0.0508658	-0.0610301	-0.0618624	-0.00607592	-0.00519097	0.00635248	0.0341947	-0.0461764	0.0410743	-0.0101299	-0.0556576	-0.0121268	-0.0144573	-0.00860271	-0.019679	-0.00701806	-0.0184581	-0.00645764	0.00258063	-0.0525592	-0.0611698
	-48.5293	-0.0286801	-0.0468546	-0.0508687	-0.0610346	-0.0618668	-0.00607739	-0.00519077	0.00635458	0.0342012	-0.0461807	0.0410765	-0.0101294	-0.0556644	-0.0121256	-0.0144579	-0.00859684	-0.0196808	-0.00701229	-0.0184602	-0.00645273	0.00258512	-0.0525636	-0.0611731
	-48.5187	-0.0286798	-0.0468545	-0.0508716	-0.0610392	-0.0618711	-0.00607887	-0.00519056	0.00635668	0.0342077	-0.046185	0.0410787	-0.0101288	-0.0556711	-0.0121244	-0.0144584	-0.00859097	-0.0196826	-0.00700652	-0.0184622	-0.00644782	0.0025896	-0.0525681	-0.0611764
	-48.5081	-0.0286795	-0.0468544	-0.0508745	-0.0610437	-0.0618754	-0.00608035	-0.00519036	0.00635878	0.0342141	-0.0461893	0.0410809	-0.0101282	-0.0556779	-0.0121233	-0.014459	-0.00858511	-0.0196844	-0.00700076	-0.0184643	-0.00644291	0.00259409	-0.0525726	-0.0611797
	-48.4975	-0.0286791	-0.0468543	-0.0508774	-0.0610482	-0.0618797	-0.00608183	-0.00519016	0.00636088	0.0342206	-0.0461936	0.0410831	-0.0101277	-0.0556846	-0.0121221	-0.0144595	-0.00857924	-0.0196862	-0.006995	-0.0184664	-0.00643801	0.00259857	-0.052577	-0.061183
	-48.4869	-0.0286788	-0.0468542	-0.0508803	-0.0610527	-0.061884	-0.0060833	-0.00518995	0.00636298	0.0342271	-0.0461978	0.0410854	-0.0101271	-0.0556914	-0.0121209	-0.0144601	-0.00857338	-0.019688	-0.00698924	-0.0184685	-0.00643311	0.00260304	-0.0525815	-0.0611863
	-48.4763	-0.0286785	-0.0468541	-0.0508831	-0.0610572	-0.0618883	-0.00608477	-0.00518975	0.00636507	0.0342336	-0.0462021	0.0410876	-0.0101266	-0.0556981	-0.0121197	-0.0144606	-0.00856752	-0.0196897	-0.00698349	-0.0184705	-0.00642821	0.00260752	-0.0525859	-0.0611896
	-48.4657	-0.0286781	-0.046854	-0.050886	-0.0610618	-0.0618926	-0.00608625	-0.00518954	0.00636717	0.03424	-0.0462064	0.0410898	-0.010126	-0.0557048	-0.0121186	-0.0144612	-0.00856166	-0.0196915	-0.00697774	-0.0184726	-0.00642331	0.00261199	-0.0525904	-0.0611929
	-48.4551	-0.0286778	-0.0468539	-0.0508889	-0.0610663	-0.0618969	-0.00608772	-0.00518934	0.00636926	0.0342465	-0.0462107	0.041092	-0.0101254	-0.0557116	-0.0121174	-0.0144617	-0.0085558	-0.0196933	-0.00697199	-0.0184747	-0.00641842	0.00261646	-0.0525948	-0.0611962
	-48.4446	-0.0286775	-0.0468538	-0.0508918	-0.0610708	-0.0619011	-0.00608919	-0.00518914	0.00637135	0.0342529	-0.046215	0.0410942	-0.0101249	-0.0557183	-0.0121162	-0.0144623	-0.00854994	-0.0196951	-0.00696624	-0.0184767	-0.00641352	0.00262093	-0.0525993	-0.0611995
	-48.434	-0.0286771	-0.0468537	-0.0508947	-0.0610753	-0.0619054	-0.00609066	-0.00518893	0.00637344	0.0342593	-0.0462192	0.0410964	-0.0101243	-0.055725	-0.012115	-0.0144628	-0.00854409	-0.0196968	-0.00696049	-0.0184788	-0.00640863	0.00262539	-0.0526037	-0.0612027
	-48.4235	-0.0286768	-0.0468536	-0.0508975	-0.0610798	-0.0619097	-0.00609213	-0.00518873	0.00637553	0.0342658	-0.0462235	0.0410986	-0.0101238	-0.0557317	-0.0121138	-0.0144633	-0.00853823	-0.0196986	-0.00695475	-0.0184809	-0.00640375	0.00262985	-0.0526082	-0.061206
	-48.4129	-0.0286765	-0.0468535	-0.0509004	-0.0610842	-0.061914	-0.0060936	-0.00518852	0.00637761	0.0342722	-0.0462278	0.0411007	-0.0101232	-0.0557384	-0.0121127	-0.0144639	-0.00853238	-0.0197004	-0.00694901	-0.0184829	-0.00639886	0.00263431	-0.0526126	-0.0612093
	-48.4024	-0.0286761	-0.0468534	-0.0509033	-0.0610887	-0.0619183	-0.00609507	-0.00518832	0.0063797	0.0342786	-0.046232	0.0411029	-0.0101227	-0.0557451	-0.0121115	-0.0144644	-0.00852652	-0.0197022	-0.00694327	-0.018485	-0.00639398	0.00263877	-0.052617	-0.0612125
	-48.3918	-0.0286758	-0.0468533	-0.0509061	-0.0610932	-0.0619225	-0.00609653	-0.00518811	0.00638178	0.034285	-0.0462363	0.0411051	-0.0101221	-0.0557518	-0.0121103	-0.014465	-0.00852067	-0.0197039	-0.00693754	-0.018487	-0.0063891	0.00264322	-0.0526214	-0.0612158
	-48.3813	-0.0286754	-0.0468532	-0.050909	-0.0610977	-0.0619268	-0.006098	-0.00518791	0.00638386	0.0342914	-0.0462405	0.0411073	-0.0101215	-0.0557585	-0.0121091	-0.0144655	-0.00851483	-0.0197057	-0.00693181	-0.0184891	-0.00638422	0.00264767	-0.0526259	-0.0612191
	-48.3708	-0.0286751	-0.0468531	-0.0509119	-0.0611022	-0.061931	-0.00609946	-0.0051877	0.00638594	0.0342978	-0.0462448	0.0411095	-0.010121	-0.0557652	-0.012108	-0.014466	-0.00850898	-0.0197075	-0.00692608	-0.0184911	-0.00637934	0.00265212	-0.0526303	-0.0612223
	-48.3603	-0.0286748	-0.046853	-0.0509147	-0.0611066	-0.0619353	-0.00610093	-0.0051875	0.00638802	0.0343042	-0.046249	0.0411116	-0.0101204	-0.0557719	-0.0121068	-0.0144666	-0.00850313	-0.0197092	-0.00692035	-0.0184932	-0.00637447	0.00265657	-0.0526347	-0.0612256
	-48.3497	-0.0286744	-0.0468528	-0.0509176	-0.0611111	-0.0619395	-0.00610239	-0.00518729	0.0063901	0.0343105	-0.0462533	0.0411138	-0.0101199	-0.0557786	-0.0121056	-0.0144671	-0.00849729	-0.019711	-0.00691463	-0.0184953	-0.0063696	0.00266101	-0.0526391	-0.0612288
	-48.3392	-0.0286741	-0.0468527	-0.0509204	-0.0611156	-0.0619438	-0.00610385	-0.00518709	0.00639218	0.0343169	-0.0462575	0.041116	-0.0101193	-0.0557853	-0.0121044	-0.0144676	-0.00849144	-0.0197128	-0.00690891	-0.0184973	-0.00636473	0.00266545	-0.0526435	-0.0612321
	-48.3287	-0.0286737	-0.0468526	-0.0509233	-0.06112	-0.061948	-0.00610531	-0.00518688	0.00639425	0.0343233	-0.0462618	0.0411181	-0.0101187	-0.0557919	-0.0121033	-0.0144682	-0.0084856	-0.0197145	-0.00690319	-0.0184994	-0.00635986	0.00266989	-0.0526479	-0.0612353
	-48.3182	-0.0286734	-0.0468525	-0.0509261	-0.0611245	-0.0619523	-0.00610677	-0.00518668	0.00639632	0.0343296	-0.046266	0.0411203	-0.0101182	-0.0557986	-0.0121021	-0.0144687	-0.00847976	-0.0197163	-0.00689747	-0.0185014	-0.006355	0.00267433	-0.0526523	-0.0612386
	-48.3077	-0.028673	-0.0468524	-0.050929	-0.0611289	-0.0619565	-0.00610823	-0.00518647	0.00639839	0.034336	-0.0462702	0.0411224	-0.0101176	-0.0558053	-0.0121009	-0.0144693	-0.00847392	-0.019718	-0.00689176	-0.0185034	-0.00635013	0.00267876	-0.0526567	-0.0612418
	-48.2973	-0.0286727	-0.0468522	-0.0509318	-0.0611334	-0.0619607	-0.00610969	-0.00518627	0.00640046	0.0343423	-0.0462744	0.0411246	-0.0101171	-0.0558119	-0.0120997	-0.0144698	-0.00846809	-0.0197198	-0.00688605	-0.0185055	-0.00634527	0.00268319	-0.0526611	-0.061245
	-48.2868	-0.0286724	-0.0468521	-0.0509347	-0.0611378	-0.061965	-0.00611115	-0.00518606	0.00640253	0.0343487	-0.0462787	0.0411267	-0.0101165	-0.0558186	-0.0120986	-0.0144703	-0.00846225	-0.0197215	-0.00688034	-0.0185075	-0.00634042	0.00268762	-0.0526655	-0.0612483
	-48.2763	-0.028672	-0.046852	-0.0509375	-0.0611423	-0.0619692	-0.00611261	-0.00518586	0.0064046	0.034355	-0.0462829	0.0411289	-0.0101159	-0.0558252	-0.0120974	-0.0144709	-0.00845642	-0.0197233	-0.00687464	-0.0185096	-0.00633556	0.00269205	-0.0526699	-0.0612515
	-48.2658	-0.0286717	-0.0468519	-0.0509404	-0.0611467	-0.0619734	-0.00611406	-0.00518565	0.00640666	0.0343613	-0.0462871	0.041131	-0.0101154	-0.0558319	-0.0120962	-0.0144714	-0.00845058	-0.0197251	-0.00686894	-0.0185116	-0.00633071	0.00269647	-0.0526743	-0.0612547
	-48.2554	-0.0286713	-0.0468517	-0.0509432	-0.0611511	-0.0619776	-0.00611552	-0.00518545	0.00640873	0.0343676	-0.0462913	0.0411331	-0.0101148	-0.0558385	-0.0120951	-0.0144719	-0.00844475	-0.0197268	-0.00686324	-0.0185137	-0.00632586	0.00270089	-0.0526786	-0.0612579
	-48.2449	-0.028671	-0.0468516	-0.050946	-0.0611555	-0.0619818	-0.00611697	-0.00518524	0.00641079	0.0343739	-0.0462955	0.0411353	-0.0101142	-0.0558452	-0.0120939	-0.0144724	-0.00843892	-0.0197286	-0.00685754	-0.0185157	-0.00632101	0.0027053	-0.052683	-0.0612612
	-48.2345	-0.0286706	-0.0468515	-0.0509489	-0.06116	-0.061986	-0.00611842	-0.00518504	0.00641285	0.0343802	-0.0462997	0.0411374	-0.0101137	-0.0558518	-0.0120927	-0.014473	-0.0084331	-0.0197303	-0.00685185	-0.0185177	-0.00631617	0.00270972	-0.0526874	-0.0612644
	-48.224	-0.0286703	-0.0468513	-0.0509517	-0.0611644	-0.0619903	-0.00611987	-0.00518483	0.00641491	0.0343865	-0.046304	0.0411395	-0.0101131	-0.0558584	-0.0120915	-0.0144735	-0.00842727	-0.0197321	-0.00684616	-0.0185198	-0.00631132	0.00271413	-0.0526918	-0.0612676
	-48.2136	-0.0286699	-0.0468512	-0.0509545	-0.0611688	-0.0619945	-0.00612132	-0.00518463	0.00641697	0.0343928	-0.0463082	0.0411416	-0.0101126	-0.055865	-0.0120904	-0.014474	-0.00842145	-0.0197338	-0.00684047	-0.0185218	-0.00630648	0.00271854	-0.0526961	-0.0612708
	-48.2032	-0.0286695	-0.0468511	-0.0509573	-0.0611732	-0.0619987	-0.00612277	-0.00518442	0.00641902	0.0343991	-0.0463124	0.0411437	-0.010112	-0.0558716	-0.0120892	-0.0144746	-0.00841562	-0.0197355	-0.00683479	-0.0185238	-0.00630165	0.00272295	-0.0527005	-0.061274
	-48.1928	-0.0286692	-0.0468509	-0.0509601	-0.0611776	-0.0620028	-0.00612422	-0.00518422	0.00642108	0.0344053	-0.0463165	0.0411458	-0.0101114	-0.0558783	-0.012088	-0.0144751	-0.0084098	-0.0197373	-0.0068291	-0.0185259	-0.00629681	0.00272735	-0.0527048	-0.0612772
	-48.1823	-0.0286688	-0.0468508	-0.050963	-0.061182	-0.062007	-0.00612567	-0.00518401	0.00642313	0.0344116	-0.0463207	0.041148	-0.0101109	-0.0558849	-0.0120868	-0.0144756	-0.00840399	-0.019739	-0.00682342	-0.0185279	-0.00629198	0.00273175	-0.0527092	-0.0612804
	-48.1719	-0.0286685	-0.0468507	-0.0509658	-0.0611864	-0.0620112	-0.00612711	-0.0051838	0.00642518	0.0344179	-0.0463249	0.0411501	-0.0101103	-0.0558915	-0.0120857	-0.0144761	-0.00839817	-0.0197408	-0.00681775	-0.0185299	-0.00628715	0.00273615	-0.0527135	-0.0612836
	-48.1615	-0.0286681	-0.0468505	-0.0509686	-0.0611908	-0.0620154	-0.00612856	-0.0051836	0.00642723	0.0344241	-0.0463291	0.0411522	-0.0101098	-0.0558981	-0.0120845	-0.0144767	-0.00839235	-0.0197425	-0.00681207	-0.0185319	-0.00628232	0.00274054	-0.0527179	-0.0612868
	-48.1511	-0.0286678	-0.0468504	-0.0509714	-0.0611952	-0.0620196	-0.00613001	-0.00518339	0.00642928	0.0344303	-0.0463333	0.0411543	-0.0101092	-0.0559046	-0.0120833	-0.0144772	-0.00838654	-0.0197443	-0.0068064	-0.018534	-0.0062775	0.00274494	-0.0527222	-0.06129
	-48.1408	-0.0286674	-0.0468502	-0.0509742	-0.0611996	-0.0620238	-0.00613145	-0.00518319	0.00643132	0.0344366	-0.0463375	0.0411563	-0.0101086	-0.0559112	-0.0120822	-0.0144777	-0.00838073	-0.019746	-0.00680073	-0.018536	-0.00627267	0.00274933	-0.0527265	-0.0612932
	-48.1304	-0.0286671	-0.0468501	-0.050977	-0.061204	-0.0620279	-0.00613289	-0.00518298	0.00643337	0.0344428	-0.0463416	0.0411584	-0.0101081	-0.0559178	-0.012081	-0.0144782	-0.00837492	-0.0197477	-0.00679507	-0.018538	-0.00626785	0.00275371	-0.0527309	-0.0612963
	-48.12	-0.0286667	-0.0468499	-0.0509798	-0.0612084	-0.0620321	-0.00613433	-0.00518278	0.00643541	0.034449	-0.0463458	0.0411605	-0.0101075	-0.0559244	-0.0120798	-0.0144788	-0.00836911	-0.0197495	-0.00678941	-0.01854	-0.00626303	0.0027581	-0.0527352	-0.0612995
	-48.1096	-0.0286663	-0.0468498	-0.0509826	-0.0612127	-0.0620363	-0.00613577	-0.00518257	0.00643745	0.0344552	-0.04635	0.0411626	-0.0101069	-0.055931	-0.0120786	-0.0144793	-0.0083633	-0.0197512	-0.00678375	-0.018542	-0.00625822	0.00276248	-0.0527395	-0.0613027
	-48.0993	-0.028666	-0.0468496	-0.0509854	-0.0612171	-0.0620404	-0.00613721	-0.00518236	0.00643949	0.0344614	-0.0463541	0.0411647	-0.0101064	-0.0559375	-0.0120775	-0.0144798	-0.0083575	-0.0197529	-0.00677809	-0.0185441	-0.00625341	0.00276686	-0.0527439	-0.0613059
	-48.0889	-0.0286656	-0.0468495	-0.0509882	-0.0612215	-0.0620446	-0.00613865	-0.00518216	0.00644153	0.0344676	-0.0463583	0.0411668	-0.0101058	-0.0559441	-0.0120763	-0.0144803	-0.00835169	-0.0197547	-0.00677244	-0.0185461	-0.0062486	0.00277123	-0.0527482	-0.061309
	-48.0785	-0.0286653	-0.0468493	-0.050991	-0.0612258	-0.0620487	-0.00614009	-0.00518195	0.00644357	0.0344738	-0.0463625	0.0411688	-0.0101053	-0.0559506	-0.0120751	-0.0144808	-0.00834589	-0.0197564	-0.00676679	-0.0185481	-0.00624379	0.00277561	-0.0527525	-0.0613122
	-48.0682	-0.0286649	-0.0468492	-0.0509938	-0.0612302	-0.0620529	-0.00614153	-0.00518175	0.0064456	0.03448	-0.0463666	0.0411709	-0.0101047	-0.0559572	-0.012074	-0.0144813	-0.00834009	-0.0197581	-0.00676114	-0.0185501	-0.00623899	0.00277998	-0.0527568	-0.0613153
	-48.0579	-0.0286645	-0.046849	-0.0509966	-0.0612346	-0.062057	-0.00614296	-0.00518154	0.00644764	0.0344862	-0.0463708	0.041173	-0.0101041	-0.0559637	-0.0120728	-0.0144819	-0.00833429	-0.0197598	-0.0067555	-0.0185521	-0.00623418	0.00278434	-0.0527611	-0.0613185
	-48.0475	-0.0286642	-0.0468489	-0.0509993	-0.0612389	-0.0620611	-0.0061444	-0.00518133	0.00644967	0.0344924	-0.0463749	0.041175	-0.0101036	-0.0559703	-0.0120716	-0.0144824	-0.0083285	-0.0197616	-0.00674985	-0.0185541	-0.00622938	0.00278871	-0.0527654	-0.0613217
	-48.0372	-0.0286638	-0.0468487	-0.0510021	-0.0612433	-0.0620653	-0.00614583	-0.00518113	0.0064517	0.0344985	-0.0463791	0.0411771	-0.010103	-0.0559768	-0.0120705	-0.0144829	-0.0083227	-0.0197633	-0.00674422	-0.0185561	-0.00622459	0.00279307	-0.0527697	-0.0613248
	-48.0269	-0.0286634	-0.0468486	-0.0510049	-0.0612476	-0.0620694	-0.00614726	-0.00518092	0.00645373	0.0345047	-0.0463832	0.0411791	-0.0101024	-0.0559834	-0.0120693	-0.0144834	-0.00831691	-0.019765	-0.00673858	-0.0185581	-0.00621979	0.00279743	-0.052774	-0.061328
	-48.0166	-0.0286631	-0.0468484	-0.0510077	-0.0612519	-0.0620735	-0.00614869	-0.00518071	0.00645575	0.0345108	-0.0463873	0.0411812	-0.0101019	-0.0559899	-0.0120681	-0.0144839	-0.00831112	-0.0197667	-0.00673295	-0.0185601	-0.006215	0.00280178	-0.0527783	-0.0613311
	-48.0063	-0.0286627	-0.0468482	-0.0510105	-0.0612563	-0.0620777	-0.00615013	-0.00518051	0.00645778	0.034517	-0.0463915	0.0411832	-0.0101013	-0.0559964	-0.012067	-0.0144844	-0.00830533	-0.0197685	-0.00672732	-0.0185621	-0.00621021	0.00280614	-0.0527826	-0.0613342
	-47.996	-0.0286623	-0.0468481	-0.0510132	-0.0612606	-0.0620818	-0.00615156	-0.0051803	0.0064598	0.0345231	-0.0463956	0.0411853	-0.0101008	-0.0560029	-0.0120658	-0.014485	-0.00829955	-0.0197702	-0.00672169	-0.0185641	-0.00620542	0.00281049	-0.0527869	-0.0613374
	-47.9857	-0.028662	-0.0468479	-0.051016	-0.0612649	-0.0620859	-0.00615298	-0.0051801	0.00646183	0.0345292	-0.0463997	0.0411873	-0.0101002	-0.0560094	-0.0120646	-0.0144855	-0.00829376	-0.0197719	-0.00671607	-0.0185661	-0.00620064	0.00281484	-0.0527911	-0.0613405
	-47.9754	-0.0286616	-0.0468477	-0.0510188	-0.0612693	-0.06209	-0.00615441	-0.00517989	0.00646385	0.0345353	-0.0464039	0.0411893	-0.0100996	-0.0560159	-0.0120635	-0.014486	-0.00828798	-0.0197736	-0.00671045	-0.0185681	-0.00619586	0.00281918	-0.0527954	-0.0613436
	-47.9651	-0.0286612	-0.0468476	-0.0510215	-0.0612736	-0.0620941	-0.00615584	-0.00517968	0.00646587	0.0345414	-0.046408	0.0411914	-0.0100991	-0.0560224	-0.0120623	-0.0144865	-0.0082822	-0.0197753	-0.00670483	-0.0185701	-0.00619108	0.00282352	-0.0527997	-0.0613468
	-47.9548	-0.0286608	-0.0468474	-0.0510243	-0.0612779	-0.0620982	-0.00615726	-0.00517948	0.00646788	0.0345476	-0.0464121	0.0411934	-0.0100985	-0.0560289	-0.0120611	-0.014487	-0.00827642	-0.019777	-0.00669922	-0.0185721	-0.0061863	0.00282786	-0.052804	-0.0613499
	-47.9446	-0.0286605	-0.0468472	-0.051027	-0.0612822	-0.0621023	-0.00615869	-0.00517927	0.0064699	0.0345536	-0.0464162	0.0411954	-0.0100979	-0.0560354	-0.01206	-0.0144875	-0.00827064	-0.0197788	-0.0066936	-0.0185741	-0.00618153	0.0028322	-0.0528082	-0.061353
	-47.9343	-0.0286601	-0.0468471	-0.0510298	-0.0612865	-0.0621064	-0.00616011	-0.00517906	0.00647192	0.0345597	-0.0464203	0.0411975	-0.0100974	-0.0560419	-0.0120588	-0.014488	-0.00826487	-0.0197805	-0.006688	-0.0185761	-0.00617676	0.00283653	-0.0528125	-0.0613561
	-47.9241	-0.0286597	-0.0468469	-0.0510325	-0.0612908	-0.0621105	-0.00616153	-0.00517886	0.00647393	0.0345658	-0.0464244	0.0411995	-0.0100968	-0.0560484	-0.0120576	-0.0144885	-0.0082591	-0.0197822	-0.00668239	-0.0185781	-0.00617199	0.00284086	-0.0528167	-0.0613592
	-47.9138	-0.0286594	-0.0468467	-0.0510353	-0.0612951	-0.0621146	-0.00616296	-0.00517865	0.00647594	0.0345719	-0.0464285	0.0412015	-0.0100962	-0.0560549	-0.0120565	-0.014489	-0.00825333	-0.0197839	-0.00667679	-0.0185801	-0.00616723	0.00284519	-0.052821	-0.0613623
	-47.9036	-0.028659	-0.0468466	-0.051038	-0.0612994	-0.0621187	-0.00616438	-0.00517844	0.00647795	0.034578	-0.0464326	0.0412035	-0.0100957	-0.0560613	-0.0120553	-0.0144896	-0.00824756	-0.0197856	-0.00667119	-0.0185821	-0.00616247	0.00284951	-0.0528252	-0.0613654
	-47.8933	-0.0286586	-0.0468464	-0.0510408	-0.0613037	-0.0621228	-0.0061658	-0.00517824	0.00647996	0.034584	-0.0464367	0.0412055	-0.0100951	-0.0560678	-0.0120541	-0.0144901	-0.00824179	-0.0197873	-0.00666559	-0.018584	-0.00615771	0.00285384	-0.0528295	-0.0613685
	-47.8831	-0.0286582	-0.0468462	-0.0510435	-0.061308	-0.0621268	-0.00616721	-0.00517803	0.00648196	0.0345901	-0.0464408	0.0412075	-0.0100945	-0.0560743	-0.012053	-0.0144906	-0.00823603	-0.019789	-0.00666	-0.018586	-0.00615295	0.00285815	-0.0528337	-0.0613716
	-47.8729	-0.0286578	-0.046846	-0.0510463	-0.0613123	-0.0621309	-0.00616863	-0.00517782	0.00648397	0.0345961	-0.0464449	0.0412095	-0.010094	-0.0560807	-0.0120518	-0.0144911	-0.00823026	-0.0197907	-0.00665441	-0.018588	-0.00614819	0.00286247	-0.052838	-0.0613747
	-47.8627	-0.0286575	-0.0468458	-0.051049	-0.0613165	-0.062135	-0.00617005	-0.00517762	0.00648597	0.0346022	-0.046449	0.0412115	-0.0100934	-0.0560872	-0.0120506	-0.0144916	-0.0082245	-0.0197924	-0.00664883	-0.01859	-0.00614344	0.00286678	-0.0528422	-0.0613778
	-47.8525	-0.0286571	-0.0468457	-0.0510517	-0.0613208	-0.062139	-0.00617146	-0.00517741	0.00648797	0.0346082	-0.0464531	0.0412135	-0.0100929	-0.0560936	-0.0120495	-0.0144921	-0.00821875	-0.0197941	-0.00664324	-0.018592	-0.00613869	0.00287109	-0.0528464	-0.0613809
	-47.8423	-0.0286567	-0.0468455	-0.0510545	-0.0613251	-0.0621431	-0.00617288	-0.0051772	0.00648997	0.0346142	-0.0464572	0.0412155	-0.0100923	-0.0561001	-0.0120483	-0.0144926	-0.00821299	-0.0197958	-0.00663766	-0.018594	-0.00613395	0.0028754	-0.0528507	-0.061384
	-47.8321	-0.0286563	-0.0468453	-0.0510572	-0.0613293	-0.0621472	-0.00617429	-0.005177	0.00649197	0.0346202	-0.0464613	0.0412175	-0.0100917	-0.0561065	-0.0120472	-0.0144931	-0.00820724	-0.0197975	-0.00663209	-0.0185959	-0.0061292	0.0028797	-0.0528549	-0.0613871
	-47.8219	-0.028656	-0.0468451	-0.0510599	-0.0613336	-0.0621512	-0.0061757	-0.00517679	0.00649397	0.0346263	-0.0464653	0.0412195	-0.0100912	-0.0561129	-0.012046	-0.0144936	-0.00820148	-0.0197992	-0.00662651	-0.0185979	-0.00612446	0.002884	-0.0528591	-0.0613902
	-47.8117	-0.0286556	-0.0468449	-0.0510627	-0.0613379	-0.0621553	-0.00617711	-0.00517658	0.00649596	0.0346323	-0.0464694	0.0412214	-0.0100906	-0.0561194	-0.0120448	-0.0144941	-0.00819573	-0.0198009	-0.00662094	-0.0185999	-0.00611973	0.0028883	-0.0528633	-0.0613932
	-47.8015	-0.0286552	-0.0468447	-0.0510654	-0.0613421	-0.0621593	-0.00617852	-0.00517638	0.00649795	0.0346383	-0.0464735	0.0412234	-0.01009	-0.0561258	-0.0120437	-0.0144946	-0.00818999	-0.0198026	-0.00661537	-0.0186018	-0.00611499	0.0028926	-0.0528675	-0.0613963
	-47.7914	-0.0286548	-0.0468446	-0.0510681	-0.0613464	-0.0621634	-0.00617993	-0.00517617	0.00649994	0.0346442	-0.0464775	0.0412254	-0.0100895	-0.0561322	-0.0120425	-0.0144951	-0.00818424	-0.0198043	-0.00660981	-0.0186038	-0.00611026	0.00289689	-0.0528717	-0.0613994
	-47.7812	-0.0286544	-0.0468444	-0.0510708	-0.0613506	-0.0621674	-0.00618134	-0.00517596	0.00650193	0.0346502	-0.0464816	0.0412274	-0.0100889	-0.0561386	-0.0120414	-0.0144956	-0.0081785	-0.019806	-0.00660425	-0.0186058	-0.00610553	0.00290118	-0.0528759	-0.0614024
	-47.7711	-0.028654	-0.0468442	-0.0510735	-0.0613549	-0.0621714	-0.00618275	-0.00517576	0.00650392	0.0346562	-0.0464856	0.0412293	-0.0100883	-0.056145	-0.0120402	-0.0144961	-0.00817276	-0.0198076	-0.00659869	-0.0186077	-0.0061008	0.00290547	-0.0528801	-0.0614055
	-47.7609	-0.0286537	-0.046844	-0.0510762	-0.0613591	-0.0621755	-0.00618415	-0.00517555	0.00650591	0.0346622	-0.0464897	0.0412313	-0.0100878	-0.0561514	-0.012039	-0.0144966	-0.00816702	-0.0198093	-0.00659314	-0.0186097	-0.00609608	0.00290975	-0.0528843	-0.0614086
	-47.7508	-0.0286533	-0.0468438	-0.0510789	-0.0613633	-0.0621795	-0.00618556	-0.00517534	0.00650789	0.0346681	-0.0464937	0.0412332	-0.0100872	-0.0561578	-0.0120379	-0.0144971	-0.00816128	-0.019811	-0.00658758	-0.0186117	-0.00609136	0.00291403	-0.0528885	-0.0614116
	-47.7406	-0.0286529	-0.0468436	-0.0510817	-0.0613676	-0.0621835	-0.00618696	-0.00517513	0.00650988	0.0346741	-0.0464978	0.0412352	-0.0100866	-0.0561642	-0.0120367	-0.0144976	-0.00815555	-0.0198127	-0.00658204	-0.0186136	-0.00608664	0.00291831	-0.0528927	-0.0614147
	-47.7305	-0.0286525	-0.0468434	-0.0510844	-0.0613718	-0.0621875	-0.00618837	-0.00517493	0.00651186	0.03468	-0.0465018	0.0412372	-0.0100861	-0.0561706	-0.0120356	-0.0144981	-0.00814982	-0.0198144	-0.00657649	-0.0186156	-0.00608193	0.00292258	-0.0528969	-0.0614177
	-47.7204	-0.0286521	-0.0468432	-0.0510871	-0.061376	-0.0621915	-0.00618977	-0.00517472	0.00651384	0.034686	-0.0465059	0.0412391	-0.0100855	-0.056177	-0.0120344	-0.0144986	-0.00814409	-0.0198161	-0.00657095	-0.0186176	-0.00607721	0.00292685	-0.0529011	-0.0614208
	-47.7103	-0.0286517	-0.046843	-0.0510898	-0.0613802	-0.0621955	-0.00619117	-0.00517451	0.00651582	0.0346919	-0.0465099	0.041241	-0.010085	-0.0561833	-0.0120332	-0.0144991	-0.00813836	-0.0198177	-0.00656541	-0.0186195	-0.0060725	0.00293112	-0.0529052	-0.0614238
	-47.7002	-0.0286513	-0.0468428	-0.0510924	-0.0613844	-0.0621995	-0.00619257	-0.00517431	0.00651779	0.0346978	-0.0465139	0.041243	-0.0100844	-0.0561897	-0.0120321	-0.0144996	-0.00813263	-0.0198194	-0.00655988	-0.0186215	-0.0060678	0.00293539	-0.0529094	-0.0614268
	-47.6901	-0.0286509	-0.0468426	-0.0510951	-0.0613886	-0.0622035	-0.00619397	-0.0051741	0.00651977	0.0347037	-0.046518	0.0412449	-0.0100838	-0.0561961	-0.0120309	-0.0145	-0.00812691	-0.0198211	-0.00655435	-0.0186234	-0.00606309	0.00293965	-0.0529136	-0.0614299
	-47.68	-0.0286506	-0.0468424	-0.0510978	-0.0613928	-0.0622075	-0.00619536	-0.00517389	0.00652174	0.0347096	-0.046522	0.0412469	-0.0100833	-0.0562024	-0.0120298	-0.0145005	-0.00812119	-0.0198228	-0.00654882	-0.0186254	-0.00605839	0.00294391	-0.0529177	-0.0614329
	-47.6699	-0.0286502	-0.0468422	-0.0511005	-0.061397	-0.0622115	-0.00619676	-0.00517369	0.00652371	0.0347156	-0.046526	0.0412488	-0.0100827	-0.0562088	-0.0120286	-0.014501	-0.00811547	-0.0198245	-0.00654329	-0.0186273	-0.00605369	0.00294816	-0.0529219	-0.0614359
	-47.6599	-0.0286498	-0.046842	-0.0511032	-0.0614012	-0.0622155	-0.00619816	-0.00517348	0.00652568	0.0347214	-0.04653	0.0412507	-0.0100821	-0.0562151	-0.0120275	-0.0145015	-0.00810975	-0.0198261	-0.00653777	-0.0186293	-0.006049	0.00295242	-0.0529261	-0.061439
	-47.6498	-0.0286494	-0.0468418	-0.0511059	-0.0614054	-0.0622195	-0.00619955	-0.00517327	0.00652765	0.0347273	-0.046534	0.0412526	-0.0100816	-0.0562215	-0.0120263	-0.014502	-0.00810404	-0.0198278	-0.00653225	-0.0186312	-0.00604431	0.00295667	-0.0529302	-0.061442
	-47.6397	-0.028649	-0.0468416	-0.0511086	-0.0614096	-0.0622235	-0.00620094	-0.00517306	0.00652962	0.0347332	-0.046538	0.0412546	-0.010081	-0.0562278	-0.0120251	-0.0145025	-0.00809833	-0.0198295	-0.00652674	-0.0186332	-0.00603962	0.00296091	-0.0529344	-0.061445
	-47.6297	-0.0286486	-0.0468414	-0.0511112	-0.0614138	-0.0622275	-0.00620234	-0.00517286	0.00653158	0.0347391	-0.046542	0.0412565	-0.0100804	-0.0562341	-0.012024	-0.014503	-0.00809262	-0.0198311	-0.00652123	-0.0186351	-0.00603493	0.00296516	-0.0529385	-0.061448
	-47.6196	-0.0286482	-0.0468412	-0.0511139	-0.061418	-0.0622314	-0.00620373	-0.00517265	0.00653354	0.034745	-0.046546	0.0412584	-0.0100799	-0.0562405	-0.0120228	-0.0145035	-0.00808691	-0.0198328	-0.00651572	-0.0186371	-0.00603025	0.0029694	-0.0529426	-0.061451
	-47.6096	-0.0286478	-0.046841	-0.0511166	-0.0614222	-0.0622354	-0.00620512	-0.00517244	0.00653551	0.0347508	-0.04655	0.0412603	-0.0100793	-0.0562468	-0.0120217	-0.014504	-0.00808121	-0.0198345	-0.00651021	-0.018639	-0.00602557	0.00297363	-0.0529468	-0.061454
	-47.5996	-0.0286474	-0.0468408	-0.0511193	-0.0614263	-0.0622394	-0.00620651	-0.00517224	0.00653747	0.0347567	-0.046554	0.0412622	-0.0100787	-0.0562531	-0.0120205	-0.0145045	-0.00807551	-0.0198361	-0.00650471	-0.0186409	-0.00602089	0.00297787	-0.0529509	-0.061457
	-47.5895	-0.028647	-0.0468405	-0.0511219	-0.0614305	-0.0622433	-0.00620789	-0.00517203	0.00653942	0.0347625	-0.046558	0.0412641	-0.0100782	-0.0562594	-0.0120194	-0.0145049	-0.00806981	-0.0198378	-0.00649922	-0.0186429	-0.00601622	0.0029821	-0.052955	-0.06146
	-47.5795	-0.0286466	-0.0468403	-0.0511246	-0.0614347	-0.0622473	-0.00620928	-0.00517182	0.00654138	0.0347684	-0.046562	0.041266	-0.0100776	-0.0562657	-0.0120182	-0.0145054	-0.00806411	-0.0198395	-0.00649372	-0.0186448	-0.00601154	0.00298633	-0.0529592	-0.061463
	-47.5695	-0.0286462	-0.0468401	-0.0511272	-0.0614388	-0.0622512	-0.00621067	-0.00517161	0.00654333	0.0347742	-0.046566	0.0412679	-0.010077	-0.056272	-0.0120171	-0.0145059	-0.00805842	-0.0198411	-0.00648823	-0.0186467	-0.00600688	0.00299055	-0.0529633	-0.061466
	-47.5595	-0.0286458	-0.0468399	-0.0511299	-0.061443	-0.0622552	-0.00621205	-0.00517141	0.00654529	0.03478	-0.04657	0.0412698	-0.0100765	-0.0562783	-0.0120159	-0.0145064	-0.00805273	-0.0198428	-0.00648274	-0.0186487	-0.00600221	0.00299478	-0.0529674	-0.061469
	-47.5495	-0.0286454	-0.0468397	-0.0511326	-0.0614471	-0.0622591	-0.00621343	-0.0051712	0.00654724	0.0347858	-0.046574	0.0412717	-0.0100759	-0.0562846	-0.0120148	-0.0145069	-0.00804704	-0.0198444	-0.00647726	-0.0186506	-0.00599755	0.002999	-0.0529715	-0.061472
	-47.5395	-0.028645	-0.0468395	-0.0511352	-0.0614513	-0.0622631	-0.00621482	-0.00517099	0.00654919	0.0347916	-0.0465779	0.0412736	-0.0100753	-0.0562909	-0.0120136	-0.0145074	-0.00804135	-0.0198461	-0.00647178	-0.0186525	-0.00599289	0.00300321	-0.0529756	-0.061475
	-47.5295	-0.0286446	-0.0468392	-0.0511379	-0.0614554	-0.062267	-0.0062162	-0.00517079	0.00655114	0.0347974	-0.0465819	0.0412755	-0.0100748	-0.0562972	-0.0120124	-0.0145078	-0.00803567	-0.0198477	-0.0064663	-0.0186545	-0.00598823	0.00300742	-0.0529797	-0.0614779
	-47.5196	-0.0286442	-0.046839	-0.0511405	-0.0614596	-0.062271	-0.00621758	-0.00517058	0.00655308	0.0348032	-0.0465859	0.0412774	-0.0100742	-0.0563035	-0.0120113	-0.0145083	-0.00802998	-0.0198494	-0.00646083	-0.0186564	-0.00598358	0.00301163	-0.0529838	-0.0614809
	-47.5096	-0.0286438	-0.0468388	-0.0511432	-0.0614637	-0.0622749	-0.00621896	-0.00517037	0.00655503	0.034809	-0.0465898	0.0412792	-0.0100737	-0.0563097	-0.0120101	-0.0145088	-0.0080243	-0.0198511	-0.00645536	-0.0186583	-0.00597893	0.00301584	-0.0529879	-0.0614839
	-47.4996	-0.0286434	-0.0468386	-0.0511458	-0.0614678	-0.0622788	-0.00622034	-0.00517016	0.00655697	0.0348148	-0.0465938	0.0412811	-0.0100731	-0.056316	-0.012009	-0.0145093	-0.00801863	-0.0198527	-0.00644989	-0.0186602	-0.00597428	0.00302004	-0.052992	-0.0614869
	-47.4897	-0.028643	-0.0468384	-0.0511484	-0.0614719	-0.0622827	-0.00622171	-0.00516996	0.00655891	0.0348206	-0.0465978	0.041283	-0.0100725	-0.0563223	-0.0120078	-0.0145098	-0.00801295	-0.0198543	-0.00644443	-0.0186622	-0.00596964	0.00302424	-0.0529961	-0.0614898
	-47.4797	-0.0286426	-0.0468381	-0.0511511	-0.0614761	-0.0622866	-0.00622309	-0.00516975	0.00656085	0.0348263	-0.0466017	0.0412848	-0.010072	-0.0563285	-0.0120067	-0.0145102	-0.00800728	-0.019856	-0.00643897	-0.0186641	-0.00596499	0.00302844	-0.0530002	-0.0614928
	-47.4698	-0.0286422	-0.0468379	-0.0511537	-0.0614802	-0.0622906	-0.00622446	-0.00516954	0.00656279	0.0348321	-0.0466057	0.0412867	-0.0100714	-0.0563348	-0.0120055	-0.0145107	-0.00800161	-0.0198576	-0.00643351	-0.018666	-0.00596036	0.00303263	-0.0530043	-0.0614957
	-47.4599	-0.0286418	-0.0468377	-0.0511563	-0.0614843	-0.0622945	-0.00622584	-0.00516934	0.00656472	0.0348379	-0.0466096	0.0412886	-0.0100708	-0.056341	-0.0120044	-0.0145112	-0.00799595	-0.0198593	-0.00642806	-0.0186679	-0.00595572	0.00303683	-0.0530084	-0.0614987
	-47.4499	-0.0286414	-0.0468375	-0.051159	-0.0614884	-0.0622984	-0.00622721	-0.00516913	0.00656666	0.0348436	-0.0466136	0.0412904	-0.0100703	-0.0563472	-0.0120033	-0.0145117	-0.00799028	-0.0198609	-0.00642261	-0.0186698	-0.00595109	0.00304101	-0.0530124	-0.0615017
	-47.44	-0.028641	-0.0468372	-0.0511616	-0.0614925	-0.0623023	-0.00622858	-0.00516892	0.00656859	0.0348493	-0.0466175	0.0412923	-0.0100697	-0.0563535	-0.0120021	-0.0145122	-0.00798462	-0.0198626	-0.00641716	-0.0186717	-0.00594646	0.0030452	-0.0530165	-0.0615046
	-47.4301	-0.0286406	-0.046837	-0.0511642	-0.0614966	-0.0623062	-0.00622995	-0.00516871	0.00657052	0.0348551	-0.0466214	0.0412941	-0.0100691	-0.0563597	-0.012001	-0.0145126	-0.00797896	-0.0198642	-0.00641172	-0.0186736	-0.00594183	0.00304938	-0.0530206	-0.0615075
	-47.4202	-0.0286402	-0.0468368	-0.0511668	-0.0615007	-0.0623101	-0.00623132	-0.00516851	0.00657245	0.0348608	-0.0466254	0.041296	-0.0100686	-0.0563659	-0.0119998	-0.0145131	-0.00797331	-0.0198658	-0.00640628	-0.0186756	-0.00593721	0.00305356	-0.0530246	-0.0615105
	-47.4103	-0.0286398	-0.0468365	-0.0511695	-0.0615048	-0.0623139	-0.00623269	-0.0051683	0.00657437	0.0348665	-0.0466293	0.0412978	-0.010068	-0.0563721	-0.0119987	-0.0145136	-0.00796765	-0.0198675	-0.00640085	-0.0186775	-0.00593259	0.00305773	-0.0530287	-0.0615134
	-47.4004	-0.0286394	-0.0468363	-0.0511721	-0.0615089	-0.0623178	-0.00623405	-0.00516809	0.0065763	0.0348722	-0.0466332	0.0412997	-0.0100674	-0.0563783	-0.0119975	-0.0145141	-0.007962	-0.0198691	-0.00639542	-0.0186794	-0.00592797	0.0030619	-0.0530327	-0.0615164
	-47.3905	-0.028639	-0.0468361	-0.0511747	-0.061513	-0.0623217	-0.00623542	-0.00516789	0.00657822	0.0348779	-0.0466371	0.0413015	-0.0100669	-0.0563846	-0.0119964	-0.0145145	-0.00795635	-0.0198708	-0.00638999	-0.0186813	-0.00592336	0.00306607	-0.0530368	-0.0615193
	-47.3807	-0.0286386	-0.0468358	-0.0511773	-0.0615171	-0.0623256	-0.00623679	-0.00516768	0.00658015	0.0348836	-0.0466411	0.0413033	-0.0100663	-0.0563908	-0.0119952	-0.014515	-0.00795071	-0.0198724	-0.00638457	-0.0186832	-0.00591875	0.00307024	-0.0530408	-0.0615222
	-47.3708	-0.0286381	-0.0468356	-0.0511799	-0.0615211	-0.0623295	-0.00623815	-0.00516747	0.00658207	0.0348893	-0.046645	0.0413052	-0.0100657	-0.0563969	-0.0119941	-0.0145155	-0.00794507	-0.019874	-0.00637915	-0.0186851	-0.00591414	0.0030744	-0.0530449	-0.0615251
	-47.361	-0.0286377	-0.0468354	-0.0511825	-0.0615252	-0.0623333	-0.00623951	-0.00516727	0.00658398	0.034895	-0.0466489	0.041307	-0.0100652	-0.0564031	-0.0119929	-0.0145159	-0.00793943	-0.0198756	-0.00637373	-0.018687	-0.00590954	0.00307856	-0.0530489	-0.0615281
	-47.3511	-0.0286373	-0.0468351	-0.0511851	-0.0615293	-0.0623372	-0.00624087	-0.00516706	0.0065859	0.0349007	-0.0466528	0.0413088	-0.0100646	-0.0564093	-0.0119918	-0.0145164	-0.00793379	-0.0198773	-0.00636832	-0.0186889	-0.00590494	0.00308271	-0.0530529	-0.061531
	-47.3413	-0.0286369	-0.0468349	-0.0511877	-0.0615333	-0.0623411	-0.00624223	-0.00516685	0.00658782	0.0349063	-0.0466567	0.0413106	-0.0100641	-0.0564155	-0.0119907	-0.0145169	-0.00792815	-0.0198789	-0.00636291	-0.0186908	-0.00590034	0.00308686	-0.053057	-0.0615339
	-47.3314	-0.0286365	-0.0468346	-0.0511903	-0.0615374	-0.0623449	-0.00624359	-0.00516664	0.00658973	0.034912	-0.0466606	0.0413124	-0.0100635	-0.0564217	-0.0119895	-0.0145173	-0.00792252	-0.0198805	-0.0063575	-0.0186927	-0.00589574	0.00309101	-0.053061	-0.0615368
	-47.3216	-0.0286361	-0.0468344	-0.0511929	-0.0615414	-0.0623488	-0.00624495	-0.00516644	0.00659164	0.0349176	-0.0466645	0.0413143	-0.0100629	-0.0564278	-0.0119884	-0.0145178	-0.00791689	-0.0198822	-0.0063521	-0.0186946	-0.00589115	0.00309516	-0.053065	-0.0615397
	-47.3118	-0.0286357	-0.0468341	-0.0511955	-0.0615455	-0.0623526	-0.00624631	-0.00516623	0.00659355	0.0349233	-0.0466684	0.0413161	-0.0100624	-0.056434	-0.0119872	-0.0145183	-0.00791127	-0.0198838	-0.0063467	-0.0186964	-0.00588656	0.0030993	-0.053069	-0.0615426
	-47.302	-0.0286353	-0.0468339	-0.0511981	-0.0615495	-0.0623565	-0.00624766	-0.00516602	0.00659546	0.0349289	-0.0466723	0.0413179	-0.0100618	-0.0564402	-0.0119861	-0.0145188	-0.00790564	-0.0198854	-0.0063413	-0.0186983	-0.00588198	0.00310344	-0.0530731	-0.0615455
	-47.2922	-0.0286349	-0.0468337	-0.0512007	-0.0615536	-0.0623603	-0.00624902	-0.00516582	0.00659736	0.0349345	-0.0466761	0.0413197	-0.0100612	-0.0564463	-0.0119849	-0.0145192	-0.00790002	-0.019887	-0.00633591	-0.0187002	-0.0058774	0.00310758	-0.0530771	-0.0615484
	-47.2824	-0.0286344	-0.0468334	-0.0512033	-0.0615576	-0.0623641	-0.00625037	-0.00516561	0.00659927	0.0349402	-0.04668	0.0413215	-0.0100607	-0.0564525	-0.0119838	-0.0145197	-0.00789441	-0.0198886	-0.00633053	-0.0187021	-0.00587282	0.00311171	-0.0530811	-0.0615513
	-47.2726	-0.028634	-0.0468332	-0.0512058	-0.0615617	-0.062368	-0.00625172	-0.0051654	0.00660117	0.0349458	-0.0466839	0.0413233	-0.0100601	-0.0564586	-0.0119827	-0.0145201	-0.00788879	-0.0198903	-0.00632514	-0.018704	-0.00586824	0.00311584	-0.0530851	-0.0615542
	-47.2628	-0.0286336	-0.0468329	-0.0512084	-0.0615657	-0.0623718	-0.00625307	-0.0051652	0.00660307	0.0349514	-0.0466878	0.0413251	-0.0100595	-0.0564647	-0.0119815	-0.0145206	-0.00788318	-0.0198919	-0.00631976	-0.0187059	-0.00586367	0.00311996	-0.0530891	-0.0615571
	-47.253	-0.0286332	-0.0468327	-0.051211	-0.0615697	-0.0623756	-0.00625442	-0.00516499	0.00660497	0.034957	-0.0466916	0.0413269	-0.010059	-0.0564709	-0.0119804	-0.0145211	-0.00787757	-0.0198935	-0.00631439	-0.0187078	-0.0058591	0.00312409	-0.0530931	-0.06156
	-47.2433	-0.0286328	-0.0468324	-0.0512136	-0.0615737	-0.0623794	-0.00625577	-0.00516478	0.00660687	0.0349626	-0.0466955	0.0413286	-0.0100584	-0.056477	-0.0119792	-0.0145215	-0.00787196	-0.0198951	-0.00630901	-0.0187096	-0.00585453	0.0031282	-0.053097	-0.0615628
	-47.2335	-0.0286324	-0.0468322	-0.0512161	-0.0615777	-0.0623833	-0.00625712	-0.00516458	0.00660876	0.0349682	-0.0466994	0.0413304	-0.0100578	-0.0564831	-0.0119781	-0.014522	-0.00786636	-0.0198967	-0.00630364	-0.0187115	-0.00584997	0.00313232	-0.053101	-0.0615657
	-47.2238	-0.0286319	-0.0468319	-0.0512187	-0.0615818	-0.0623871	-0.00625847	-0.00516437	0.00661066	0.0349738	-0.0467032	0.0413322	-0.0100573	-0.0564892	-0.011977	-0.0145225	-0.00786076	-0.0198983	-0.00629828	-0.0187134	-0.00584541	0.00313643	-0.053105	-0.0615686
	-47.214	-0.0286315	-0.0468317	-0.0512213	-0.0615858	-0.0623909	-0.00625981	-0.00516416	0.00661255	0.0349793	-0.0467071	0.041334	-0.0100567	-0.0564953	-0.0119758	-0.0145229	-0.00785516	-0.0198999	-0.00629292	-0.0187153	-0.00584085	0.00314054	-0.053109	-0.0615715
	-47.2043	-0.0286311	-0.0468314	-0.0512238	-0.0615898	-0.0623947	-0.00626116	-0.00516396	0.00661444	0.0349849	-0.0467109	0.0413358	-0.0100562	-0.0565014	-0.0119747	-0.0145234	-0.00784957	-0.0199015	-0.00628756	-0.0187171	-0.0058363	0.00314465	-0.053113	-0.0615743
	-47.1946	-0.0286307	-0.0468311	-0.0512264	-0.0615938	-0.0623985	-0.0062625	-0.00516375	0.00661633	0.0349905	-0.0467148	0.0413375	-0.0100556	-0.0565075	-0.0119736	-0.0145238	-0.00784398	-0.0199031	-0.00628221	-0.018719	-0.00583175	0.00314875	-0.0531169	-0.0615772
	-47.1848	-0.0286303	-0.0468309	-0.051229	-0.0615978	-0.0624023	-0.00626384	-0.00516354	0.00661821	0.034996	-0.0467186	0.0413393	-0.010055	-0.0565136	-0.0119724	-0.0145243	-0.00783839	-0.0199047	-0.00627686	-0.0187209	-0.00582721	0.00315285	-0.0531209	-0.06158
	-47.1751	-0.0286299	-0.0468306	-0.0512315	-0.0616018	-0.0624061	-0.00626518	-0.00516334	0.0066201	0.0350016	-0.0467225	0.0413411	-0.0100545	-0.0565197	-0.0119713	-0.0145248	-0.0078328	-0.0199063	-0.00627151	-0.0187227	-0.00582266	0.00315695	-0.0531249	-0.0615829
	-47.1654	-0.0286294	-0.0468304	-0.0512341	-0.0616057	-0.0624099	-0.00626652	-0.00516313	0.00662198	0.0350071	-0.0467263	0.0413428	-0.0100539	-0.0565258	-0.0119702	-0.0145252	-0.00782722	-0.0199079	-0.00626617	-0.0187246	-0.00581812	0.00316104	-0.0531288	-0.0615857
	-47.1557	-0.028629	-0.0468301	-0.0512366	-0.0616097	-0.0624136	-0.00626786	-0.00516292	0.00662386	0.0350126	-0.0467301	0.0413446	-0.0100533	-0.0565318	-0.011969	-0.0145257	-0.00782164	-0.0199095	-0.00626083	-0.0187265	-0.00581359	0.00316513	-0.0531328	-0.0615886
	-47.146	-0.0286286	-0.0468299	-0.0512392	-0.0616137	-0.0624174	-0.0062692	-0.00516272	0.00662574	0.0350181	-0.046734	0.0413463	-0.0100528	-0.0565379	-0.0119679	-0.0145261	-0.00781606	-0.0199111	-0.0062555	-0.0187283	-0.00580905	0.00316921	-0.0531367	-0.0615914
	-47.1364	-0.0286282	-0.0468296	-0.0512417	-0.0616177	-0.0624212	-0.00627054	-0.00516251	0.00662762	0.0350237	-0.0467378	0.0413481	-0.0100522	-0.056544	-0.0119668	-0.0145266	-0.00781049	-0.0199127	-0.00625017	-0.0187302	-0.00580452	0.0031733	-0.0531407	-0.0615943
	-47.1267	-0.0286278	-0.0468293	-0.0512442	-0.0616216	-0.062425	-0.00627187	-0.0051623	0.0066295	0.0350292	-0.0467416	0.0413498	-0.0100517	-0.05655	-0.0119656	-0.014527	-0.00780492	-0.0199143	-0.00624484	-0.0187321	-0.0058	0.00317738	-0.0531446	-0.0615971
	-47.117	-0.0286273	-0.0468291	-0.0512468	-0.0616256	-0.0624287	-0.00627321	-0.0051621	0.00663137	0.0350347	-0.0467454	0.0413516	-0.0100511	-0.0565561	-0.0119645	-0.0145275	-0.00779935	-0.0199159	-0.00623952	-0.0187339	-0.00579547	0.00318145	-0.0531485	-0.0616
	-47.1074	-0.0286269	-0.0468288	-0.0512493	-0.0616296	-0.0624325	-0.00627454	-0.00516189	0.00663324	0.0350402	-0.0467493	0.0413533	-0.0100505	-0.0565621	-0.0119634	-0.0145279	-0.00779378	-0.0199175	-0.0062342	-0.0187358	-0.00579095	0.00318552	-0.0531525	-0.0616028
	-47.0977	-0.0286265	-0.0468285	-0.0512518	-0.0616335	-0.0624362	-0.00627587	-0.00516168	0.00663511	0.0350456	-0.0467531	0.0413551	-0.01005	-0.0565682	-0.0119622	-0.0145284	-0.00778822	-0.0199191	-0.00622888	-0.0187376	-0.00578644	0.00318959	-0.0531564	-0.0616056
	-47.0881	-0.0286261	-0.0468283	-0.0512544	-0.0616375	-0.06244	-0.0062772	-0.00516148	0.00663698	0.0350511	-0.0467569	0.0413568	-0.0100494	-0.0565742	-0.0119611	-0.0145289	-0.00778266	-0.0199207	-0.00622357	-0.0187395	-0.00578192	0.00319366	-0.0531603	-0.0616084
	-47.0784	-0.0286256	-0.046828	-0.0512569	-0.0616414	-0.0624438	-0.00627853	-0.00516127	0.00663885	0.0350566	-0.0467607	0.0413585	-0.0100488	-0.0565802	-0.01196	-0.0145293	-0.00777711	-0.0199223	-0.00621826	-0.0187413	-0.00577741	0.00319772	-0.0531642	-0.0616113
	-47.0688	-0.0286252	-0.0468277	-0.0512594	-0.0616454	-0.0624475	-0.00627986	-0.00516106	0.00664071	0.0350621	-0.0467645	0.0413603	-0.0100483	-0.0565863	-0.0119588	-0.0145298	-0.00777155	-0.0199239	-0.00621296	-0.0187432	-0.00577291	0.00320178	-0.0531682	-0.0616141
	-47.0592	-0.0286248	-0.0468275	-0.0512619	-0.0616493	-0.0624512	-0.00628118	-0.00516086	0.00664258	0.0350675	-0.0467683	0.041362	-0.0100477	-0.0565923	-0.0119577	-0.0145302	-0.007766	-0.0199254	-0.00620766	-0.018745	-0.0057684	0.00320583	-0.0531721	-0.0616169
	-47.0496	-0.0286244	-0.0468272	-0.0512645	-0.0616533	-0.062455	-0.00628251	-0.00516065	0.00664444	0.035073	-0.0467721	0.0413637	-0.0100472	-0.0565983	-0.0119566	-0.0145307	-0.00776046	-0.019927	-0.00620236	-0.0187469	-0.0057639	0.00320989	-0.053176	-0.0616197
	-47.04	-0.0286239	-0.0468269	-0.051267	-0.0616572	-0.0624587	-0.00628384	-0.00516045	0.0066463	0.0350784	-0.0467759	0.0413654	-0.0100466	-0.0566043	-0.0119555	-0.0145311	-0.00775492	-0.0199286	-0.00619707	-0.0187487	-0.00575941	0.00321393	-0.0531799	-0.0616225
	-47.0304	-0.0286235	-0.0468267	-0.0512695	-0.0616611	-0.0624624	-0.00628516	-0.00516024	0.00664816	0.0350839	-0.0467796	0.0413671	-0.010046	-0.0566103	-0.0119543	-0.0145316	-0.00774938	-0.0199302	-0.00619179	-0.0187506	-0.00575492	0.00321798	-0.0531838	-0.0616253
	-47.0208	-0.0286231	-0.0468264	-0.051272	-0.061665	-0.0624662	-0.00628648	-0.00516003	0.00665001	0.0350893	-0.0467834	0.0413689	-0.0100455	-0.0566163	-0.0119532	-0.014532	-0.00774384	-0.0199318	-0.0061865	-0.0187524	-0.00575043	0.00322202	-0.0531877	-0.0616281
	-47.0112	-0.0286227	-0.0468261	-0.0512745	-0.061669	-0.0624699	-0.0062878	-0.00515983	0.00665187	0.0350947	-0.0467872	0.0413706	-0.0100449	-0.0566223	-0.0119521	-0.0145324	-0.0077383	-0.0199333	-0.00618122	-0.0187542	-0.00574594	0.00322606	-0.0531916	-0.0616309
	-47.0017	-0.0286222	-0.0468258	-0.051277	-0.0616729	-0.0624736	-0.00628912	-0.00515962	0.00665372	0.0351001	-0.046791	0.0413723	-0.0100443	-0.0566283	-0.011951	-0.0145329	-0.00773277	-0.0199349	-0.00617595	-0.0187561	-0.00574146	0.00323009	-0.0531955	-0.0616337
	-46.9921	-0.0286218	-0.0468256	-0.0512795	-0.0616768	-0.0624773	-0.00629044	-0.00515941	0.00665557	0.0351055	-0.0467947	0.041374	-0.0100438	-0.0566343	-0.0119498	-0.0145333	-0.00772725	-0.0199365	-0.00617067	-0.0187579	-0.00573698	0.00323413	-0.0531993	-0.0616365
	-46.9825	-0.0286214	-0.0468253	-0.051282	-0.0616807	-0.062481	-0.00629176	-0.00515921	0.00665742	0.0351109	-0.0467985	0.0413757	-0.0100432	-0.0566402	-0.0119487	-0.0145338	-0.00772172	-0.0199381	-0.00616541	-0.0187597	-0.0057325	0.00323815	-0.0532032	-0.0616393
	-46.973	-0.0286209	-0.046825	-0.0512845	-0.0616846	-0.0624847	-0.00629307	-0.005159	0.00665926	0.0351163	-0.0468023	0.0413774	-0.0100427	-0.0566462	-0.0119476	-0.0145342	-0.0077162	-0.0199396	-0.00616014	-0.0187616	-0.00572803	0.00324218	-0.0532071	-0.0616421
	-46.9635	-0.0286205	-0.0468247	-0.051287	-0.0616885	-0.0624884	-0.00629439	-0.0051588	0.00666111	0.0351217	-0.046806	0.0413791	-0.0100421	-0.0566522	-0.0119465	-0.0145347	-0.00771068	-0.0199412	-0.00615488	-0.0187634	-0.00572356	0.0032462	-0.053211	-0.0616448
	-46.9539	-0.0286201	-0.0468244	-0.0512895	-0.0616924	-0.0624921	-0.0062957	-0.00515859	0.00666295	0.0351271	-0.0468098	0.0413808	-0.0100415	-0.0566581	-0.0119453	-0.0145351	-0.00770517	-0.0199428	-0.00614963	-0.0187652	-0.0057191	0.00325022	-0.0532148	-0.0616476
	-46.9444	-0.0286196	-0.0468242	-0.051292	-0.0616963	-0.0624958	-0.00629702	-0.00515839	0.00666479	0.0351325	-0.0468135	0.0413825	-0.010041	-0.0566641	-0.0119442	-0.0145356	-0.00769966	-0.0199443	-0.00614438	-0.0187671	-0.00571463	0.00325423	-0.0532187	-0.0616504
	-46.9349	-0.0286192	-0.0468239	-0.0512945	-0.0617002	-0.0624995	-0.00629833	-0.00515818	0.00666663	0.0351378	-0.0468173	0.0413841	-0.0100404	-0.05667	-0.0119431	-0.014536	-0.00769415	-0.0199459	-0.00613913	-0.0187689	-0.00571018	0.00325824	-0.0532226	-0.0616531
	-46.9254	-0.0286188	-0.0468236	-0.051297	-0.061704	-0.0625032	-0.00629964	-0.00515797	0.00666847	0.0351432	-0.046821	0.0413858	-0.0100399	-0.056676	-0.011942	-0.0145364	-0.00768865	-0.0199475	-0.00613388	-0.0187707	-0.00570572	0.00326225	-0.0532264	-0.0616559
	-46.9159	-0.0286184	-0.0468233	-0.0512995	-0.0617079	-0.0625069	-0.00630095	-0.00515777	0.00667031	0.0351485	-0.0468248	0.0413875	-0.0100393	-0.0566819	-0.0119409	-0.0145369	-0.00768315	-0.019949	-0.00612864	-0.0187725	-0.00570127	0.00326625	-0.0532303	-0.0616587
	-46.9064	-0.0286179	-0.046823	-0.0513019	-0.0617118	-0.0625106	-0.00630226	-0.00515756	0.00667214	0.0351539	-0.0468285	0.0413892	-0.0100387	-0.0566878	-0.0119397	-0.0145373	-0.00767765	-0.0199506	-0.00612341	-0.0187743	-0.00569682	0.00327025	-0.0532341	-0.0616614
	-46.8969	-0.0286175	-0.0468228	-0.0513044	-0.0617156	-0.0625142	-0.00630356	-0.00515736	0.00667397	0.0351592	-0.0468322	0.0413908	-0.0100382	-0.0566937	-0.0119386	-0.0145378	-0.00767215	-0.0199521	-0.00611818	-0.0187762	-0.00569238	0.00327425	-0.053238	-0.0616642
	-46.8875	-0.0286171	-0.0468225	-0.0513069	-0.0617195	-0.0625179	-0.00630487	-0.00515715	0.0066758	0.0351646	-0.046836	0.0413925	-0.0100376	-0.0566997	-0.0119375	-0.0145382	-0.00766666	-0.0199537	-0.00611295	-0.018778	-0.00568794	0.00327824	-0.0532418	-0.0616669
	-46.878	-0.0286166	-0.0468222	-0.0513094	-0.0617234	-0.0625216	-0.00630617	-0.00515695	0.00667763	0.0351699	-0.0468397	0.0413942	-0.0100371	-0.0567056	-0.0119364	-0.0145386	-0.00766117	-0.0199552	-0.00610773	-0.0187798	-0.0056835	0.00328223	-0.0532456	-0.0616697
	-46.8685	-0.0286162	-0.0468219	-0.0513118	-0.0617272	-0.0625252	-0.00630748	-0.00515674	0.00667946	0.0351752	-0.0468434	0.0413958	-0.0100365	-0.0567115	-0.0119353	-0.0145391	-0.00765569	-0.0199568	-0.00610251	-0.0187816	-0.00567907	0.00328621	-0.0532495	-0.0616724
	-46.8591	-0.0286158	-0.0468216	-0.0513143	-0.0617311	-0.0625289	-0.00630878	-0.00515654	0.00668128	0.0351805	-0.0468471	0.0413975	-0.0100359	-0.0567174	-0.0119341	-0.0145395	-0.00765021	-0.0199583	-0.00609729	-0.0187834	-0.00567464	0.0032902	-0.0532533	-0.0616752
	-46.8497	-0.0286153	-0.0468213	-0.0513167	-0.0617349	-0.0625325	-0.00631008	-0.00515633	0.00668311	0.0351858	-0.0468508	0.0413992	-0.0100354	-0.0567233	-0.011933	-0.0145399	-0.00764473	-0.0199599	-0.00609208	-0.0187852	-0.00567021	0.00329417	-0.0532571	-0.0616779
	-46.8402	-0.0286149	-0.046821	-0.0513192	-0.0617388	-0.0625362	-0.00631138	-0.00515613	0.00668493	0.0351911	-0.0468546	0.0414008	-0.0100348	-0.0567292	-0.0119319	-0.0145404	-0.00763926	-0.0199614	-0.00608688	-0.018787	-0.00566579	0.00329815	-0.0532609	-0.0616806
	-46.8308	-0.0286145	-0.0468207	-0.0513217	-0.0617426	-0.0625398	-0.00631268	-0.00515592	0.00668675	0.0351964	-0.0468583	0.0414025	-0.0100343	-0.056735	-0.0119308	-0.0145408	-0.00763378	-0.019963	-0.00608167	-0.0187888	-0.00566137	0.00330212	-0.0532647	-0.0616834
	-46.8214	-0.028614	-0.0468204	-0.0513241	-0.0617464	-0.0625435	-0.00631397	-0.00515571	0.00668857	0.0352017	-0.046862	0.0414041	-0.0100337	-0.0567409	-0.0119297	-0.0145412	-0.00762832	-0.0199645	-0.00607647	-0.0187906	-0.00565695	0.00330609	-0.0532685	-0.0616861
	-46.812	-0.0286136	-0.0468202	-0.0513266	-0.0617503	-0.0625471	-0.00631527	-0.00515551	0.00669038	0.0352069	-0.0468657	0.0414058	-0.0100331	-0.0567468	-0.0119286	-0.0145417	-0.00762285	-0.0199661	-0.00607128	-0.0187924	-0.00565254	0.00331005	-0.0532724	-0.0616888
	-46.8026	-0.0286131	-0.0468199	-0.051329	-0.0617541	-0.0625507	-0.00631656	-0.0051553	0.0066922	0.0352122	-0.0468694	0.0414074	-0.0100326	-0.0567527	-0.0119275	-0.0145421	-0.00761739	-0.0199676	-0.00606609	-0.0187942	-0.00564813	0.00331401	-0.0532762	-0.0616915
	-46.7932	-0.0286127	-0.0468196	-0.0513315	-0.0617579	-0.0625543	-0.00631786	-0.0051551	0.00669401	0.0352175	-0.046873	0.041409	-0.010032	-0.0567585	-0.0119263	-0.0145425	-0.00761193	-0.0199692	-0.0060609	-0.018796	-0.00564372	0.00331797	-0.05328	-0.0616943
	-46.7838	-0.0286123	-0.0468193	-0.0513339	-0.0617617	-0.062558	-0.00631915	-0.00515489	0.00669582	0.0352227	-0.0468767	0.0414107	-0.0100315	-0.0567644	-0.0119252	-0.014543	-0.00760648	-0.0199707	-0.00605572	-0.0187978	-0.00563932	0.00332193	-0.0532837	-0.061697
	-46.7744	-0.0286118	-0.046819	-0.0513363	-0.0617655	-0.0625616	-0.00632044	-0.00515469	0.00669763	0.035228	-0.0468804	0.0414123	-0.0100309	-0.0567702	-0.0119241	-0.0145434	-0.00760103	-0.0199722	-0.00605055	-0.0187996	-0.00563493	0.00332588	-0.0532875	-0.0616997
	-46.7651	-0.0286114	-0.0468187	-0.0513388	-0.0617693	-0.0625652	-0.00632173	-0.00515449	0.00669943	0.0352332	-0.0468841	0.0414139	-0.0100303	-0.0567761	-0.011923	-0.0145438	-0.00759558	-0.0199738	-0.00604537	-0.0188014	-0.00563053	0.00332982	-0.0532913	-0.0617024
	-46.7557	-0.028611	-0.0468184	-0.0513412	-0.0617731	-0.0625688	-0.00632302	-0.00515428	0.00670124	0.0352384	-0.0468878	0.0414156	-0.0100298	-0.0567819	-0.0119219	-0.0145443	-0.00759014	-0.0199753	-0.0060402	-0.0188032	-0.00562614	0.00333376	-0.0532951	-0.0617051
	-46.7464	-0.0286105	-0.0468181	-0.0513437	-0.0617769	-0.0625724	-0.00632431	-0.00515408	0.00670304	0.0352436	-0.0468914	0.0414172	-0.0100292	-0.0567877	-0.0119208	-0.0145447	-0.0075847	-0.0199768	-0.00603504	-0.018805	-0.00562175	0.0033377	-0.0532989	-0.0617078
	-46.737	-0.0286101	-0.0468178	-0.0513461	-0.0617807	-0.062576	-0.00632559	-0.00515387	0.00670484	0.0352489	-0.0468951	0.0414188	-0.0100287	-0.0567935	-0.0119197	-0.0145451	-0.00757926	-0.0199784	-0.00602988	-0.0188068	-0.00561737	0.00334164	-0.0533026	-0.0617105
	-46.7277	-0.0286096	-0.0468175	-0.0513485	-0.0617845	-0.0625796	-0.00632688	-0.00515367	0.00670664	0.0352541	-0.0468988	0.0414204	-0.0100281	-0.0567994	-0.0119186	-0.0145456	-0.00757383	-0.0199799	-0.00602472	-0.0188086	-0.00561299	0.00334557	-0.0533064	-0.0617132
	-46.7184	-0.0286092	-0.0468172	-0.0513509	-0.0617883	-0.0625832	-0.00632816	-0.00515346	0.00670844	0.0352593	-0.0469024	0.041422	-0.0100276	-0.0568052	-0.0119175	-0.014546	-0.0075684	-0.0199814	-0.00601957	-0.0188104	-0.00560861	0.0033495	-0.0533102	-0.0617159
	-46.7091	-0.0286088	-0.0468169	-0.0513534	-0.0617921	-0.0625868	-0.00632945	-0.00515326	0.00671023	0.0352645	-0.0469061	0.0414236	-0.010027	-0.056811	-0.0119164	-0.0145464	-0.00756298	-0.019983	-0.00601442	-0.0188121	-0.00560424	0.00335342	-0.0533139	-0.0617186
	-46.6998	-0.0286083	-0.0468166	-0.0513558	-0.0617959	-0.0625904	-0.00633073	-0.00515305	0.00671202	0.0352697	-0.0469097	0.0414253	-0.0100264	-0.0568168	-0.0119153	-0.0145468	-0.00755756	-0.0199845	-0.00600928	-0.0188139	-0.00559987	0.00335735	-0.0533177	-0.0617213
	-46.6905	-0.0286079	-0.0468163	-0.0513582	-0.0617996	-0.062594	-0.00633201	-0.00515285	0.00671382	0.0352748	-0.0469134	0.0414269	-0.0100259	-0.0568226	-0.0119142	-0.0145473	-0.00755214	-0.019986	-0.00600414	-0.0188157	-0.00559551	0.00336126	-0.0533214	-0.0617239
	-46.6812	-0.0286074	-0.046816	-0.0513606	-0.0618034	-0.0625975	-0.00633329	-0.00515264	0.0067156	0.03528	-0.046917	0.0414285	-0.0100253	-0.0568284	-0.0119131	-0.0145477	-0.00754672	-0.0199875	-0.005999	-0.0188175	-0.00559115	0.00336518	-0.0533252	-0.0617266
	-46.6719	-0.028607	-0.0468157	-0.051363	-0.0618072	-0.0626011	-0.00633456	-0.00515244	0.00671739	0.0352852	-0.0469207	0.0414301	-0.0100248	-0.0568342	-0.011912	-0.0145481	-0.00754131	-0.0199891	-0.00599387	-0.0188192	-0.00558679	0.00336909	-0.0533289	-0.0617293
	-46.6626	-0.0286066	-0.0468154	-0.0513654	-0.0618109	-0.0626047	-0.00633584	-0.00515224	0.00671918	0.0352903	-0.0469243	0.0414317	-0.0100242	-0.0568399	-0.0119108	-0.0145485	-0.0075359	-0.0199906	-0.00598875	-0.018821	-0.00558244	0.00337299	-0.0533327	-0.0617319
	-46.6534	-0.0286061	-0.0468151	-0.0513678	-0.0618147	-0.0626083	-0.00633711	-0.00515203	0.00672096	0.0352955	-0.046928	0.0414332	-0.0100237	-0.0568457	-0.0119097	-0.0145489	-0.0075305	-0.0199921	-0.00598363	-0.0188228	-0.00557809	0.0033769	-0.0533364	-0.0617346
	-46.6441	-0.0286057	-0.0468148	-0.0513702	-0.0618184	-0.0626118	-0.00633839	-0.00515183	0.00672274	0.0353006	-0.0469316	0.0414348	-0.0100231	-0.0568515	-0.0119086	-0.0145494	-0.0075251	-0.0199936	-0.00597851	-0.0188246	-0.00557374	0.0033808	-0.0533401	-0.0617373
	-46.6349	-0.0286052	-0.0468144	-0.0513726	-0.0618222	-0.0626154	-0.00633966	-0.00515163	0.00672452	0.0353058	-0.0469352	0.0414364	-0.0100225	-0.0568572	-0.0119075	-0.0145498	-0.0075197	-0.0199951	-0.00597339	-0.0188263	-0.0055694	0.00338469	-0.0533439	-0.0617399
	-46.6256	-0.0286048	-0.0468141	-0.051375	-0.0618259	-0.0626189	-0.00634093	-0.00515142	0.0067263	0.0353109	-0.0469388	0.041438	-0.010022	-0.056863	-0.0119064	-0.0145502	-0.00751431	-0.0199966	-0.00596829	-0.0188281	-0.00556506	0.00338858	-0.0533476	-0.0617426
	-46.6164	-0.0286043	-0.0468138	-0.0513774	-0.0618297	-0.0626225	-0.0063422	-0.00515122	0.00672808	0.035316	-0.0469425	0.0414396	-0.0100214	-0.0568687	-0.0119053	-0.0145506	-0.00750892	-0.0199982	-0.00596318	-0.0188299	-0.00556072	0.00339247	-0.0533513	-0.0617452
	-46.6072	-0.0286039	-0.0468135	-0.0513798	-0.0618334	-0.062626	-0.00634347	-0.00515101	0.00672985	0.0353211	-0.0469461	0.0414412	-0.0100209	-0.0568745	-0.0119042	-0.014551	-0.00750354	-0.0199997	-0.00595808	-0.0188316	-0.00555639	0.00339636	-0.053355	-0.0617479
	-46.598	-0.0286035	-0.0468132	-0.0513822	-0.0618371	-0.0626296	-0.00634474	-0.00515081	0.00673163	0.0353262	-0.0469497	0.0414427	-0.0100203	-0.0568802	-0.0119031	-0.0145515	-0.00749815	-0.0200012	-0.00595299	-0.0188334	-0.00555206	0.00340024	-0.0533587	-0.0617505
	-46.5888	-0.028603	-0.0468129	-0.0513846	-0.0618409	-0.0626331	-0.00634601	-0.00515061	0.0067334	0.0353314	-0.0469533	0.0414443	-0.0100198	-0.056886	-0.011902	-0.0145519	-0.00749278	-0.0200027	-0.00594789	-0.0188351	-0.00554774	0.00340411	-0.0533624	-0.0617532
	-46.5796	-0.0286026	-0.0468126	-0.051387	-0.0618446	-0.0626366	-0.00634727	-0.0051504	0.00673516	0.0353364	-0.0469569	0.0414459	-0.0100192	-0.0568917	-0.011901	-0.0145523	-0.0074874	-0.0200042	-0.00594281	-0.0188369	-0.00554342	0.00340799	-0.0533661	-0.0617558
	-46.5704	-0.0286021	-0.0468123	-0.0513893	-0.0618483	-0.0626401	-0.00634854	-0.0051502	0.00673693	0.0353415	-0.0469605	0.0414474	-0.0100187	-0.0568974	-0.0118999	-0.0145527	-0.00748203	-0.0200057	-0.00593772	-0.0188386	-0.0055391	0.00341186	-0.0533698	-0.0617585
	-46.5612	-0.0286017	-0.046812	-0.0513917	-0.061852	-0.0626437	-0.0063498	-0.00515	0.0067387	0.0353466	-0.0469641	0.041449	-0.0100181	-0.0569031	-0.0118988	-0.0145531	-0.00747667	-0.0200072	-0.00593265	-0.0188404	-0.00553479	0.00341572	-0.0533735	-0.0617611
	-46.5521	-0.0286012	-0.0468116	-0.0513941	-0.0618557	-0.0626472	-0.00635106	-0.00514979	0.00674046	0.0353517	-0.0469677	0.0414506	-0.0100175	-0.0569088	-0.0118977	-0.0145536	-0.0074713	-0.0200087	-0.00592757	-0.0188422	-0.00553048	0.00341958	-0.0533772	-0.0617637
	-46.5429	-0.0286008	-0.0468113	-0.0513965	-0.0618594	-0.0626507	-0.00635232	-0.00514959	0.00674222	0.0353568	-0.0469713	0.0414521	-0.010017	-0.0569145	-0.0118966	-0.014554	-0.00746594	-0.0200102	-0.0059225	-0.0188439	-0.00552618	0.00342344	-0.0533809	-0.0617663
	-46.5338	-0.0286003	-0.046811	-0.0513988	-0.0618631	-0.0626542	-0.00635358	-0.00514939	0.00674398	0.0353618	-0.0469748	0.0414537	-0.0100164	-0.0569202	-0.0118955	-0.0145544	-0.00746059	-0.0200117	-0.00591744	-0.0188456	-0.00552187	0.0034273	-0.0533846	-0.061769
	-46.5246	-0.0285999	-0.0468107	-0.0514012	-0.0618668	-0.0626577	-0.00635484	-0.00514918	0.00674574	0.0353669	-0.0469784	0.0414552	-0.0100159	-0.0569259	-0.0118944	-0.0145548	-0.00745524	-0.0200132	-0.00591238	-0.0188474	-0.00551758	0.00343115	-0.0533883	-0.0617716
	-46.5155	-0.0285995	-0.0468104	-0.0514036	-0.0618705	-0.0626612	-0.00635609	-0.00514898	0.00674749	0.0353719	-0.046982	0.0414568	-0.0100153	-0.0569316	-0.0118933	-0.0145552	-0.00744989	-0.0200147	-0.00590732	-0.0188491	-0.00551328	0.003435	-0.0533919	-0.0617742
	-46.5064	-0.028599	-0.0468101	-0.0514059	-0.0618742	-0.0626647	-0.00635735	-0.00514878	0.00674925	0.035377	-0.0469856	0.0414583	-0.0100148	-0.0569373	-0.0118922	-0.0145556	-0.00744455	-0.0200162	-0.00590227	-0.0188509	-0.00550899	0.00343884	-0.0533956	-0.0617768
	-46.4972	-0.0285986	-0.0468098	-0.0514083	-0.0618779	-0.0626682	-0.0063586	-0.00514858	0.006751	0.035382	-0.0469891	0.0414599	-0.0100142	-0.056943	-0.0118911	-0.014556	-0.00743921	-0.0200177	-0.00589722	-0.0188526	-0.00550471	0.00344268	-0.0533993	-0.0617794
	-46.4881	-0.0285981	-0.0468094	-0.0514106	-0.0618816	-0.0626717	-0.00635985	-0.00514837	0.00675275	0.035387	-0.0469927	0.0414614	-0.0100137	-0.0569486	-0.01189	-0.0145564	-0.00743387	-0.0200191	-0.00589218	-0.0188544	-0.00550043	0.00344651	-0.0534029	-0.061782
	-46.479	-0.0285977	-0.0468091	-0.051413	-0.0618852	-0.0626752	-0.00636111	-0.00514817	0.00675449	0.035392	-0.0469963	0.0414629	-0.0100131	-0.0569543	-0.0118889	-0.0145569	-0.00742854	-0.0200206	-0.00588714	-0.0188561	-0.00549615	0.00345035	-0.0534066	-0.0617846
	-46.47	-0.0285972	-0.0468088	-0.0514153	-0.0618889	-0.0626787	-0.00636236	-0.00514797	0.00675624	0.035397	-0.0469998	0.0414645	-0.0100126	-0.0569599	-0.0118878	-0.0145573	-0.00742321	-0.0200221	-0.00588211	-0.0188578	-0.00549187	0.00345418	-0.0534102	-0.0617872
	-46.4609	-0.0285968	-0.0468085	-0.0514177	-0.0618926	-0.0626822	-0.0063636	-0.00514777	0.00675798	0.035402	-0.0470034	0.041466	-0.010012	-0.0569656	-0.0118868	-0.0145577	-0.00741788	-0.0200236	-0.00587708	-0.0188596	-0.0054876	0.003458	-0.0534139	-0.0617898
	-46.4518	-0.0285963	-0.0468082	-0.05142	-0.0618962	-0.0626856	-0.00636485	-0.00514756	0.00675973	0.035407	-0.0470069	0.0414675	-0.0100115	-0.0569712	-0.0118857	-0.0145581	-0.00741256	-0.0200251	-0.00587205	-0.0188613	-0.00548334	0.00346182	-0.0534175	-0.0617924
	-46.4427	-0.0285959	-0.0468078	-0.0514224	-0.0618999	-0.0626891	-0.0063661	-0.00514736	0.00676147	0.035412	-0.0470105	0.0414691	-0.0100109	-0.0569769	-0.0118846	-0.0145585	-0.00740725	-0.0200266	-0.00586703	-0.018863	-0.00547907	0.00346564	-0.0534212	-0.061795
	-46.4337	-0.0285954	-0.0468075	-0.0514247	-0.0619035	-0.0626926	-0.00636734	-0.00514716	0.0067632	0.035417	-0.047014	0.0414706	-0.0100104	-0.0569825	-0.0118835	-0.0145589	-0.00740194	-0.0200281	-0.00586202	-0.0188648	-0.00547481	0.00346945	-0.0534248	-0.0617976
	-46.4246	-0.028595	-0.0468072	-0.0514271	-0.0619072	-0.062696	-0.00636859	-0.00514696	0.00676494	0.035422	-0.0470175	0.0414721	-0.0100098	-0.0569881	-0.0118824	-0.0145593	-0.00739663	-0.0200295	-0.00585701	-0.0188665	-0.00547056	0.00347326	-0.0534284	-0.0618002
	-46.4156	-0.0285945	-0.0468069	-0.0514294	-0.0619108	-0.0626995	-0.00636983	-0.00514676	0.00676667	0.0354269	-0.0470211	0.0414736	-0.0100093	-0.0569937	-0.0118813	-0.0145597	-0.00739132	-0.020031	-0.005852	-0.0188682	-0.00546631	0.00347707	-0.0534321	-0.0618027
	-46.4066	-0.0285941	-0.0468065	-0.0514317	-0.0619145	-0.0627029	-0.00637107	-0.00514655	0.00676841	0.0354319	-0.0470246	0.0414751	-0.0100087	-0.0569994	-0.0118803	-0.0145601	-0.00738602	-0.0200325	-0.005847	-0.0188699	-0.00546206	0.00348087	-0.0534357	-0.0618053
	-46.3976	-0.0285936	-0.0468062	-0.0514341	-0.0619181	-0.0627064	-0.00637231	-0.00514635	0.00677014	0.0354369	-0.0470281	0.0414766	-0.0100082	-0.057005	-0.0118792	-0.0145605	-0.00738073	-0.020034	-0.005842	-0.0188716	-0.00545782	0.00348467	-0.0534393	-0.0618079
	-46.3886	-0.0285932	-0.0468059	-0.0514364	-0.0619217	-0.0627098	-0.00637355	-0.00514615	0.00677186	0.0354418	-0.0470317	0.0414781	-0.0100076	-0.0570106	-0.0118781	-0.0145609	-0.00737543	-0.0200354	-0.00583701	-0.0188734	-0.00545358	0.00348846	-0.0534429	-0.0618104
	-46.3796	-0.0285927	-0.0468056	-0.0514387	-0.0619253	-0.0627133	-0.00637479	-0.00514595	0.00677359	0.0354468	-0.0470352	0.0414796	-0.0100071	-0.0570162	-0.011877	-0.0145613	-0.00737014	-0.0200369	-0.00583202	-0.0188751	-0.00544934	0.00349225	-0.0534465	-0.061813
	-46.3706	-0.0285923	-0.0468052	-0.051441	-0.061929	-0.0627167	-0.00637602	-0.00514575	0.00677532	0.0354517	-0.0470387	0.0414811	-0.0100065	-0.0570218	-0.0118759	-0.0145617	-0.00736486	-0.0200384	-0.00582704	-0.0188768	-0.00544511	0.00349604	-0.0534501	-0.0618156
	-46.3616	-0.0285918	-0.0468049	-0.0514433	-0.0619326	-0.0627201	-0.00637726	-0.00514555	0.00677704	0.0354566	-0.0470422	0.0414826	-0.010006	-0.0570273	-0.0118748	-0.0145621	-0.00735958	-0.0200398	-0.00582206	-0.0188785	-0.00544089	0.00349982	-0.0534537	-0.0618181
	-46.3526	-0.0285914	-0.0468046	-0.0514457	-0.0619362	-0.0627236	-0.00637849	-0.00514535	0.00677876	0.0354615	-0.0470457	0.0414841	-0.0100054	-0.0570329	-0.0118738	-0.0145625	-0.0073543	-0.0200413	-0.00581709	-0.0188802	-0.00543666	0.0035036	-0.0534573	-0.0618207
	-46.3437	-0.0285909	-0.0468042	-0.051448	-0.0619398	-0.062727	-0.00637972	-0.00514514	0.00678048	0.0354664	-0.0470492	0.0414856	-0.0100049	-0.0570385	-0.0118727	-0.0145629	-0.00734903	-0.0200428	-0.00581212	-0.0188819	-0.00543244	0.00350737	-0.0534609	-0.0618232
	-46.3347	-0.0285905	-0.0468039	-0.0514503	-0.0619434	-0.0627304	-0.00638095	-0.00514494	0.00678219	0.0354713	-0.0470527	0.0414871	-0.0100043	-0.0570441	-0.0118716	-0.0145633	-0.00734376	-0.0200442	-0.00580715	-0.0188836	-0.00542823	0.00351114	-0.0534645	-0.0618258
	-46.3258	-0.02859	-0.0468036	-0.0514526	-0.061947	-0.0627338	-0.00638218	-0.00514474	0.00678391	0.0354762	-0.0470562	0.0414886	-0.0100038	-0.0570496	-0.0118705	-0.0145637	-0.0073385	-0.0200457	-0.00580219	-0.0188853	-0.00542402	0.00351491	-0.0534681	-0.0618283
	-46.3168	-0.0285896	-0.0468033	-0.0514549	-0.0619506	-0.0627372	-0.00638341	-0.00514454	0.00678562	0.0354811	-0.0470597	0.0414901	-0.0100032	-0.0570552	-0.0118695	-0.0145641	-0.00733324	-0.0200471	-0.00579724	-0.018887	-0.00541981	0.00351868	-0.0534717	-0.0618309
	-46.3079	-0.0285891	-0.0468029	-0.0514572	-0.0619542	-0.0627406	-0.00638464	-0.00514434	0.00678733	0.035486	-0.0470632	0.0414916	-0.0100027	-0.0570607	-0.0118684	-0.0145645	-0.00732798	-0.0200486	-0.00579228	-0.0188888	-0.00541561	0.00352244	-0.0534752	-0.0618334
	-46.299	-0.0285887	-0.0468026	-0.0514595	-0.0619578	-0.062744	-0.00638586	-0.00514414	0.00678904	0.0354909	-0.0470667	0.0414931	-0.0100021	-0.0570663	-0.0118673	-0.0145649	-0.00732273	-0.0200501	-0.00578734	-0.0188905	-0.00541141	0.00352619	-0.0534788	-0.0618359
	-46.2901	-0.0285882	-0.0468023	-0.0514618	-0.0619614	-0.0627474	-0.00638709	-0.00514394	0.00679075	0.0354958	-0.0470701	0.0414945	-0.0100016	-0.0570718	-0.0118662	-0.0145653	-0.00731748	-0.0200515	-0.0057824	-0.0188921	-0.00540721	0.00352994	-0.0534824	-0.0618385
	-46.2812	-0.0285878	-0.0468019	-0.0514641	-0.0619649	-0.0627508	-0.00638831	-0.00514374	0.00679245	0.0355006	-0.0470736	0.041496	-0.010001	-0.0570773	-0.0118652	-0.0145657	-0.00731224	-0.020053	-0.00577746	-0.0188938	-0.00540302	0.00353369	-0.0534859	-0.061841
	-46.2723	-0.0285873	-0.0468016	-0.0514664	-0.0619685	-0.0627542	-0.00638953	-0.00514354	0.00679416	0.0355055	-0.0470771	0.0414975	-0.0100005	-0.0570828	-0.0118641	-0.0145661	-0.007307	-0.0200544	-0.00577253	-0.0188955	-0.00539883	0.00353743	-0.0534895	-0.0618435
	-46.2634	-0.0285869	-0.0468013	-0.0514686	-0.0619721	-0.0627576	-0.00639075	-0.00514334	0.00679586	0.0355103	-0.0470806	0.0414989	-0.00999993	-0.0570884	-0.011863	-0.0145665	-0.00730176	-0.0200559	-0.0057676	-0.0188972	-0.00539465	0.00354117	-0.0534931	-0.061846
	-46.2545	-0.0285864	-0.0468009	-0.0514709	-0.0619757	-0.062761	-0.00639197	-0.00514314	0.00679756	0.0355152	-0.047084	0.0415004	-0.00999939	-0.0570939	-0.011862	-0.0145669	-0.00729653	-0.0200573	-0.00576268	-0.0188989	-0.00539047	0.00354491	-0.0534966	-0.0618485
	-46.2457	-0.028586	-0.0468006	-0.0514732	-0.0619792	-0.0627644	-0.00639319	-0.00514294	0.00679925	0.03552	-0.0470875	0.0415019	-0.00999884	-0.0570994	-0.0118609	-0.0145673	-0.00729131	-0.0200588	-0.00575776	-0.0189006	-0.00538629	0.00354864	-0.0535002	-0.0618511
	-46.2368	-0.0285855	-0.0468003	-0.0514755	-0.0619828	-0.0627677	-0.00639441	-0.00514274	0.00680095	0.0355248	-0.0470909	0.0415033	-0.0099983	-0.0571049	-0.0118598	-0.0145677	-0.00728608	-0.0200602	-0.00575285	-0.0189023	-0.00538212	0.00355237	-0.0535037	-0.0618536
	-46.228	-0.0285851	-0.0467999	-0.0514778	-0.0619863	-0.0627711	-0.00639562	-0.00514254	0.00680264	0.0355296	-0.0470944	0.0415048	-0.00999775	-0.0571104	-0.0118588	-0.0145681	-0.00728087	-0.0200617	-0.00574794	-0.018904	-0.00537795	0.0035561	-0.0535072	-0.0618561
	-46.2191	-0.0285837	-0.046798	-0.0514783	-0.0619878	-0.0627723	-0.00639662	-0.00514217	0.0068041	0.0355333	-0.0470962	0.0415048	-0.00999687	-0.0571139	-0.0118573	-0.014568	-0.00727541	-0.0200624	-0.00574284	-0.018905	-0.00537361	0.0035597	-0.053509	-0.0618565
	-46.2103	-0.0285815	-0.0467948	-0.0514774	-0.0619875	-0.0627719	-0.00639745	-0.00514166	0.00680538	0.0355359	-0.0470968	0.0415037	-0.00999571	-0.0571159	-0.0118555	-0.0145675	-0.00726975	-0.0200626	-0.0057376	-0.0189056	-0.00536913	0.00356318	-0.0535092	-0.0618552
	-46.2015	-0.0285787	-0.0467907	-0.0514756	-0.0619861	-0.0627702	-0.00639816	-0.00514105	0.00680652	0.0355378	-0.0470965	0.0415019	-0.00999438	-0.0571168	-0.0118535	-0.0145667	-0.00726396	-0.0200625	-0.00573227	-0.0189057	-0.00536456	0.0035666	-0.0535085	-0.0618527
	-46.1927	-0.0285757	-0.0467861	-0.0514732	-0.061984	-0.0627678	-0.0063988	-0.00514039	0.00680759	0.0355394	-0.0470956	0.0414996	-0.00999293	-0.0571171	-0.0118514	-0.0145658	-0.0072581	-0.0200621	-0.00572688	-0.0189057	-0.00535994	0.00356997	-0.0535071	-0.0618496
	-46.1838	-0.0285724	-0.0467812	-0.0514703	-0.0619814	-0.062765	-0.00639939	-0.00513969	0.00680861	0.0355406	-0.0470944	0.0414969	-0.00999141	-0.0571169	-0.0118492	-0.0145648	-0.00725219	-0.0200616	-0.00572145	-0.0189055	-0.00535527	0.00357331	-0.0535054	-0.061846
	-46.175	-0.028569	-0.0467759	-0.0514672	-0.0619785	-0.0627618	-0.00639994	-0.00513896	0.00680958	0.0355417	-0.0470929	0.041494	-0.00998982	-0.0571163	-0.0118469	-0.0145637	-0.00724624	-0.0200609	-0.00571598	-0.0189052	-0.00535058	0.00357663	-0.0535033	-0.061842
	-46.1662	-0.0285654	-0.0467704	-0.0514638	-0.0619751	-0.0627582	-0.00640045	-0.0051382	0.00681051	0.0355425	-0.0470911	0.0414909	-0.00998818	-0.0571155	-0.0118446	-0.0145625	-0.00724025	-0.0200601	-0.00571049	-0.0189048	-0.00534586	0.00357992	-0.0535009	-0.0618377
	-46.1575	-0.0285617	-0.0467647	-0.0514601	-0.0619715	-0.0627543	-0.00640093	-0.00513742	0.00681141	0.0355432	-0.0470892	0.0414875	-0.00998649	-0.0571144	-0.0118421	-0.0145612	-0.00723422	-0.0200593	-0.00570497	-0.0189043	-0.00534111	0.0035832	-0.0534982	-0.061833
	-46.1487	-0.0285578	-0.0467588	-0.0514562	-0.0619676	-0.0627501	-0.00640138	-0.00513661	0.00681227	0.0355437	-0.0470869	0.041484	-0.00998476	-0.057113	-0.0118397	-0.0145599	-0.00722817	-0.0200583	-0.00569943	-0.0189037	-0.00533634	0.00358647	-0.0534953	-0.0618281
	-46.1399	-0.0285538	-0.0467526	-0.0514521	-0.0619635	-0.0627457	-0.0064018	-0.00513578	0.00681311	0.0355441	-0.0470845	0.0414803	-0.00998298	-0.0571113	-0.0118372	-0.0145585	-0.00722209	-0.0200572	-0.00569386	-0.0189031	-0.00533154	0.00358971	-0.0534922	-0.0618229
	-46.1311	-0.0285496	-0.0467461	-0.0514476	-0.0619588	-0.0627408	-0.00640217	-0.00513491	0.00681389	0.0355441	-0.0470818	0.0414763	-0.00998113	-0.0571093	-0.0118346	-0.014557	-0.00721595	-0.020056	-0.00568826	-0.0189023	-0.00532671	0.00359294	-0.0534887	-0.0618173
	-46.1223	-0.0285053	-0.0466739	-0.0513708	-0.0618671	-0.0626476	-0.00639353	-0.00512682	0.00680509	0.0354942	-0.0470128	0.041414	-0.00996524	-0.0570269	-0.0118153	-0.014535	-0.00719968	-0.0200266	-0.00567466	-0.0188749	-0.00531439	0.0035911	-0.0534099	-0.0617247
	-46.1135	-0.0284956	-0.0466584	-0.0513563	-0.0618504	-0.0626306	-0.00639264	-0.00512495	0.00680454	0.0354875	-0.0470009	0.041402	-0.00996149	-0.0570138	-0.0118104	-0.0145306	-0.00719219	-0.0200216	-0.00566795	-0.0188704	-0.00530844	0.00359372	-0.053396	-0.0617071
	-46.1046	-0.0285372	-0.0467269	-0.0514343	-0.0619452	-0.0627263	-0.00640326	-0.00513231	0.00681624	0.0355446	-0.0470737	0.0414645	-0.00997567	-0.0571034	-0.0118268	-0.0145525	-0.00719763	-0.0200525	-0.00567142	-0.0188999	-0.00531205	0.00360281	-0.0534782	-0.0618005
	-46.0956	-0.0280081	-0.0458611	-0.0504838	-0.0608012	-0.0615677	-0.00628585	-0.00503705	0.00669164	0.0348909	-0.0462051	0.0406978	-0.00979035	-0.056051	-0.0116067	-0.0142833	-0.00705919	-0.0196825	-0.00556159	-0.0185515	-0.0052096	0.00353969	-0.0524911	-0.0606582
	-46.0868	-0.0291814	-0.0477826	-0.0526018	-0.0628547	-0.0634532	-0.00655022	-0.00524783	0.00697365	0.0363583	-0.048145	0.0424051	-0.0102004	-0.0584056	-0.0120919	-0.0148822	-0.00735002	-0.0205086	-0.00578947	-0.0193304	-0.00665797	0.00243016	-0.0552808	-0.0627126
	-46.078	-0.0285515	-0.0467516	-0.0514695	-0.0620538	-0.0628603	-0.0064106	-0.00513458	0.00682517	0.0355784	-0.04711	0.0414915	-0.00997934	-0.0571513	-0.0118301	-0.0145617	-0.00718567	-0.020068	-0.00565988	-0.0189155	-0.0051446	0.0037773	-0.0534433	-0.0619049
	-46.0692	-0.0285204	-0.0467011	-0.0514165	-0.0619779	-0.0627783	-0.0064049	-0.00512886	0.00681949	0.035545	-0.0470628	0.0414484	-0.0099681	-0.0570954	-0.0118164	-0.0145465	-0.00717279	-0.0200479	-0.00564892	-0.0188968	-0.00516651	0.00374467	-0.0534044	-0.0618284
	-46.0604	-0.0285079	-0.0466809	-0.0513969	-0.0619449	-0.0627407	-0.00640337	-0.00512649	0.00681827	0.0355347	-0.0470463	0.0414323	-0.00996336	-0.0570766	-0.0118103	-0.0145407	-0.00716459	-0.0200408	-0.00564165	-0.0188905	-0.0051855	0.0037209	-0.0533973	-0.0617946
	-46.0516	-0.0284975	-0.0466643	-0.0513813	-0.0619186	-0.0627107	-0.00640231	-0.00512449	0.00681755	0.035527	-0.0470333	0.0414193	-0.00995938	-0.0570622	-0.0118051	-0.014536	-0.00715693	-0.0200352	-0.0056348	-0.0188855	-0.00519978	0.00370263	-0.0533918	-0.0617674
	-46.0427	-0.0284967	-0.0466634	-0.0513829	-0.0619148	-0.0627041	-0.00640342	-0.00512423	0.00681913	0.0355314	-0.0470362	0.0414202	-0.00995874	-0.0570669	-0.0118039	-0.0145362	-0.00715166	-0.0200364	-0.00562984	-0.018887	-0.00521175	0.00368974	-0.0534023	-0.0617627
	-46.0339	-0.0284954	-0.0466618	-0.0513838	-0.0619115	-0.0626984	-0.00640445	-0.00512389	0.00682062	0.0355352	-0.0470384	0.0414205	-0.00995792	-0.0570709	-0.0118025	-0.0145362	-0.00714626	-0.0200373	-0.00562478	-0.0188881	-0.00522039	0.00368014	-0.0534106	-0.0617584
	-46.025	-0.0284939	-0.0466597	-0.0513842	-0.0619085	-0.0626936	-0.00640541	-0.00512349	0.00682205	0.0355387	-0.0470401	0.0414204	-0.009957	-0.0570743	-0.011801	-0.014536	-0.00714077	-0.020038	-0.00561965	-0.0188891	-0.00522636	0.00367316	-0.053417	-0.0617544
	-46.0161	-0.0284921	-0.0466573	-0.0513841	-0.0619059	-0.0626894	-0.00640632	-0.00512306	0.00682342	0.0355418	-0.0470414	0.04142	-0.009956	-0.0570772	-0.0117993	-0.0145357	-0.00713521	-0.0200385	-0.00561448	-0.0188899	-0.0052302	0.00366829	-0.053422	-0.0617508
	-46.0072	-0.0284902	-0.0466545	-0.0513838	-0.0619036	-0.0626858	-0.00640719	-0.00512259	0.00682476	0.0355448	-0.0470424	0.0414193	-0.00995494	-0.0570798	-0.0117977	-0.0145353	-0.0071296	-0.0200389	-0.00560926	-0.0188906	-0.00523233	0.00366511	-0.0534259	-0.0617475
	-45.9983	-0.0284881	-0.0466516	-0.0513832	-0.0619015	-0.0626827	-0.00640804	-0.00512209	0.00682606	0.0355476	-0.0470432	0.0414184	-0.00995383	-0.0570821	-0.0117959	-0.0145349	-0.00712395	-0.0200392	-0.00560401	-0.0188913	-0.0052331	0.00366327	-0.053429	-0.0617445
	-45.9893	-0.028486	-0.0466485	-0.0513824	-0.0618997	-0.0626799	-0.00640887	-0.00512159	0.00682735	0.0355503	-0.0470439	0.0414174	-0.00995269	-0.0570842	-0.0117941	-0.0145344	-0.00711827	-0.0200395	-0.00559873	-0.0188918	-0.00523279	0.00366252	-0.0534314	-0.0617416
	-45.9804	-0.0284838	-0.0466453	-0.0513816	-0.0618981	-0.0626776	-0.00640969	-0.00512107	0.00682863	0.035553	-0.0470445	0.0414163	-0.00995154	-0.0570863	-0.0117923	-0.0145339	-0.00711257	-0.0200397	-0.00559343	-0.0188924	-0.00523161	0.00366263	-0.0534332	-0.061739
	-45.9714	-0.0284815	-0.046642	-0.0513807	-0.0618967	-0.0626755	-0.0064105	-0.00512054	0.0068299	0.0355556	-0.047045	0.0414152	-0.00995036	-0.0570882	-0.0117905	-0.0145334	-0.00710684	-0.0200399	-0.00558812	-0.0188929	-0.00522973	0.00366344	-0.0534347	-0.0617366
	-45.9624	-0.0284793	-0.0466387	-0.0513797	-0.0618955	-0.0626737	-0.00641131	-0.00512001	0.00683116	0.0355581	-0.0470456	0.041414	-0.00994919	-0.0570902	-0.0117887	-0.0145329	-0.0071011	-0.0200401	-0.0055828	-0.0188934	-0.0052273	0.0036648	-0.0534359	-0.0617344
	-45.9534	-0.0284771	-0.0466356	-0.051379	-0.0618947	-0.0626724	-0.00641215	-0.00511949	0.00683246	0.0355609	-0.0470463	0.041413	-0.00994805	-0.0570924	-0.0117869	-0.0145324	-0.00709538	-0.0200404	-0.00557748	-0.018894	-0.00522446	0.00366663	-0.0534371	-0.0617325
	-45.9443	-0.0284747	-0.0466321	-0.0513779	-0.0618937	-0.0626709	-0.00641295	-0.00511895	0.00683372	0.0355633	-0.0470466	0.0414117	-0.00994684	-0.0570942	-0.011785	-0.0145318	-0.00708959	-0.0200405	-0.00557212	-0.0188944	-0.00522122	0.0036688	-0.0534378	-0.0617304
	-45.9353	-0.0284725	-0.0466289	-0.051377	-0.0618929	-0.0626697	-0.00641377	-0.00511842	0.006835	0.035566	-0.0470472	0.0414106	-0.00994567	-0.0570962	-0.0117832	-0.0145313	-0.00708383	-0.0200407	-0.00556677	-0.0188949	-0.00521771	0.00367126	-0.0534385	-0.0617286
	-45.9262	-0.0284703	-0.0466256	-0.0513761	-0.0618924	-0.0626688	-0.00641461	-0.00511789	0.00683629	0.0355686	-0.0470478	0.0414095	-0.0099445	-0.0570983	-0.0117813	-0.0145308	-0.00707805	-0.0200409	-0.00556142	-0.0188955	-0.00521399	0.00367397	-0.0534392	-0.061727
	-45.9171	-0.0284681	-0.0466224	-0.0513754	-0.0618919	-0.062668	-0.00641545	-0.00511737	0.0068376	0.0355714	-0.0470485	0.0414084	-0.00994335	-0.0571004	-0.0117795	-0.0145303	-0.00707227	-0.0200412	-0.00555605	-0.018896	-0.00521008	0.00367686	-0.0534399	-0.0617255
	-45.908	-0.0284659	-0.0466193	-0.0513746	-0.0618916	-0.0626674	-0.0064163	-0.00511686	0.00683891	0.0355741	-0.0470492	0.0414074	-0.0099422	-0.0571026	-0.0117777	-0.0145299	-0.00706648	-0.0200415	-0.00555069	-0.0188966	-0.00520603	0.00367992	-0.0534406	-0.0617242
	-45.8988	-0.0284637	-0.0466162	-0.051374	-0.0618915	-0.0626669	-0.00641716	-0.00511635	0.00684024	0.0355769	-0.04705	0.0414065	-0.00994106	-0.0571049	-0.0117759	-0.0145294	-0.00706069	-0.0200418	-0.00554531	-0.0188973	-0.00520186	0.0036831	-0.0534413	-0.0617229
	-45.8896	-0.0284616	-0.0466132	-0.0513734	-0.0618914	-0.0626666	-0.00641803	-0.00511584	0.00684158	0.0355798	-0.0470509	0.0414056	-0.00993994	-0.0571073	-0.0117741	-0.014529	-0.0070549	-0.0200421	-0.00553994	-0.0188979	-0.0051976	0.00368638	-0.053442	-0.0617218
	-45.8804	-0.0284596	-0.0466103	-0.0513729	-0.0618915	-0.0626664	-0.00641892	-0.00511535	0.00684293	0.0355827	-0.0470518	0.0414047	-0.00993883	-0.0571098	-0.0117724	-0.0145286	-0.0070491	-0.0200425	-0.00553456	-0.0188986	-0.00519326	0.00368975	-0.0534428	-0.0617208
	-45.8712	-0.0284575	-0.0466074	-0.0513724	-0.0618917	-0.0626663	-0.00641982	-0.00511486	0.0068443	0.0355857	-0.0470529	0.041404	-0.00993773	-0.0571124	-0.0117706	-0.0145282	-0.00704329	-0.0200429	-0.00552917	-0.0188993	-0.00518887	0.0036932	-0.0534436	-0.06172
	-45.862	-0.0284556	-0.0466045	-0.0513721	-0.061892	-0.0626664	-0.00642073	-0.00511437	0.00684568	0.0355888	-0.0470539	0.0414033	-0.00993664	-0.0571151	-0.0117689	-0.0145278	-0.00703748	-0.0200433	-0.00552378	-0.0189	-0.00518442	0.0036967	-0.0534445	-0.0617192
	-45.8527	-0.0284536	-0.0466018	-0.0513718	-0.0618924	-0.0626666	-0.00642165	-0.0051139	0.00684708	0.0355919	-0.0470551	0.0414026	-0.00993557	-0.0571179	-0.0117672	-0.0145275	-0.00703166	-0.0200438	-0.00551838	-0.0189008	-0.00517994	0.00370026	-0.0534455	-0.0617186
	-45.8434	-0.0284517	-0.0465991	-0.0513716	-0.061893	-0.0626669	-0.00642258	-0.00511343	0.00684848	0.0355951	-0.0470564	0.041402	-0.0099345	-0.0571207	-0.0117655	-0.0145271	-0.00702584	-0.0200443	-0.00551298	-0.0189016	-0.00517542	0.00370386	-0.0534466	-0.061718
	-45.8341	-0.0284498	-0.0465964	-0.0513715	-0.0618936	-0.0626673	-0.00642353	-0.00511296	0.00684991	0.0355983	-0.0470577	0.0414015	-0.00993345	-0.0571237	-0.0117638	-0.0145268	-0.00702001	-0.0200448	-0.00550757	-0.0189025	-0.00517087	0.0037075	-0.0534477	-0.0617176
	-45.8247	-0.028448	-0.0465939	-0.0513715	-0.0618944	-0.0626678	-0.00642449	-0.00511251	0.00685135	0.0356016	-0.0470591	0.041401	-0.00993241	-0.0571268	-0.0117621	-0.0145265	-0.00701418	-0.0200454	-0.00550215	-0.0189033	-0.00516631	0.00371117	-0.0534489	-0.0617172
	-45.8154	-0.0284462	-0.0465913	-0.0513715	-0.0618952	-0.0626684	-0.00642547	-0.00511206	0.0068528	0.0356049	-0.0470605	0.0414006	-0.00993139	-0.0571299	-0.0117604	-0.0145263	-0.00700834	-0.020046	-0.00549673	-0.0189042	-0.00516172	0.00371488	-0.0534501	-0.061717
	-45.806	-0.0284444	-0.0465889	-0.0513716	-0.0618962	-0.0626691	-0.00642645	-0.00511161	0.00685427	0.0356084	-0.0470621	0.0414003	-0.00993037	-0.0571332	-0.0117588	-0.014526	-0.00700249	-0.0200466	-0.0054913	-0.0189052	-0.00515711	0.00371861	-0.0534515	-0.0617168
	-45.7965	-0.0284427	-0.0465865	-0.0513718	-0.0618972	-0.0626699	-0.00642745	-0.00511118	0.00685575	0.0356118	-0.0470637	0.0414	-0.00992937	-0.0571365	-0.0117571	-0.0145258	-0.00699663	-0.0200472	-0.00548586	-0.0189061	-0.0051525	0.00372237	-0.0534529	-0.0617168
	-45.7871	-0.028441	-0.0465842	-0.0513721	-0.0618984	-0.0626708	-0.00642846	-0.00511074	0.00685724	0.0356154	-0.0470654	0.0413998	-0.00992837	-0.05714	-0.0117555	-0.0145256	-0.00699076	-0.0200479	-0.00548041	-0.0189071	-0.00514786	0.00372615	-0.0534544	-0.0617168
	-45.7776	-0.0284394	-0.0465819	-0.0513724	-0.0618996	-0.0626718	-0.00642949	-0.00511032	0.00685875	0.035619	-0.0470672	0.0413996	-0.00992739	-0.0571435	-0.0117539	-0.0145255	-0.00698489	-0.0200487	-0.00547496	-0.0189081	-0.00514322	0.00372996	-0.053456	-0.0617169
	-45.768	-0.0284378	-0.0465797	-0.0513729	-0.0619009	-0.0626729	-0.00643052	-0.0051099	0.00686028	0.0356226	-0.047069	0.0413995	-0.00992642	-0.0571471	-0.0117522	-0.0145253	-0.00697901	-0.0200494	-0.00546949	-0.0189092	-0.00513856	0.00373378	-0.0534577	-0.0617172
	-45.7585	-0.0284362	-0.0465776	-0.0513733	-0.0619024	-0.0626741	-0.00643157	-0.00510948	0.00686181	0.0356263	-0.0470709	0.0413994	-0.00992546	-0.0571508	-0.0117506	-0.0145252	-0.00697311	-0.0200502	-0.00546402	-0.0189103	-0.0051339	0.00373762	-0.0534594	-0.0617175
	-45.7489	-0.0284346	-0.0465755	-0.0513739	-0.0619039	-0.0626754	-0.00643263	-0.00510908	0.00686336	0.0356301	-0.0470729	0.0413994	-0.0099245	-0.0571546	-0.0117491	-0.014525	-0.00696721	-0.020051	-0.00545854	-0.0189114	-0.00512922	0.00374149	-0.0534612	-0.0617179
	-45.7393	-0.0284331	-0.0465734	-0.0513745	-0.0619055	-0.0626768	-0.0064337	-0.00510867	0.00686493	0.0356339	-0.0470749	0.0413995	-0.00992356	-0.0571585	-0.0117475	-0.0145249	-0.00696129	-0.0200518	-0.00545305	-0.0189125	-0.00512453	0.00374537	-0.0534631	-0.0617183
	-45.7296	-0.0284316	-0.0465714	-0.0513752	-0.0619071	-0.0626782	-0.00643478	-0.00510828	0.00686651	0.0356378	-0.047077	0.0413995	-0.00992263	-0.0571625	-0.0117459	-0.0145249	-0.00695537	-0.0200527	-0.00544754	-0.0189137	-0.00511984	0.00374927	-0.0534651	-0.0617189
	-45.72	-0.0284302	-0.0465695	-0.051376	-0.0619089	-0.0626798	-0.00643588	-0.00510788	0.0068681	0.0356417	-0.0470792	0.0413997	-0.0099217	-0.0571665	-0.0117444	-0.0145248	-0.00694943	-0.0200536	-0.00544203	-0.0189149	-0.00511513	0.00375319	-0.0534671	-0.0617195
	-45.7103	-0.0284287	-0.0465676	-0.0513768	-0.0619107	-0.0626814	-0.00643698	-0.0051075	0.0068697	0.0356457	-0.0470814	0.0413999	-0.00992078	-0.0571707	-0.0117428	-0.0145247	-0.00694348	-0.0200545	-0.0054365	-0.0189161	-0.00511041	0.00375713	-0.0534692	-0.0617202
	-45.7005	-0.0284273	-0.0465657	-0.0513777	-0.0619127	-0.0626831	-0.0064381	-0.00510711	0.00687132	0.0356498	-0.0470837	0.0414001	-0.00991988	-0.0571749	-0.0117413	-0.0145247	-0.00693751	-0.0200555	-0.00543096	-0.0189173	-0.00510569	0.00376109	-0.0534714	-0.061721
	-45.6907	-0.0284259	-0.0465639	-0.0513786	-0.0619147	-0.0626849	-0.00643923	-0.00510673	0.00687295	0.0356539	-0.0470861	0.0414004	-0.00991898	-0.0571792	-0.0117397	-0.0145247	-0.00693154	-0.0200564	-0.00542541	-0.0189186	-0.00510095	0.00376506	-0.0534736	-0.0617218
	-45.6809	-0.0284246	-0.0465622	-0.0513796	-0.0619167	-0.0626867	-0.00644037	-0.00510636	0.0068746	0.035658	-0.0470885	0.0414008	-0.00991808	-0.0571835	-0.0117382	-0.0145247	-0.00692555	-0.0200574	-0.00541985	-0.0189199	-0.0050962	0.00376905	-0.0534759	-0.0617228
	-45.6711	-0.0284233	-0.0465605	-0.0513807	-0.0619189	-0.0626886	-0.00644152	-0.00510599	0.00687625	0.0356622	-0.047091	0.0414011	-0.0099172	-0.057188	-0.0117367	-0.0145247	-0.00691955	-0.0200585	-0.00541427	-0.0189212	-0.00509144	0.00377305	-0.0534783	-0.0617238
	-45.6612	-0.028422	-0.0465588	-0.0513818	-0.0619211	-0.0626906	-0.00644268	-0.00510562	0.00687792	0.0356664	-0.0470935	0.0414016	-0.00991632	-0.0571925	-0.0117352	-0.0145247	-0.00691353	-0.0200595	-0.00540869	-0.0189226	-0.00508667	0.00377708	-0.0534808	-0.0617248
	-45.6513	-0.0284207	-0.0465572	-0.051383	-0.0619234	-0.0626927	-0.00644385	-0.00510526	0.00687961	0.0356707	-0.0470961	0.041402	-0.00991545	-0.0571971	-0.0117337	-0.0145248	-0.00690749	-0.0200606	-0.00540308	-0.0189239	-0.00508189	0.00378112	-0.0534833	-0.061726
	-45.6414	-0.0284195	-0.0465556	-0.0513843	-0.0619258	-0.0626949	-0.00644504	-0.00510491	0.0068813	0.0356751	-0.0470988	0.0414026	-0.00991459	-0.0572018	-0.0117322	-0.0145249	-0.00690145	-0.0200617	-0.00539747	-0.0189253	-0.0050771	0.00378518	-0.0534858	-0.0617272
	-45.6314	-0.0284182	-0.046554	-0.0513856	-0.0619282	-0.0626971	-0.00644623	-0.00510455	0.00688301	0.0356795	-0.0471015	0.0414031	-0.00991373	-0.0572065	-0.0117307	-0.0145249	-0.00689538	-0.0200628	-0.00539184	-0.0189268	-0.0050723	0.00378926	-0.0534885	-0.0617284
	-45.6214	-0.028417	-0.0465525	-0.0513869	-0.0619307	-0.0626993	-0.00644743	-0.0051042	0.00688473	0.0356839	-0.0471042	0.0414037	-0.00991288	-0.0572113	-0.0117292	-0.014525	-0.0068893	-0.020064	-0.00538619	-0.0189282	-0.00506749	0.00379335	-0.0534911	-0.0617298
	-45.6113	-0.0284159	-0.0465511	-0.0513883	-0.0619333	-0.0627017	-0.00644865	-0.00510386	0.00688646	0.0356884	-0.0471071	0.0414043	-0.00991203	-0.0572162	-0.0117277	-0.0145251	-0.00688321	-0.0200651	-0.00538053	-0.0189297	-0.00506266	0.00379746	-0.0534939	-0.0617312
	-45.6012	-0.0284147	-0.0465496	-0.0513898	-0.0619359	-0.0627041	-0.00644987	-0.00510351	0.0068882	0.0356929	-0.0471099	0.041405	-0.00991119	-0.0572212	-0.0117262	-0.0145252	-0.0068771	-0.0200663	-0.00537486	-0.0189312	-0.00505782	0.00380159	-0.0534967	-0.0617326
	-45.5911	-0.0284136	-0.0465482	-0.0513913	-0.0619386	-0.0627066	-0.00645111	-0.00510317	0.00688996	0.0356975	-0.0471128	0.0414057	-0.00991036	-0.0572262	-0.0117248	-0.0145254	-0.00687097	-0.0200675	-0.00536916	-0.0189327	-0.00505297	0.00380574	-0.0534996	-0.0617341
	-45.5809	-0.0284124	-0.0465469	-0.0513928	-0.0619414	-0.0627091	-0.00645235	-0.00510284	0.00689173	0.0357021	-0.0471158	0.0414065	-0.00990953	-0.0572313	-0.0117233	-0.0145255	-0.00686482	-0.0200688	-0.00536346	-0.0189342	-0.00504811	0.0038099	-0.0535025	-0.0617357
	-45.5707	-0.0284113	-0.0465456	-0.0513944	-0.0619442	-0.0627117	-0.00645361	-0.0051025	0.00689351	0.0357068	-0.0471188	0.0414073	-0.0099087	-0.0572365	-0.0117218	-0.0145257	-0.00685866	-0.02007	-0.00535774	-0.0189357	-0.00504323	0.00381409	-0.0535054	-0.0617373
	-45.5605	-0.0284103	-0.0465443	-0.051396	-0.0619471	-0.0627144	-0.00645487	-0.00510217	0.0068953	0.0357115	-0.0471219	0.0414081	-0.00990788	-0.0572417	-0.0117204	-0.0145259	-0.00685247	-0.0200713	-0.005352	-0.0189373	-0.00503834	0.00381829	-0.0535085	-0.061739
	-45.5502	-0.0284092	-0.046543	-0.0513977	-0.06195	-0.0627171	-0.00645615	-0.00510184	0.0068971	0.0357162	-0.047125	0.0414089	-0.00990706	-0.057247	-0.0117189	-0.014526	-0.00684627	-0.0200726	-0.00534624	-0.0189389	-0.00503343	0.0038225	-0.0535115	-0.0617407
	-45.5399	-0.0284082	-0.0465418	-0.0513995	-0.061953	-0.0627199	-0.00645743	-0.00510152	0.00689892	0.035721	-0.0471282	0.0414098	-0.00990625	-0.0572523	-0.0117175	-0.0145262	-0.00684005	-0.0200739	-0.00534047	-0.0189405	-0.00502852	0.00382674	-0.0535147	-0.0617425
	-45.5296	-0.0284071	-0.0465405	-0.0514013	-0.0619561	-0.0627227	-0.00645872	-0.00510119	0.00690075	0.0357258	-0.0471314	0.0414107	-0.00990544	-0.0572577	-0.011716	-0.0145264	-0.00683382	-0.0200752	-0.00533468	-0.0189422	-0.00502358	0.00383099	-0.0535179	-0.0617444
	-45.5192	-0.0284061	-0.0465394	-0.0514031	-0.0619592	-0.0627256	-0.00646003	-0.00510087	0.00690258	0.0357307	-0.0471346	0.0414117	-0.00990464	-0.0572632	-0.0117146	-0.0145266	-0.00682756	-0.0200766	-0.00532887	-0.0189438	-0.00501864	0.00383526	-0.0535211	-0.0617463
	-45.5088	-0.0284051	-0.0465382	-0.051405	-0.0619623	-0.0627285	-0.00646134	-0.00510056	0.00690443	0.0357356	-0.0471379	0.0414126	-0.00990384	-0.0572687	-0.0117132	-0.0145269	-0.00682128	-0.020078	-0.00532305	-0.0189455	-0.00501368	0.00383955	-0.0535244	-0.0617482
	-45.4983	-0.0284041	-0.0465371	-0.0514069	-0.0619656	-0.0627315	-0.00646266	-0.00510024	0.00690629	0.0357406	-0.0471413	0.0414137	-0.00990304	-0.0572743	-0.0117117	-0.0145271	-0.00681498	-0.0200794	-0.0053172	-0.0189472	-0.0050087	0.00384386	-0.0535277	-0.0617502
	-45.4878	-0.0284032	-0.046536	-0.0514088	-0.0619688	-0.0627346	-0.00646399	-0.00509993	0.00690817	0.0357456	-0.0471447	0.0414147	-0.00990225	-0.05728	-0.0117103	-0.0145274	-0.00680867	-0.0200808	-0.00531134	-0.0189489	-0.00500371	0.00384818	-0.0535311	-0.0617522
	-45.4773	-0.0284022	-0.0465349	-0.0514108	-0.0619721	-0.0627377	-0.00646533	-0.00509962	0.00691005	0.0357506	-0.0471481	0.0414158	-0.00990146	-0.0572857	-0.0117089	-0.0145276	-0.00680233	-0.0200822	-0.00530546	-0.0189506	-0.00499871	0.00385252	-0.0535345	-0.0617543
	-45.4667	-0.0284013	-0.0465339	-0.0514128	-0.0619755	-0.0627408	-0.00646668	-0.00509931	0.00691194	0.0357557	-0.0471516	0.0414169	-0.00990067	-0.0572914	-0.0117074	-0.0145279	-0.00679597	-0.0200837	-0.00529956	-0.0189524	-0.00499369	0.00385688	-0.053538	-0.0617564
	-45.4561	-0.0284004	-0.0465329	-0.0514149	-0.0619789	-0.062744	-0.00646804	-0.005099	0.00691385	0.0357608	-0.0471551	0.041418	-0.00989988	-0.0572973	-0.011706	-0.0145282	-0.00678959	-0.0200851	-0.00529364	-0.0189541	-0.00498865	0.00386126	-0.0535415	-0.0617586
	-45.4454	-0.0283994	-0.0465319	-0.051417	-0.0619824	-0.0627473	-0.00646941	-0.00509869	0.00691577	0.0357659	-0.0471586	0.0414191	-0.0098991	-0.0573031	-0.0117046	-0.0145284	-0.00678319	-0.0200866	-0.00528771	-0.0189559	-0.0049836	0.00386566	-0.053545	-0.0617608
	-45.4347	-0.0283985	-0.0465309	-0.0514192	-0.0619859	-0.0627505	-0.00647078	-0.00509839	0.00691769	0.0357711	-0.0471622	0.0414203	-0.00989832	-0.0573091	-0.0117031	-0.0145287	-0.00677676	-0.0200881	-0.00528175	-0.0189577	-0.00497853	0.00387007	-0.0535486	-0.0617631
	-45.424	-0.0283977	-0.0465299	-0.0514213	-0.0619895	-0.0627539	-0.00647217	-0.00509809	0.00691963	0.0357763	-0.0471659	0.0414215	-0.00989754	-0.057315	-0.0117017	-0.014529	-0.00677032	-0.0200896	-0.00527577	-0.0189595	-0.00497345	0.00387451	-0.0535523	-0.0617654
	-45.4132	-0.0283968	-0.046529	-0.0514236	-0.0619931	-0.0627573	-0.00647356	-0.00509779	0.00692158	0.0357816	-0.0471695	0.0414228	-0.00989676	-0.0573211	-0.0117003	-0.0145294	-0.00676385	-0.0200912	-0.00526978	-0.0189614	-0.00496835	0.00387896	-0.053556	-0.0617677
	-45.4024	-0.0283959	-0.0465281	-0.0514258	-0.0619968	-0.0627607	-0.00647496	-0.00509749	0.00692354	0.0357868	-0.0471733	0.041424	-0.00989599	-0.0573272	-0.0116988	-0.0145297	-0.00675736	-0.0200927	-0.00526376	-0.0189632	-0.00496323	0.00388343	-0.0535597	-0.0617701
	-45.3915	-0.028395	-0.0465272	-0.0514281	-0.0620005	-0.0627642	-0.00647637	-0.00509719	0.00692551	0.0357922	-0.047177	0.0414253	-0.00989522	-0.0573333	-0.0116974	-0.01453	-0.00675085	-0.0200943	-0.00525773	-0.0189651	-0.00495809	0.00388792	-0.0535635	-0.0617726
	-45.3806	-0.0283942	-0.0465263	-0.0514304	-0.0620042	-0.0627677	-0.00647779	-0.00509689	0.00692749	0.0357975	-0.0471808	0.0414266	-0.00989444	-0.0573395	-0.011696	-0.0145303	-0.00674432	-0.0200959	-0.00525167	-0.018967	-0.00495294	0.00389242	-0.0535673	-0.061775
	-45.3697	-0.0283934	-0.0465254	-0.0514328	-0.062008	-0.0627713	-0.00647922	-0.0050966	0.00692948	0.0358029	-0.0471846	0.0414279	-0.00989367	-0.0573457	-0.0116946	-0.0145307	-0.00673776	-0.0200975	-0.00524559	-0.0189689	-0.00494778	0.00389695	-0.0535711	-0.0617775
	-45.3587	-0.0283925	-0.0465246	-0.0514351	-0.0620118	-0.0627749	-0.00648066	-0.0050963	0.00693148	0.0358083	-0.0471885	0.0414293	-0.0098929	-0.057352	-0.0116931	-0.014531	-0.00673118	-0.0200991	-0.00523949	-0.0189708	-0.00494259	0.00390149	-0.053575	-0.0617801
	-45.3477	-0.0283917	-0.0465237	-0.0514376	-0.0620157	-0.0627785	-0.0064821	-0.00509601	0.00693349	0.0358138	-0.0471924	0.0414306	-0.00989214	-0.0573583	-0.0116917	-0.0145314	-0.00672457	-0.0201007	-0.00523337	-0.0189727	-0.00493739	0.00390605	-0.0535789	-0.0617826
	-45.3366	-0.0283909	-0.0465229	-0.05144	-0.0620196	-0.0627822	-0.00648355	-0.00509572	0.00693551	0.0358193	-0.0471963	0.041432	-0.00989137	-0.0573647	-0.0116903	-0.0145318	-0.00671794	-0.0201024	-0.00522723	-0.0189747	-0.00493217	0.00391063	-0.0535829	-0.0617853
	-45.3255	-0.0283901	-0.0465221	-0.0514425	-0.0620236	-0.0627859	-0.00648501	-0.00509542	0.00693755	0.0358248	-0.0472002	0.0414334	-0.0098906	-0.0573712	-0.0116889	-0.0145322	-0.00671129	-0.020104	-0.00522107	-0.0189766	-0.00492693	0.00391523	-0.0535869	-0.0617879
	-45.3144	-0.0283893	-0.0465213	-0.051445	-0.0620276	-0.0627897	-0.00648648	-0.00509513	0.00693959	0.0358304	-0.0472042	0.0414349	-0.00988983	-0.0573776	-0.0116874	-0.0145325	-0.00670461	-0.0201057	-0.00521489	-0.0189786	-0.00492167	0.00391985	-0.0535909	-0.0617906
	-45.3032	-0.0283885	-0.0465206	-0.0514475	-0.0620316	-0.0627935	-0.00648796	-0.00509484	0.00694164	0.035836	-0.0472083	0.0414363	-0.00988907	-0.0573842	-0.011686	-0.0145329	-0.00669791	-0.0201074	-0.00520868	-0.0189806	-0.0049164	0.00392449	-0.053595	-0.0617933
	-45.2919	-0.0283877	-0.0465198	-0.0514501	-0.0620357	-0.0627973	-0.00648944	-0.00509456	0.0069437	0.0358416	-0.0472123	0.0414378	-0.0098883	-0.0573907	-0.0116846	-0.0145333	-0.00669119	-0.0201091	-0.00520246	-0.0189826	-0.00491111	0.00392914	-0.0535991	-0.061796
	-45.2807	-0.028387	-0.0465191	-0.0514527	-0.0620398	-0.0628012	-0.00649094	-0.00509427	0.00694578	0.0358472	-0.0472164	0.0414393	-0.00988754	-0.0573974	-0.0116831	-0.0145337	-0.00668444	-0.0201108	-0.00519621	-0.0189846	-0.0049058	0.00393382	-0.0536032	-0.0617988
	-45.2693	-0.0283862	-0.0465183	-0.0514553	-0.0620439	-0.0628051	-0.00649244	-0.00509398	0.00694786	0.0358529	-0.0472205	0.0414408	-0.00988677	-0.057404	-0.0116817	-0.0145341	-0.00667766	-0.0201125	-0.00518994	-0.0189867	-0.00490047	0.00393851	-0.0536074	-0.0618016
	-45.258	-0.0283854	-0.0465176	-0.0514579	-0.0620481	-0.062809	-0.00649395	-0.00509369	0.00694995	0.0358586	-0.0472247	0.0414423	-0.00988601	-0.0574107	-0.0116803	-0.0145346	-0.00667086	-0.0201143	-0.00518364	-0.0189887	-0.00489512	0.00394322	-0.0536116	-0.0618045
	-45.2466	-0.0283847	-0.0465169	-0.0514606	-0.0620523	-0.062813	-0.00649546	-0.0050934	0.00695205	0.0358644	-0.0472289	0.0414438	-0.00988524	-0.0574175	-0.0116788	-0.014535	-0.00666403	-0.020116	-0.00517733	-0.0189908	-0.00488975	0.00394795	-0.0536159	-0.0618073
	-45.2351	-0.0283839	-0.0465162	-0.0514633	-0.0620566	-0.062817	-0.00649699	-0.00509312	0.00695417	0.0358702	-0.0472331	0.0414454	-0.00988448	-0.0574243	-0.0116774	-0.0145354	-0.00665718	-0.0201178	-0.00517099	-0.0189929	-0.00488437	0.0039527	-0.0536201	-0.0618102
	-45.2236	-0.0283832	-0.0465155	-0.051466	-0.0620608	-0.0628211	-0.00649852	-0.00509283	0.00695629	0.035876	-0.0472373	0.041447	-0.00988371	-0.0574311	-0.0116759	-0.0145358	-0.0066503	-0.0201196	-0.00516462	-0.018995	-0.00487896	0.00395747	-0.0536244	-0.0618132
	-45.2121	-0.0283824	-0.0465148	-0.0514688	-0.0620652	-0.0628251	-0.00650006	-0.00509255	0.00695842	0.0358818	-0.0472416	0.0414486	-0.00988294	-0.057438	-0.0116745	-0.0145363	-0.0066434	-0.0201213	-0.00515824	-0.0189971	-0.00487354	0.00396225	-0.0536288	-0.0618161
	-45.2005	-0.0283817	-0.0465141	-0.0514715	-0.0620695	-0.0628293	-0.00650161	-0.00509226	0.00696056	0.0358877	-0.0472459	0.0414502	-0.00988218	-0.0574449	-0.011673	-0.0145367	-0.00663647	-0.0201231	-0.00515183	-0.0189992	-0.0048681	0.00396706	-0.0536331	-0.0618191
	-45.1889	-0.028381	-0.0465135	-0.0514743	-0.0620739	-0.0628334	-0.00650316	-0.00509198	0.00696271	0.0358936	-0.0472503	0.0414518	-0.00988141	-0.0574519	-0.0116716	-0.0145372	-0.00662951	-0.020125	-0.0051454	-0.0190013	-0.00486263	0.00397188	-0.0536375	-0.0618221
	-45.1772	-0.0283802	-0.0465128	-0.0514772	-0.0620783	-0.0628376	-0.00650473	-0.00509169	0.00696487	0.0358995	-0.0472546	0.0414534	-0.00988064	-0.0574589	-0.0116701	-0.0145376	-0.00662253	-0.0201268	-0.00513895	-0.0190035	-0.00485715	0.00397673	-0.053642	-0.0618251
	-45.1655	-0.0283795	-0.0465122	-0.05148	-0.0620827	-0.0628418	-0.0065063	-0.00509141	0.00696704	0.0359054	-0.047259	0.0414551	-0.00987987	-0.0574659	-0.0116687	-0.0145381	-0.00661552	-0.0201286	-0.00513247	-0.0190056	-0.00485165	0.00398159	-0.0536464	-0.0618282
	-45.1537	-0.0283788	-0.0465116	-0.0514829	-0.0620872	-0.062846	-0.00650788	-0.00509112	0.00696922	0.0359114	-0.0472634	0.0414568	-0.0098791	-0.057473	-0.0116672	-0.0145386	-0.00660849	-0.0201305	-0.00512597	-0.0190078	-0.00484613	0.00398647	-0.0536509	-0.0618313
	-45.1419	-0.028378	-0.0465109	-0.0514858	-0.0620917	-0.0628503	-0.00650946	-0.00509084	0.00697141	0.0359174	-0.0472679	0.0414584	-0.00987833	-0.0574801	-0.0116658	-0.014539	-0.00660142	-0.0201323	-0.00511944	-0.01901	-0.00484059	0.00399137	-0.0536554	-0.0618344
	-45.1301	-0.0283773	-0.0465103	-0.0514887	-0.0620963	-0.0628546	-0.00651105	-0.00509055	0.00697361	0.0359234	-0.0472723	0.0414601	-0.00987756	-0.0574873	-0.0116643	-0.0145395	-0.00659433	-0.0201342	-0.00511289	-0.0190122	-0.00483503	0.00399629	-0.05366	-0.0618376
	-45.1182	-0.0283766	-0.0465097	-0.0514916	-0.0621008	-0.0628589	-0.00651265	-0.00509027	0.00697582	0.0359295	-0.0472768	0.0414618	-0.00987678	-0.0574945	-0.0116628	-0.01454	-0.00658722	-0.0201361	-0.00510632	-0.0190144	-0.00482945	0.00400123	-0.0536645	-0.0618407
	-45.1063	-0.0283759	-0.0465091	-0.0514946	-0.0621054	-0.0628633	-0.00651426	-0.00508998	0.00697804	0.0359356	-0.0472814	0.0414636	-0.00987601	-0.0575018	-0.0116613	-0.0145405	-0.00658007	-0.020138	-0.00509972	-0.0190166	-0.00482384	0.00400619	-0.0536691	-0.0618439
	-45.0943	-0.0283752	-0.0465085	-0.0514975	-0.0621101	-0.0628676	-0.00651588	-0.00508969	0.00698027	0.0359417	-0.0472859	0.0414653	-0.00987523	-0.057509	-0.0116599	-0.014541	-0.0065729	-0.0201399	-0.0050931	-0.0190188	-0.00481822	0.00401116	-0.0536738	-0.0618471
	-45.0823	-0.0283745	-0.0465079	-0.0515005	-0.0621147	-0.062872	-0.0065175	-0.00508941	0.0069825	0.0359478	-0.0472905	0.041467	-0.00987445	-0.0575164	-0.0116584	-0.0145415	-0.0065657	-0.0201418	-0.00508645	-0.0190211	-0.00481258	0.00401616	-0.0536784	-0.0618504
	-45.0702	-0.0283738	-0.0465073	-0.0515035	-0.0621194	-0.0628765	-0.00651913	-0.00508912	0.00698475	0.035954	-0.0472951	0.0414688	-0.00987367	-0.0575237	-0.0116569	-0.0145419	-0.00655847	-0.0201438	-0.00507978	-0.0190233	-0.00480692	0.00402118	-0.0536831	-0.0618536
	-45.0581	-0.0283731	-0.0465067	-0.0515066	-0.0621241	-0.0628809	-0.00652077	-0.00508884	0.00698701	0.0359602	-0.0472997	0.0414706	-0.00987289	-0.0575311	-0.0116554	-0.0145425	-0.00655122	-0.0201457	-0.00507308	-0.0190256	-0.00480123	0.00402621	-0.0536878	-0.0618569
	-45.0459	-0.0283724	-0.0465061	-0.0515096	-0.0621288	-0.0628854	-0.00652241	-0.00508855	0.00698927	0.0359664	-0.0473044	0.0414724	-0.0098721	-0.0575385	-0.0116539	-0.014543	-0.00654393	-0.0201477	-0.00506636	-0.0190279	-0.00479553	0.00403126	-0.0536925	-0.0618602
	-45.0337	-0.0283717	-0.0465055	-0.0515127	-0.0621336	-0.0628899	-0.00652406	-0.00508826	0.00699154	0.0359727	-0.047309	0.0414742	-0.00987132	-0.057546	-0.0116524	-0.0145435	-0.00653662	-0.0201496	-0.00505962	-0.0190302	-0.0047898	0.00403634	-0.0536973	-0.0618635
	-45.0215	-0.0283709	-0.0465049	-0.0515158	-0.0621384	-0.0628945	-0.00652572	-0.00508798	0.00699383	0.0359789	-0.0473137	0.041476	-0.00987053	-0.0575535	-0.0116509	-0.014544	-0.00652928	-0.0201516	-0.00505285	-0.0190325	-0.00478406	0.00404143	-0.0537021	-0.0618668
	-45.0092	-0.0283702	-0.0465043	-0.0515189	-0.0621432	-0.062899	-0.00652739	-0.00508769	0.00699612	0.0359852	-0.0473185	0.0414778	-0.00986974	-0.057561	-0.0116494	-0.0145445	-0.00652191	-0.0201536	-0.00504605	-0.0190348	-0.00477829	0.00404654	-0.0537069	-0.0618702
	-44.9969	-0.0283695	-0.0465038	-0.051522	-0.0621481	-0.0629036	-0.00652906	-0.0050874	0.00699842	0.0359915	-0.0473232	0.0414796	-0.00986895	-0.0575686	-0.0116479	-0.014545	-0.00651452	-0.0201556	-0.00503924	-0.0190371	-0.0047725	0.00405167	-0.0537117	-0.0618736
	-44.9845	-0.0283688	-0.0465032	-0.0515252	-0.0621529	-0.0629082	-0.00653074	-0.00508711	0.00700073	0.0359979	-0.047328	0.0414814	-0.00986815	-0.0575762	-0.0116464	-0.0145455	-0.00650709	-0.0201576	-0.00503239	-0.0190394	-0.00476669	0.00405682	-0.0537166	-0.061877
	-44.972	-0.0283681	-0.0465026	-0.0515283	-0.0621578	-0.0629129	-0.00653242	-0.00508682	0.00700305	0.0360042	-0.0473328	0.0414833	-0.00986736	-0.0575839	-0.0116449	-0.0145461	-0.00649964	-0.0201596	-0.00502552	-0.0190418	-0.00476086	0.00406199	-0.0537214	-0.0618804
	-44.9596	-0.0283674	-0.0465021	-0.0515315	-0.0621627	-0.0629175	-0.00653412	-0.00508653	0.00700538	0.0360106	-0.0473376	0.0414851	-0.00986656	-0.0575915	-0.0116433	-0.0145466	-0.00649215	-0.0201616	-0.00501862	-0.0190441	-0.00475501	0.00406718	-0.0537264	-0.0618838
	-44.947	-0.0283667	-0.0465015	-0.0515347	-0.0621677	-0.0629222	-0.00653582	-0.00508624	0.00700772	0.036017	-0.0473424	0.041487	-0.00986576	-0.0575993	-0.0116418	-0.0145471	-0.00648464	-0.0201636	-0.0050117	-0.0190465	-0.00474914	0.00407239	-0.0537313	-0.0618873
	-44.9345	-0.028366	-0.0465009	-0.0515379	-0.0621726	-0.0629269	-0.00653753	-0.00508595	0.00701006	0.0360235	-0.0473473	0.0414889	-0.00986495	-0.057607	-0.0116403	-0.0145477	-0.0064771	-0.0201657	-0.00500476	-0.0190489	-0.00474325	0.00407762	-0.0537362	-0.0618908
	-44.9219	-0.0283653	-0.0465004	-0.0515412	-0.0621776	-0.0629317	-0.00653924	-0.00508566	0.00701242	0.0360299	-0.0473522	0.0414908	-0.00986415	-0.0576148	-0.0116387	-0.0145482	-0.00646953	-0.0201677	-0.00499779	-0.0190513	-0.00473733	0.00408286	-0.0537412	-0.0618943
	-44.9092	-0.0283646	-0.0464998	-0.0515444	-0.0621826	-0.0629364	-0.00654096	-0.00508536	0.00701478	0.0360364	-0.0473571	0.0414927	-0.00986334	-0.0576226	-0.0116372	-0.0145488	-0.00646193	-0.0201698	-0.00499079	-0.0190537	-0.00473139	0.00408813	-0.0537462	-0.0618978
	-44.8965	-0.0283639	-0.0464992	-0.0515477	-0.0621877	-0.0629412	-0.00654269	-0.00508507	0.00701716	0.0360429	-0.047362	0.0414946	-0.00986253	-0.0576304	-0.0116356	-0.0145493	-0.0064543	-0.0201719	-0.00498376	-0.0190561	-0.00472543	0.00409341	-0.0537512	-0.0619013
	-44.8837	-0.0283632	-0.0464987	-0.051551	-0.0621927	-0.062946	-0.00654442	-0.00508477	0.00701954	0.0360495	-0.047367	0.0414965	-0.00986171	-0.0576383	-0.0116341	-0.0145499	-0.00644664	-0.0201739	-0.00497672	-0.0190585	-0.00471945	0.00409872	-0.0537563	-0.0619049
	-44.8709	-0.0283625	-0.0464981	-0.0515543	-0.0621978	-0.0629508	-0.00654617	-0.00508448	0.00702193	0.036056	-0.0473719	0.0414984	-0.0098609	-0.0576462	-0.0116325	-0.0145504	-0.00643895	-0.020176	-0.00496964	-0.0190609	-0.00471345	0.00410404	-0.0537613	-0.0619084
	-44.8581	-0.0283618	-0.0464976	-0.0515576	-0.0622029	-0.0629557	-0.00654791	-0.00508418	0.00702433	0.0360626	-0.0473769	0.0415003	-0.00986008	-0.0576542	-0.011631	-0.014551	-0.00643123	-0.0201781	-0.00496254	-0.0190634	-0.00470743	0.00410939	-0.0537664	-0.061912
	-44.8452	-0.0283611	-0.046497	-0.0515609	-0.062208	-0.0629605	-0.00654967	-0.00508388	0.00702674	0.0360692	-0.0473819	0.0415022	-0.00985925	-0.0576622	-0.0116294	-0.0145515	-0.00642348	-0.0201802	-0.00495541	-0.0190658	-0.00470138	0.00411475	-0.0537715	-0.0619156
	-44.8323	-0.0283603	-0.0464964	-0.0515642	-0.0622132	-0.0629654	-0.00655143	-0.00508359	0.00702916	0.0360758	-0.047387	0.0415042	-0.00985843	-0.0576702	-0.0116278	-0.0145521	-0.0064157	-0.0201823	-0.00494826	-0.0190683	-0.00469531	0.00412013	-0.0537766	-0.0619192
	-44.8193	-0.0283596	-0.0464959	-0.0515676	-0.0622183	-0.0629703	-0.0065532	-0.00508329	0.00703158	0.0360825	-0.047392	0.0415061	-0.0098576	-0.0576782	-0.0116262	-0.0145527	-0.0064079	-0.0201845	-0.00494108	-0.0190707	-0.00468922	0.00412554	-0.0537818	-0.0619228
	-44.8063	-0.0283589	-0.0464953	-0.0515709	-0.0622235	-0.0629752	-0.00655498	-0.00508299	0.00703402	0.0360891	-0.0473971	0.0415081	-0.00985677	-0.0576863	-0.0116247	-0.0145532	-0.00640006	-0.0201866	-0.00493387	-0.0190732	-0.00468311	0.00413096	-0.0537869	-0.0619265
	-44.7932	-0.0283582	-0.0464947	-0.0515743	-0.0622287	-0.0629802	-0.00655676	-0.00508269	0.00703646	0.0360958	-0.0474022	0.04151	-0.00985593	-0.0576944	-0.0116231	-0.0145538	-0.00639219	-0.0201887	-0.00492664	-0.0190757	-0.00467697	0.0041364	-0.0537921	-0.0619301
	-44.7801	-0.0283575	-0.0464942	-0.0515777	-0.0622339	-0.0629851	-0.00655855	-0.00508238	0.00703891	0.0361025	-0.0474073	0.041512	-0.00985509	-0.0577025	-0.0116215	-0.0145544	-0.00638429	-0.0201909	-0.00491938	-0.0190782	-0.00467082	0.00414186	-0.0537973	-0.0619338
	-44.7669	-0.0283567	-0.0464936	-0.0515811	-0.0622392	-0.0629901	-0.00656034	-0.00508208	0.00704137	0.0361093	-0.0474124	0.041514	-0.00985425	-0.0577107	-0.0116199	-0.0145549	-0.00637636	-0.020193	-0.0049121	-0.0190807	-0.00466464	0.00414734	-0.0538026	-0.0619375
	-44.7537	-0.028356	-0.046493	-0.0515846	-0.0622444	-0.0629951	-0.00656214	-0.00508178	0.00704384	0.036116	-0.0474176	0.041516	-0.00985341	-0.0577189	-0.0116183	-0.0145555	-0.0063684	-0.0201952	-0.00490479	-0.0190832	-0.00465844	0.00415284	-0.0538078	-0.0619412
	-44.7404	-0.0283553	-0.0464924	-0.051588	-0.0622497	-0.0630001	-0.00656395	-0.00508147	0.00704632	0.0361228	-0.0474228	0.0415179	-0.00985256	-0.0577271	-0.0116166	-0.0145561	-0.00636041	-0.0201974	-0.00489745	-0.0190858	-0.00465221	0.00415836	-0.0538131	-0.0619449
	-44.7271	-0.0283545	-0.0464919	-0.0515914	-0.062255	-0.0630051	-0.00656577	-0.00508117	0.00704881	0.0361296	-0.047428	0.0415199	-0.00985171	-0.0577354	-0.011615	-0.0145567	-0.00635239	-0.0201996	-0.00489009	-0.0190883	-0.00464597	0.0041639	-0.0538184	-0.0619486
	-44.7137	-0.0283538	-0.0464913	-0.0515949	-0.0622604	-0.0630102	-0.00656759	-0.00508086	0.0070513	0.0361364	-0.0474332	0.0415219	-0.00985085	-0.0577437	-0.0116134	-0.0145572	-0.00634433	-0.0202017	-0.0048827	-0.0190908	-0.0046397	0.00416946	-0.0538237	-0.0619523
	-44.7003	-0.028353	-0.0464907	-0.0515984	-0.0622657	-0.0630153	-0.00656942	-0.00508055	0.00705381	0.0361433	-0.0474384	0.0415239	-0.00984999	-0.057752	-0.0116118	-0.0145578	-0.00633625	-0.0202039	-0.00487528	-0.0190934	-0.00463341	0.00417503	-0.053829	-0.0619561
	-44.6869	-0.0283523	-0.0464901	-0.0516019	-0.0622711	-0.0630204	-0.00657125	-0.00508024	0.00705632	0.0361501	-0.0474436	0.0415259	-0.00984913	-0.0577603	-0.0116101	-0.0145584	-0.00632814	-0.0202062	-0.00486783	-0.019096	-0.00462709	0.00418063	-0.0538343	-0.0619599
	-44.6734	-0.0283515	-0.0464895	-0.0516054	-0.0622764	-0.0630255	-0.0065731	-0.00507993	0.00705884	0.036157	-0.0474489	0.0415279	-0.00984827	-0.0577687	-0.0116085	-0.014559	-0.00631999	-0.0202084	-0.00486036	-0.0190985	-0.00462076	0.00418625	-0.0538397	-0.0619636
	-44.6598	-0.0283508	-0.0464889	-0.0516089	-0.0622818	-0.0630306	-0.00657494	-0.00507962	0.00706137	0.0361639	-0.0474542	0.04153	-0.0098474	-0.0577771	-0.0116068	-0.0145596	-0.00631182	-0.0202106	-0.00485287	-0.0191011	-0.0046144	0.00419188	-0.0538451	-0.0619674
	-44.6462	-0.02835	-0.0464883	-0.0516124	-0.0622873	-0.0630357	-0.0065768	-0.0050793	0.00706391	0.0361708	-0.0474595	0.041532	-0.00984653	-0.0577856	-0.0116052	-0.0145602	-0.00630361	-0.0202128	-0.00484534	-0.0191037	-0.00460802	0.00419754	-0.0538505	-0.0619712
	-44.6326	-0.0283493	-0.0464877	-0.0516159	-0.0622927	-0.0630409	-0.00657866	-0.00507899	0.00706645	0.0361778	-0.0474648	0.041534	-0.00984565	-0.057794	-0.0116035	-0.0145608	-0.00629537	-0.0202151	-0.00483779	-0.0191063	-0.00460161	0.00420322	-0.0538559	-0.061975
	-44.6189	-0.0283485	-0.0464871	-0.0516195	-0.0622981	-0.0630461	-0.00658053	-0.00507867	0.00706901	0.0361847	-0.0474702	0.0415361	-0.00984477	-0.0578025	-0.0116018	-0.0145614	-0.0062871	-0.0202173	-0.00483021	-0.0191089	-0.00459519	0.00420891	-0.0538613	-0.0619789
	-44.6052	-0.0283477	-0.0464865	-0.0516231	-0.0623036	-0.0630513	-0.0065824	-0.00507835	0.00707157	0.0361917	-0.0474755	0.0415381	-0.00984389	-0.057811	-0.0116001	-0.014562	-0.0062788	-0.0202196	-0.00482261	-0.0191115	-0.00458874	0.00421462	-0.0538668	-0.0619827
	-44.5914	-0.028347	-0.0464859	-0.0516266	-0.0623091	-0.0630565	-0.00658428	-0.00507803	0.00707414	0.0361987	-0.0474809	0.0415401	-0.009843	-0.0578196	-0.0115985	-0.0145626	-0.00627047	-0.0202218	-0.00481497	-0.0191142	-0.00458227	0.00422036	-0.0538722	-0.0619866
	-44.5776	-0.0283462	-0.0464853	-0.0516302	-0.0623146	-0.0630617	-0.00658617	-0.00507771	0.00707672	0.0362057	-0.0474863	0.0415422	-0.00984211	-0.0578282	-0.0115968	-0.0145632	-0.00626211	-0.0202241	-0.00480731	-0.0191168	-0.00457577	0.00422611	-0.0538777	-0.0619904
	-44.5637	-0.0283454	-0.0464847	-0.0516338	-0.0623201	-0.0630669	-0.00658806	-0.00507739	0.00707931	0.0362128	-0.0474917	0.0415442	-0.00984121	-0.0578368	-0.0115951	-0.0145638	-0.00625372	-0.0202264	-0.00479963	-0.0191195	-0.00456925	0.00423189	-0.0538832	-0.0619943
	-44.5498	-0.0283446	-0.046484	-0.0516374	-0.0623257	-0.0630722	-0.00658996	-0.00507707	0.00708191	0.0362198	-0.0474971	0.0415463	-0.00984031	-0.0578454	-0.0115934	-0.0145644	-0.00624529	-0.0202286	-0.00479191	-0.0191221	-0.00456271	0.00423768	-0.0538888	-0.0619982
	-44.5358	-0.0283438	-0.0464834	-0.051641	-0.0623312	-0.0630775	-0.00659186	-0.00507675	0.00708451	0.0362269	-0.0475026	0.0415483	-0.00983941	-0.0578541	-0.0115916	-0.014565	-0.00623683	-0.0202309	-0.00478417	-0.0191248	-0.00455615	0.00424349	-0.0538943	-0.0620021
	-44.5218	-0.028343	-0.0464828	-0.0516446	-0.0623368	-0.0630827	-0.00659378	-0.00507642	0.00708713	0.036234	-0.047508	0.0415504	-0.0098385	-0.0578628	-0.0115899	-0.0145656	-0.00622834	-0.0202332	-0.0047764	-0.0191274	-0.00454956	0.00424932	-0.0538998	-0.062006
	-44.5077	-0.0283422	-0.0464821	-0.0516483	-0.0623424	-0.063088	-0.00659569	-0.00507609	0.00708975	0.0362411	-0.0475135	0.0415525	-0.00983759	-0.0578715	-0.0115882	-0.0145662	-0.00621982	-0.0202355	-0.00476861	-0.0191301	-0.00454295	0.00425517	-0.0539054	-0.0620099
	-44.4936	-0.0283414	-0.0464815	-0.0516519	-0.062348	-0.0630934	-0.00659762	-0.00507576	0.00709238	0.0362483	-0.047519	0.0415545	-0.00983668	-0.0578803	-0.0115865	-0.0145668	-0.00621127	-0.0202378	-0.00476079	-0.0191328	-0.00453632	0.00426104	-0.053911	-0.0620138
	-44.4794	-0.0283406	-0.0464808	-0.0516556	-0.0623536	-0.0630987	-0.00659955	-0.00507543	0.00709501	0.0362554	-0.0475245	0.0415566	-0.00983576	-0.057889	-0.0115847	-0.0145674	-0.00620268	-0.0202402	-0.00475294	-0.0191355	-0.00452966	0.00426694	-0.0539166	-0.0620177
	-44.4652	-0.0283398	-0.0464801	-0.0516593	-0.0623592	-0.063104	-0.00660149	-0.0050751	0.00709766	0.0362626	-0.04753	0.0415587	-0.00983483	-0.0578978	-0.011583	-0.014568	-0.00619407	-0.0202425	-0.00474506	-0.0191382	-0.00452298	0.00427284	-0.0539222	-0.0620217
	-44.451	-0.028339	-0.0464795	-0.0516629	-0.0623649	-0.0631094	-0.00660343	-0.00507477	0.00710031	0.0362698	-0.0475356	0.0415607	-0.00983391	-0.0579067	-0.0115812	-0.0145686	-0.00618542	-0.0202448	-0.00473715	-0.0191409	-0.00451628	0.00427877	-0.0539279	-0.0620256
	-44.4366	-0.0283382	-0.0464788	-0.0516666	-0.0623706	-0.0631148	-0.00660538	-0.00507444	0.00710298	0.036277	-0.0475411	0.0415628	-0.00983297	-0.0579155	-0.0115795	-0.0145692	-0.00617674	-0.0202472	-0.00472922	-0.0191436	-0.00450955	0.00428472	-0.0539335	-0.0620296
	-44.4223	-0.0283373	-0.0464781	-0.0516703	-0.0623762	-0.0631202	-0.00660733	-0.0050741	0.00710565	0.0362842	-0.0475467	0.0415649	-0.00983204	-0.0579244	-0.0115777	-0.0145698	-0.00616803	-0.0202495	-0.00472126	-0.0191464	-0.0045028	0.00429069	-0.0539392	-0.0620336
	-44.4079	-0.0283365	-0.0464774	-0.051674	-0.0623819	-0.0631256	-0.0066093	-0.00507376	0.00710833	0.0362915	-0.0475523	0.041567	-0.0098311	-0.0579333	-0.0115759	-0.0145704	-0.00615928	-0.0202519	-0.00471328	-0.0191491	-0.00449603	0.00429668	-0.0539449	-0.0620376
	-44.3934	-0.0283357	-0.0464768	-0.0516777	-0.0623877	-0.063131	-0.00661127	-0.00507342	0.00711101	0.0362987	-0.0475579	0.0415691	-0.00983015	-0.0579423	-0.0115742	-0.0145711	-0.00615051	-0.0202542	-0.00470526	-0.0191519	-0.00448924	0.00430269	-0.0539506	-0.0620416
	-44.379	-0.0283348	-0.0464761	-0.0516815	-0.0623934	-0.0631364	-0.00661324	-0.00507308	0.00711371	0.036306	-0.0475635	0.0415712	-0.00982921	-0.0579512	-0.0115724	-0.0145717	-0.0061417	-0.0202566	-0.00469722	-0.0191546	-0.00448242	0.00430871	-0.0539563	-0.0620456
	-44.3644	-0.028334	-0.0464754	-0.0516852	-0.0623991	-0.0631419	-0.00661522	-0.00507274	0.00711641	0.0363133	-0.0475692	0.0415733	-0.00982825	-0.0579602	-0.0115706	-0.0145723	-0.00613286	-0.020259	-0.00468915	-0.0191574	-0.00447558	0.00431476	-0.053962	-0.0620496
	-44.3498	-0.0283331	-0.0464747	-0.0516889	-0.0624049	-0.0631473	-0.00661721	-0.0050724	0.00711912	0.0363206	-0.0475748	0.0415754	-0.0098273	-0.0579692	-0.0115688	-0.0145729	-0.00612399	-0.0202613	-0.00468105	-0.0191601	-0.00446871	0.00432083	-0.0539678	-0.0620536
	-44.3352	-0.0283322	-0.0464739	-0.0516927	-0.0624107	-0.0631528	-0.0066192	-0.00507205	0.00712184	0.036328	-0.0475805	0.0415775	-0.00982633	-0.0579783	-0.011567	-0.0145735	-0.00611508	-0.0202637	-0.00467293	-0.0191629	-0.00446183	0.00432691	-0.0539735	-0.0620576
	-44.3205	-0.0283314	-0.0464732	-0.0516965	-0.0624164	-0.0631583	-0.0066212	-0.0050717	0.00712457	0.0363353	-0.0475862	0.0415796	-0.00982537	-0.0579874	-0.0115652	-0.0145742	-0.00610614	-0.0202661	-0.00466478	-0.0191657	-0.00445491	0.00433302	-0.0539793	-0.0620616
	-44.3058	-0.0283305	-0.0464725	-0.0517002	-0.0624222	-0.0631638	-0.0066232	-0.00507136	0.0071273	0.0363427	-0.0475919	0.0415817	-0.0098244	-0.0579965	-0.0115633	-0.0145748	-0.00609717	-0.0202685	-0.0046566	-0.0191685	-0.00444798	0.00433914	-0.0539851	-0.0620657
	-44.291	-0.0283296	-0.0464717	-0.051704	-0.0624281	-0.0631693	-0.00662521	-0.00507101	0.00713005	0.0363501	-0.0475976	0.0415838	-0.00982342	-0.0580056	-0.0115615	-0.0145754	-0.00608817	-0.0202709	-0.00464839	-0.0191713	-0.00444102	0.00434529	-0.0539909	-0.0620697
	-44.2762	-0.0283287	-0.046471	-0.0517078	-0.0624339	-0.0631748	-0.00662723	-0.00507065	0.0071328	0.0363575	-0.0476033	0.0415859	-0.00982244	-0.0580147	-0.0115597	-0.014576	-0.00607914	-0.0202733	-0.00464015	-0.0191741	-0.00443404	0.00435145	-0.0539967	-0.0620738
	-44.2613	-0.0283278	-0.0464703	-0.0517116	-0.0624397	-0.0631804	-0.00662926	-0.0050703	0.00713556	0.0363649	-0.0476091	0.041588	-0.00982146	-0.0580239	-0.0115578	-0.0145766	-0.00607007	-0.0202758	-0.00463189	-0.0191769	-0.00442703	0.00435763	-0.0540026	-0.0620779
	-44.2464	-0.0283269	-0.0464695	-0.0517154	-0.0624456	-0.0631859	-0.00663129	-0.00506995	0.00713832	0.0363723	-0.0476149	0.0415901	-0.00982047	-0.0580331	-0.011556	-0.0145773	-0.00606097	-0.0202782	-0.0046236	-0.0191797	-0.00442001	0.00436384	-0.0540084	-0.0620819
	-44.2314	-0.028326	-0.0464687	-0.0517192	-0.0624515	-0.0631915	-0.00663332	-0.00506959	0.0071411	0.0363798	-0.0476206	0.0415922	-0.00981948	-0.0580423	-0.0115541	-0.0145779	-0.00605184	-0.0202806	-0.00461528	-0.0191826	-0.00441295	0.00437006	-0.0540143	-0.062086
	-44.2164	-0.0283251	-0.046468	-0.051723	-0.0624573	-0.0631971	-0.00663536	-0.00506923	0.00714388	0.0363873	-0.0476264	0.0415943	-0.00981848	-0.0580516	-0.0115522	-0.0145785	-0.00604268	-0.0202831	-0.00460694	-0.0191854	-0.00440588	0.0043763	-0.0540201	-0.0620901
	-44.2013	-0.0283242	-0.0464672	-0.0517269	-0.0624632	-0.0632027	-0.00663741	-0.00506887	0.00714667	0.0363948	-0.0476322	0.0415964	-0.00981748	-0.0580608	-0.0115504	-0.0145791	-0.00603348	-0.0202855	-0.00459856	-0.0191883	-0.00439878	0.00438256	-0.054026	-0.0620942
	-44.1862	-0.0283233	-0.0464664	-0.0517307	-0.0624691	-0.0632083	-0.00663946	-0.00506851	0.00714947	0.0364023	-0.0476381	0.0415985	-0.00981647	-0.0580701	-0.0115485	-0.0145798	-0.00602425	-0.020288	-0.00459016	-0.0191911	-0.00439166	0.00438884	-0.0540319	-0.0620983
	-44.171	-0.0283224	-0.0464656	-0.0517345	-0.0624751	-0.0632139	-0.00664152	-0.00506814	0.00715228	0.0364098	-0.0476439	0.0416006	-0.00981546	-0.0580795	-0.0115466	-0.0145804	-0.00601499	-0.0202904	-0.00458173	-0.019194	-0.00438451	0.00439514	-0.0540379	-0.0621024
	-44.1558	-0.0283214	-0.0464648	-0.0517384	-0.062481	-0.0632195	-0.00664359	-0.00506778	0.00715509	0.0364173	-0.0476498	0.0416028	-0.00981444	-0.0580888	-0.0115447	-0.014581	-0.00600569	-0.0202929	-0.00457328	-0.0191969	-0.00437734	0.00440146	-0.0540438	-0.0621065
	-44.1406	-0.0283205	-0.046464	-0.0517423	-0.0624869	-0.0632251	-0.00664566	-0.00506741	0.00715791	0.0364249	-0.0476556	0.0416049	-0.00981342	-0.0580982	-0.0115428	-0.0145816	-0.00599636	-0.0202953	-0.00456479	-0.0191997	-0.00437015	0.0044078	-0.0540497	-0.0621107
	-44.1253	-0.0283195	-0.0464631	-0.0517461	-0.0624929	-0.0632308	-0.00664774	-0.00506704	0.00716074	0.0364325	-0.0476615	0.041607	-0.0098124	-0.0581076	-0.0115409	-0.0145823	-0.005987	-0.0202978	-0.00455628	-0.0192026	-0.00436294	0.00441415	-0.0540557	-0.0621148
	-44.1099	-0.0283186	-0.0464623	-0.05175	-0.0624989	-0.0632365	-0.00664982	-0.00506667	0.00716358	0.0364401	-0.0476674	0.0416091	-0.00981137	-0.058117	-0.011539	-0.0145829	-0.00597761	-0.0203003	-0.00454774	-0.0192055	-0.0043557	0.00442053	-0.0540617	-0.0621189
	-44.0945	-0.0283176	-0.0464615	-0.0517539	-0.0625049	-0.0632421	-0.00665191	-0.0050663	0.00716643	0.0364477	-0.0476733	0.0416112	-0.00981033	-0.0581265	-0.011537	-0.0145835	-0.00596818	-0.0203028	-0.00453917	-0.0192084	-0.00434843	0.00442693	-0.0540677	-0.0621231
	-44.0791	-0.0283166	-0.0464606	-0.0517578	-0.0625109	-0.0632478	-0.00665401	-0.00506593	0.00716928	0.0364553	-0.0476792	0.0416133	-0.00980929	-0.058136	-0.0115351	-0.0145842	-0.00595873	-0.0203053	-0.00453058	-0.0192113	-0.00434115	0.00443334	-0.0540737	-0.0621272
	-44.0636	-0.0283157	-0.0464598	-0.0517617	-0.0625169	-0.0632535	-0.00665611	-0.00506555	0.00717214	0.0364629	-0.0476852	0.0416155	-0.00980825	-0.0581455	-0.0115332	-0.0145848	-0.00594923	-0.0203078	-0.00452195	-0.0192142	-0.00433384	0.00443978	-0.0540797	-0.0621314
	-44.048	-0.0283147	-0.0464589	-0.0517656	-0.0625229	-0.0632592	-0.00665822	-0.00506517	0.00717501	0.0364706	-0.0476911	0.0416176	-0.0098072	-0.058155	-0.0115312	-0.0145854	-0.00593971	-0.0203103	-0.0045133	-0.0192172	-0.0043265	0.00444623	-0.0540857	-0.0621356
	-44.0324	-0.0283137	-0.046458	-0.0517695	-0.0625289	-0.0632649	-0.00666033	-0.00506479	0.00717789	0.0364782	-0.0476971	0.0416197	-0.00980615	-0.0581645	-0.0115293	-0.0145861	-0.00593015	-0.0203128	-0.00450462	-0.0192201	-0.00431915	0.00445271	-0.0540918	-0.0621397
	-44.0168	-0.0283127	-0.0464572	-0.0517734	-0.062535	-0.0632707	-0.00666245	-0.00506441	0.00718077	0.0364859	-0.0477031	0.0416218	-0.00980509	-0.0581741	-0.0115273	-0.0145867	-0.00592056	-0.0203153	-0.00449591	-0.019223	-0.00431177	0.0044592	-0.0540978	-0.0621439
	-44.0011	-0.0283117	-0.0464563	-0.0517774	-0.0625411	-0.0632764	-0.00666457	-0.00506403	0.00718366	0.0364936	-0.0477091	0.0416239	-0.00980402	-0.0581837	-0.0115253	-0.0145873	-0.00591094	-0.0203179	-0.00448718	-0.019226	-0.00430436	0.00446571	-0.0541039	-0.0621481
	-43.9854	-0.0283107	-0.0464554	-0.0517813	-0.0625471	-0.0632822	-0.0066667	-0.00506364	0.00718656	0.0365013	-0.0477151	0.0416261	-0.00980296	-0.0581933	-0.0115234	-0.014588	-0.00590128	-0.0203204	-0.00447842	-0.0192289	-0.00429694	0.00447225	-0.05411	-0.0621523
	-43.9696	-0.0283097	-0.0464545	-0.0517852	-0.0625532	-0.0632879	-0.00666884	-0.00506326	0.00718947	0.0365091	-0.0477211	0.0416282	-0.00980188	-0.058203	-0.0115214	-0.0145886	-0.00589159	-0.0203229	-0.00446963	-0.0192319	-0.00428948	0.0044788	-0.0541161	-0.0621565
	-43.9538	-0.0283087	-0.0464535	-0.0517892	-0.0625593	-0.0632937	-0.00667098	-0.00506287	0.00719238	0.0365168	-0.0477271	0.0416303	-0.0098008	-0.0582126	-0.0115194	-0.0145892	-0.00588187	-0.0203255	-0.00446081	-0.0192349	-0.00428201	0.00448537	-0.0541222	-0.0621607
	-43.9379	-0.0283076	-0.0464526	-0.0517932	-0.0625654	-0.0632995	-0.00667313	-0.00506248	0.00719531	0.0365246	-0.0477332	0.0416324	-0.00979972	-0.0582223	-0.0115174	-0.0145898	-0.00587211	-0.020328	-0.00445196	-0.0192378	-0.00427451	0.00449196	-0.0541283	-0.0621649
	-43.922	-0.0283066	-0.0464517	-0.0517971	-0.0625715	-0.0633053	-0.00667529	-0.00506208	0.00719824	0.0365323	-0.0477392	0.0416345	-0.00979863	-0.058232	-0.0115154	-0.0145905	-0.00586233	-0.0203306	-0.00444309	-0.0192408	-0.00426699	0.00449856	-0.0541344	-0.0621691
	-43.906	-0.0283055	-0.0464507	-0.0518011	-0.0625777	-0.0633111	-0.00667745	-0.00506169	0.00720117	0.0365401	-0.0477453	0.0416367	-0.00979754	-0.0582418	-0.0115133	-0.0145911	-0.00585251	-0.0203331	-0.00443419	-0.0192438	-0.00425944	0.00450519	-0.0541406	-0.0621733
	-43.89	-0.0283045	-0.0464498	-0.0518051	-0.0625838	-0.0633169	-0.00667961	-0.00506129	0.00720412	0.0365479	-0.0477514	0.0416388	-0.00979644	-0.0582515	-0.0115113	-0.0145917	-0.00584265	-0.0203357	-0.00442526	-0.0192468	-0.00425188	0.00451184	-0.0541467	-0.0621776
	-43.8739	-0.0283034	-0.0464488	-0.051809	-0.06259	-0.0633227	-0.00668179	-0.0050609	0.00720707	0.0365558	-0.0477575	0.0416409	-0.00979534	-0.0582613	-0.0115093	-0.0145924	-0.00583276	-0.0203383	-0.0044163	-0.0192498	-0.00424428	0.00451851	-0.0541529	-0.0621818
	-43.8578	-0.0283024	-0.0464478	-0.051813	-0.0625961	-0.0633286	-0.00668396	-0.0050605	0.00721003	0.0365636	-0.0477636	0.041643	-0.00979423	-0.0582711	-0.0115072	-0.014593	-0.00582284	-0.0203409	-0.00440732	-0.0192528	-0.00423667	0.00452519	-0.0541591	-0.062186
	-43.8417	-0.0283013	-0.0464469	-0.051817	-0.0626023	-0.0633344	-0.00668615	-0.00506009	0.007213	0.0365714	-0.0477698	0.0416451	-0.00979312	-0.058281	-0.0115052	-0.0145936	-0.00581289	-0.0203434	-0.0043983	-0.0192558	-0.00422903	0.0045319	-0.0541653	-0.0621903
	-43.8255	-0.0283002	-0.0464459	-0.051821	-0.0626085	-0.0633403	-0.00668834	-0.00505969	0.00721597	0.0365793	-0.0477759	0.0416473	-0.009792	-0.0582908	-0.0115031	-0.0145943	-0.0058029	-0.020346	-0.00438926	-0.0192589	-0.00422136	0.00453862	-0.0541715	-0.0621945
	-43.8092	-0.0282991	-0.0464449	-0.0518251	-0.0626147	-0.0633461	-0.00669053	-0.00505929	0.00721896	0.0365872	-0.0477821	0.0416494	-0.00979087	-0.0583007	-0.0115011	-0.0145949	-0.00579288	-0.0203486	-0.00438019	-0.0192619	-0.00421368	0.00454536	-0.0541777	-0.0621988
	-43.7929	-0.028298	-0.0464439	-0.0518291	-0.0626209	-0.063352	-0.00669273	-0.00505888	0.00722195	0.0365951	-0.0477882	0.0416515	-0.00978975	-0.0583106	-0.011499	-0.0145955	-0.00578283	-0.0203512	-0.0043711	-0.0192649	-0.00420597	0.00455213	-0.0541839	-0.062203
	-43.7766	-0.0282969	-0.0464428	-0.0518331	-0.0626271	-0.0633579	-0.00669494	-0.00505847	0.00722494	0.036603	-0.0477944	0.0416536	-0.00978861	-0.0583205	-0.0114969	-0.0145962	-0.00577274	-0.0203538	-0.00436197	-0.019268	-0.00419823	0.00455891	-0.0541902	-0.0622073
	-43.7602	-0.0282958	-0.0464418	-0.0518371	-0.0626334	-0.0633638	-0.00669715	-0.00505806	0.00722795	0.0366109	-0.0478006	0.0416557	-0.00978747	-0.0583305	-0.0114948	-0.0145968	-0.00576262	-0.0203564	-0.00435282	-0.019271	-0.00419048	0.00456571	-0.0541964	-0.0622115
	-43.7437	-0.0282947	-0.0464408	-0.0518412	-0.0626396	-0.0633697	-0.00669937	-0.00505764	0.00723096	0.0366188	-0.0478068	0.0416578	-0.00978633	-0.0583405	-0.0114927	-0.0145974	-0.00575247	-0.0203591	-0.00434364	-0.0192741	-0.0041827	0.00457253	-0.0542027	-0.0622158
	-43.7272	-0.0282936	-0.0464397	-0.0518452	-0.0626459	-0.0633756	-0.00670159	-0.00505723	0.00723398	0.0366268	-0.047813	0.04166	-0.00978518	-0.0583504	-0.0114906	-0.0145981	-0.00574228	-0.0203617	-0.00433443	-0.0192772	-0.00417489	0.00457936	-0.054209	-0.0622201
	-43.7107	-0.0282924	-0.0464387	-0.0518492	-0.0626521	-0.0633815	-0.00670382	-0.00505681	0.00723701	0.0366348	-0.0478193	0.0416621	-0.00978403	-0.0583605	-0.0114885	-0.0145987	-0.00573206	-0.0203643	-0.0043252	-0.0192802	-0.00416706	0.00458622	-0.0542153	-0.0622244
	-43.6941	-0.0282913	-0.0464376	-0.0518533	-0.0626584	-0.0633875	-0.00670606	-0.00505639	0.00724004	0.0366427	-0.0478255	0.0416642	-0.00978287	-0.0583705	-0.0114864	-0.0145993	-0.00572181	-0.0203669	-0.00431594	-0.0192833	-0.00415921	0.0045931	-0.0542216	-0.0622286
	-43.6775	-0.0282901	-0.0464365	-0.0518574	-0.0626647	-0.0633934	-0.0067083	-0.00505597	0.00724308	0.0366507	-0.0478318	0.0416663	-0.0097817	-0.0583806	-0.0114843	-0.0146	-0.00571152	-0.0203696	-0.00430664	-0.0192864	-0.00415134	0.00459999	-0.0542279	-0.0622329
	-43.6608	-0.028289	-0.0464354	-0.0518614	-0.062671	-0.0633994	-0.00671054	-0.00505555	0.00724613	0.0366587	-0.047838	0.0416684	-0.00978053	-0.0583907	-0.0114821	-0.0146006	-0.0057012	-0.0203722	-0.00429733	-0.0192895	-0.00414344	0.00460691	-0.0542342	-0.0622372
	-43.6441	-0.0282878	-0.0464343	-0.0518655	-0.0626773	-0.0634053	-0.0067128	-0.00505512	0.00724919	0.0366667	-0.0478443	0.0416705	-0.00977936	-0.0584008	-0.01148	-0.0146012	-0.00569085	-0.0203749	-0.00428798	-0.0192926	-0.00413552	0.00461384	-0.0542405	-0.0622415
	-43.6273	-0.0282866	-0.0464332	-0.0518696	-0.0626836	-0.0634113	-0.00671505	-0.0050547	0.00725225	0.0366748	-0.0478506	0.0416726	-0.00977818	-0.0584109	-0.0114778	-0.0146019	-0.00568046	-0.0203775	-0.0042786	-0.0192957	-0.00412757	0.00462079	-0.0542469	-0.0622458
	-43.6105	-0.0282855	-0.0464321	-0.0518737	-0.0626899	-0.0634173	-0.00671732	-0.00505427	0.00725532	0.0366828	-0.0478569	0.0416747	-0.00977699	-0.058421	-0.0114757	-0.0146025	-0.00567004	-0.0203802	-0.0042692	-0.0192988	-0.0041196	0.00462776	-0.0542533	-0.0622501
	-43.5936	-0.0282843	-0.0464309	-0.0518777	-0.0626963	-0.0634233	-0.00671959	-0.00505384	0.0072584	0.0366909	-0.0478633	0.0416768	-0.0097758	-0.0584312	-0.0114735	-0.0146031	-0.00565959	-0.0203829	-0.00425977	-0.0193019	-0.00411161	0.00463475	-0.0542596	-0.0622544
	-43.5767	-0.0282831	-0.0464298	-0.0518818	-0.0627026	-0.0634293	-0.00672186	-0.0050534	0.00726149	0.036699	-0.0478696	0.0416789	-0.00977461	-0.0584414	-0.0114713	-0.0146038	-0.0056491	-0.0203855	-0.00425032	-0.0193051	-0.00410359	0.00464176	-0.054266	-0.0622587
	-43.5597	-0.0282819	-0.0464286	-0.0518859	-0.062709	-0.0634353	-0.00672414	-0.00505297	0.00726458	0.036707	-0.0478759	0.041681	-0.00977341	-0.0584516	-0.0114691	-0.0146044	-0.00563858	-0.0203882	-0.00424083	-0.0193082	-0.00409555	0.00464879	-0.0542724	-0.0622631
	-43.5427	-0.0282806	-0.0464275	-0.05189	-0.0627153	-0.0634413	-0.00672643	-0.00505253	0.00726768	0.0367151	-0.0478823	0.0416831	-0.0097722	-0.0584619	-0.0114669	-0.014605	-0.00562803	-0.0203909	-0.00423132	-0.0193113	-0.00408749	0.00465584	-0.0542788	-0.0622674
	-43.5257	-0.0282794	-0.0464263	-0.0518941	-0.0627217	-0.0634473	-0.00672872	-0.00505209	0.00727079	0.0367232	-0.0478887	0.0416852	-0.00977099	-0.0584721	-0.0114647	-0.0146057	-0.00561744	-0.0203936	-0.00422178	-0.0193145	-0.0040794	0.0046629	-0.0542852	-0.0622717
	-43.5086	-0.0282782	-0.0464251	-0.0518983	-0.0627281	-0.0634534	-0.00673102	-0.00505165	0.0072739	0.0367314	-0.047895	0.0416873	-0.00976977	-0.0584824	-0.0114625	-0.0146063	-0.00560682	-0.0203963	-0.00421221	-0.0193176	-0.00407129	0.00466999	-0.0542916	-0.062276
	-43.4914	-0.028277	-0.0464239	-0.0519024	-0.0627345	-0.0634594	-0.00673332	-0.00505121	0.00727702	0.0367395	-0.0479014	0.0416894	-0.00976855	-0.0584927	-0.0114603	-0.0146069	-0.00559617	-0.020399	-0.00420261	-0.0193208	-0.00406316	0.00467709	-0.0542981	-0.0622804
	-43.4742	-0.0282757	-0.0464227	-0.0519065	-0.0627409	-0.0634654	-0.00673563	-0.00505077	0.00728015	0.0367477	-0.0479079	0.0416915	-0.00976732	-0.0585031	-0.0114581	-0.0146076	-0.00558549	-0.0204017	-0.00419299	-0.019324	-0.004055	0.00468421	-0.0543045	-0.0622847
	-43.457	-0.0282745	-0.0464215	-0.0519106	-0.0627473	-0.0634715	-0.00673794	-0.00505032	0.00728329	0.0367558	-0.0479143	0.0416936	-0.00976609	-0.0585134	-0.0114558	-0.0146082	-0.00557477	-0.0204044	-0.00418334	-0.0193271	-0.00404682	0.00469135	-0.054311	-0.062289
	-43.4397	-0.0282732	-0.0464203	-0.0519148	-0.0627537	-0.0634776	-0.00674026	-0.00504987	0.00728643	0.036764	-0.0479207	0.0416957	-0.00976485	-0.0585238	-0.0114536	-0.0146088	-0.00556401	-0.0204071	-0.00417366	-0.0193303	-0.00403862	0.00469851	-0.0543175	-0.0622934
	-43.4224	-0.0282719	-0.046419	-0.0519189	-0.0627602	-0.0634836	-0.00674259	-0.00504942	0.00728958	0.0367722	-0.0479271	0.0416978	-0.00976361	-0.0585342	-0.0114513	-0.0146094	-0.00555322	-0.0204098	-0.00416395	-0.0193335	-0.00403039	0.00470569	-0.0543239	-0.0622977
	-43.405	-0.0282706	-0.0464178	-0.0519231	-0.0627666	-0.0634897	-0.00674492	-0.00504897	0.00729274	0.0367804	-0.0479336	0.0416999	-0.00976236	-0.0585446	-0.0114491	-0.0146101	-0.0055424	-0.0204125	-0.00415422	-0.0193367	-0.00402214	0.00471289	-0.0543304	-0.0623021
	-43.3876	-0.0282694	-0.0464165	-0.0519272	-0.0627731	-0.0634958	-0.00674725	-0.00504851	0.0072959	0.0367886	-0.0479401	0.041702	-0.0097611	-0.058555	-0.0114468	-0.0146107	-0.00553155	-0.0204153	-0.00414445	-0.0193399	-0.00401386	0.0047201	-0.0543369	-0.0623064
	-43.3701	-0.0282681	-0.0464152	-0.0519314	-0.0627795	-0.0635019	-0.00674959	-0.00504805	0.00729907	0.0367968	-0.0479465	0.041704	-0.00975984	-0.0585655	-0.0114445	-0.0146113	-0.00552066	-0.020418	-0.00413466	-0.0193431	-0.00400557	0.00472734	-0.0543434	-0.0623108
	-43.3526	-0.0282668	-0.0464139	-0.0519355	-0.062786	-0.063508	-0.00675194	-0.00504759	0.00730225	0.0368051	-0.047953	0.0417061	-0.00975858	-0.058576	-0.0114423	-0.014612	-0.00550974	-0.0204207	-0.00412485	-0.0193463	-0.00399725	0.00473459	-0.05435	-0.0623151
	-43.335	-0.0282654	-0.0464127	-0.0519397	-0.0627925	-0.0635142	-0.00675429	-0.00504713	0.00730544	0.0368133	-0.0479595	0.0417082	-0.00975731	-0.0585865	-0.01144	-0.0146126	-0.00549879	-0.0204235	-0.004115	-0.0193495	-0.0039889	0.00474186	-0.0543565	-0.0623195
	-43.3174	-0.0282641	-0.0464113	-0.0519439	-0.062799	-0.0635203	-0.00675665	-0.00504667	0.00730863	0.0368216	-0.047966	0.0417103	-0.00975603	-0.058597	-0.0114377	-0.0146132	-0.0054878	-0.0204262	-0.00410513	-0.0193528	-0.00398053	0.00474915	-0.054363	-0.0623239
	-43.2997	-0.0282628	-0.04641	-0.0519481	-0.0628054	-0.0635264	-0.00675902	-0.00504621	0.00731183	0.0368298	-0.0479726	0.0417123	-0.00975475	-0.0586075	-0.0114354	-0.0146138	-0.00547678	-0.020429	-0.00409523	-0.019356	-0.00397214	0.00475646	-0.0543696	-0.0623282
	-43.282	-0.0282615	-0.0464087	-0.0519522	-0.062812	-0.0635325	-0.00676138	-0.00504574	0.00731503	0.0368381	-0.0479791	0.0417144	-0.00975346	-0.0586181	-0.0114331	-0.0146145	-0.00546573	-0.0204318	-0.0040853	-0.0193592	-0.00396373	0.00476379	-0.0543762	-0.0623326
	-43.2643	-0.0282601	-0.0464074	-0.0519564	-0.0628185	-0.0635387	-0.00676376	-0.00504527	0.00731825	0.0368464	-0.0479857	0.0417165	-0.00975217	-0.0586287	-0.0114307	-0.0146151	-0.00545464	-0.0204345	-0.00407535	-0.0193625	-0.00395529	0.00477113	-0.0543827	-0.062337
	-43.2465	-0.0282588	-0.046406	-0.0519606	-0.062825	-0.0635449	-0.00676614	-0.0050448	0.00732147	0.0368547	-0.0479922	0.0417186	-0.00975087	-0.0586393	-0.0114284	-0.0146157	-0.00544352	-0.0204373	-0.00406536	-0.0193657	-0.00394683	0.0047785	-0.0543893	-0.0623414
	-43.2286	-0.0282574	-0.0464046	-0.0519648	-0.0628315	-0.063551	-0.00676852	-0.00504432	0.00732469	0.036863	-0.0479988	0.0417206	-0.00974957	-0.0586499	-0.0114261	-0.0146163	-0.00543236	-0.0204401	-0.00405535	-0.019369	-0.00393834	0.00478588	-0.0543959	-0.0623457
	-43.2107	-0.028256	-0.0464033	-0.051969	-0.0628381	-0.0635572	-0.00677091	-0.00504385	0.00732793	0.0368714	-0.0480054	0.0417227	-0.00974826	-0.0586606	-0.0114237	-0.014617	-0.00542118	-0.0204428	-0.00404532	-0.0193722	-0.00392984	0.00479328	-0.0544025	-0.0623501
	-43.1928	-0.0282546	-0.0464019	-0.0519732	-0.0628446	-0.0635634	-0.00677331	-0.00504337	0.00733117	0.0368797	-0.048012	0.0417247	-0.00974695	-0.0586713	-0.0114213	-0.0146176	-0.00540995	-0.0204456	-0.00403525	-0.0193755	-0.0039213	0.0048007	-0.0544091	-0.0623545
	-43.1748	-0.0282532	-0.0464005	-0.0519774	-0.0628512	-0.0635696	-0.00677571	-0.00504289	0.00733441	0.0368881	-0.0480186	0.0417268	-0.00974563	-0.058682	-0.011419	-0.0146182	-0.0053987	-0.0204484	-0.00402516	-0.0193788	-0.00391275	0.00480814	-0.0544158	-0.0623589
	-43.1568	-0.0282518	-0.0463991	-0.0519816	-0.0628577	-0.0635757	-0.00677812	-0.00504241	0.00733767	0.0368964	-0.0480252	0.0417288	-0.0097443	-0.0586927	-0.0114166	-0.0146188	-0.00538741	-0.0204512	-0.00401504	-0.0193821	-0.00390417	0.0048156	-0.0544224	-0.0623633
	-43.1387	-0.0282504	-0.0463976	-0.0519859	-0.0628643	-0.0635819	-0.00678053	-0.00504193	0.00734093	0.0369048	-0.0480318	0.0417309	-0.00974297	-0.0587034	-0.0114142	-0.0146195	-0.00537609	-0.020454	-0.00400489	-0.0193854	-0.00389557	0.00482307	-0.054429	-0.0623677
	-43.1206	-0.028249	-0.0463962	-0.0519901	-0.0628709	-0.0635882	-0.00678295	-0.00504144	0.0073442	0.0369132	-0.0480384	0.0417329	-0.00974163	-0.0587142	-0.0114118	-0.0146201	-0.00536473	-0.0204568	-0.00399472	-0.0193887	-0.00388695	0.00483056	-0.0544357	-0.0623721
	-43.1024	-0.0282476	-0.0463947	-0.0519943	-0.0628775	-0.0635944	-0.00678537	-0.00504095	0.00734747	0.0369216	-0.0480451	0.041735	-0.00974029	-0.0587249	-0.0114094	-0.0146207	-0.00535334	-0.0204596	-0.00398451	-0.019392	-0.0038783	0.00483808	-0.0544424	-0.0623765
	-43.0842	-0.0282462	-0.0463933	-0.0519985	-0.0628841	-0.0636006	-0.0067878	-0.00504046	0.00735075	0.03693	-0.0480518	0.041737	-0.00973894	-0.0587357	-0.011407	-0.0146213	-0.00534192	-0.0204624	-0.00397428	-0.0193953	-0.00386963	0.00484561	-0.054449	-0.0623809
	-43.066	-0.0282447	-0.0463918	-0.0520028	-0.0628907	-0.0636068	-0.00679024	-0.00503997	0.00735404	0.0369384	-0.0480584	0.0417391	-0.00973759	-0.0587465	-0.0114046	-0.014622	-0.00533047	-0.0204653	-0.00396403	-0.0193986	-0.00386094	0.00485315	-0.0544557	-0.0623853
	-43.0477	-0.0282433	-0.0463903	-0.052007	-0.0628973	-0.0636131	-0.00679267	-0.00503947	0.00735734	0.0369469	-0.0480651	0.0417411	-0.00973623	-0.0587574	-0.0114022	-0.0146226	-0.00531898	-0.0204681	-0.00395374	-0.0194019	-0.00385222	0.00486072	-0.0544624	-0.0623897
	-43.0293	-0.0282418	-0.0463888	-0.0520113	-0.0629039	-0.0636193	-0.00679512	-0.00503898	0.00736064	0.0369553	-0.0480718	0.0417431	-0.00973487	-0.0587682	-0.0113998	-0.0146232	-0.00530745	-0.0204709	-0.00394343	-0.0194052	-0.00384348	0.0048683	-0.0544691	-0.0623941
	-43.0109	-0.0282403	-0.0463873	-0.0520155	-0.0629106	-0.0636256	-0.00679757	-0.00503848	0.00736395	0.0369638	-0.0480785	0.0417452	-0.0097335	-0.0587791	-0.0113973	-0.0146238	-0.0052959	-0.0204737	-0.00393309	-0.0194086	-0.00383471	0.00487591	-0.0544758	-0.0623985
	-42.9925	-0.0282389	-0.0463858	-0.0520198	-0.0629172	-0.0636318	-0.00680002	-0.00503798	0.00736726	0.0369722	-0.0480852	0.0417472	-0.00973212	-0.05879	-0.0113949	-0.0146244	-0.00528431	-0.0204766	-0.00392272	-0.0194119	-0.00382593	0.00488353	-0.0544825	-0.0624029
	-42.974	-0.0282374	-0.0463843	-0.052024	-0.0629238	-0.0636381	-0.00680249	-0.00503747	0.00737058	0.0369807	-0.0480919	0.0417492	-0.00973074	-0.0588009	-0.0113924	-0.014625	-0.00527269	-0.0204794	-0.00391233	-0.0194152	-0.00381712	0.00489117	-0.0544893	-0.0624073
	-42.9554	-0.0282359	-0.0463827	-0.0520283	-0.0629305	-0.0636443	-0.00680495	-0.00503697	0.00737391	0.0369892	-0.0480987	0.0417512	-0.00972935	-0.0588119	-0.01139	-0.0146257	-0.00526103	-0.0204823	-0.00390191	-0.0194186	-0.00380829	0.00489883	-0.054496	-0.0624117
	-42.9369	-0.0282344	-0.0463812	-0.0520325	-0.0629372	-0.0636506	-0.00680742	-0.00503646	0.00737725	0.0369977	-0.0481054	0.0417533	-0.00972796	-0.0588228	-0.0113875	-0.0146263	-0.00524934	-0.0204851	-0.00389146	-0.0194219	-0.00379943	0.0049065	-0.0545028	-0.0624161
	-42.9182	-0.0282329	-0.0463796	-0.0520368	-0.0629438	-0.0636569	-0.0068099	-0.00503595	0.00738059	0.0370062	-0.0481122	0.0417553	-0.00972656	-0.0588338	-0.011385	-0.0146269	-0.00523762	-0.020488	-0.00388099	-0.0194253	-0.00379055	0.0049142	-0.0545095	-0.0624205
	-42.8996	-0.0282313	-0.046378	-0.0520411	-0.0629505	-0.0636632	-0.00681238	-0.00503544	0.00738394	0.0370147	-0.048119	0.0417573	-0.00972516	-0.0588448	-0.0113825	-0.0146275	-0.00522586	-0.0204908	-0.00387048	-0.0194287	-0.00378165	0.00492191	-0.0545163	-0.062425
	-42.8808	-0.0282298	-0.0463764	-0.0520454	-0.0629572	-0.0636695	-0.00681487	-0.00503493	0.00738729	0.0370232	-0.0481257	0.0417593	-0.00972375	-0.0588558	-0.01138	-0.0146281	-0.00521407	-0.0204937	-0.00385995	-0.019432	-0.00377272	0.00492964	-0.054523	-0.0624294
	-42.8621	-0.0282283	-0.0463748	-0.0520496	-0.0629639	-0.0636758	-0.00681736	-0.00503441	0.00739065	0.0370318	-0.0481325	0.0417613	-0.00972233	-0.0588669	-0.0113775	-0.0146287	-0.00520225	-0.0204966	-0.0038494	-0.0194354	-0.00376377	0.00493739	-0.0545298	-0.0624338
	-42.8433	-0.0282267	-0.0463732	-0.0520539	-0.0629706	-0.0636821	-0.00681986	-0.00503389	0.00739402	0.0370403	-0.0481393	0.0417633	-0.00972091	-0.0588779	-0.011375	-0.0146293	-0.00519039	-0.0204995	-0.00383881	-0.0194388	-0.0037548	0.00494515	-0.0545366	-0.0624382
	-42.8244	-0.0282252	-0.0463716	-0.0520582	-0.0629773	-0.0636884	-0.00682236	-0.00503337	0.0073974	0.0370489	-0.0481461	0.0417653	-0.00971948	-0.058889	-0.0113725	-0.01463	-0.0051785	-0.0205023	-0.0038282	-0.0194422	-0.00374581	0.00495294	-0.0545434	-0.0624426
	-42.8055	-0.0282236	-0.0463699	-0.0520625	-0.062984	-0.0636947	-0.00682487	-0.00503285	0.00740078	0.0370574	-0.048153	0.0417673	-0.00971805	-0.0589001	-0.0113699	-0.0146306	-0.00516658	-0.0205052	-0.00381756	-0.0194456	-0.00373679	0.00496074	-0.0545502	-0.0624471
	-42.7866	-0.028222	-0.0463683	-0.0520668	-0.0629907	-0.0637011	-0.00682738	-0.00503233	0.00740416	0.037066	-0.0481598	0.0417693	-0.00971661	-0.0589112	-0.0113674	-0.0146312	-0.00515462	-0.0205081	-0.0038069	-0.019449	-0.00372775	0.00496856	-0.0545571	-0.0624515
	-42.7676	-0.0282204	-0.0463666	-0.0520711	-0.0629975	-0.0637074	-0.0068299	-0.0050318	0.00740756	0.0370746	-0.0481666	0.0417713	-0.00971517	-0.0589223	-0.0113648	-0.0146318	-0.00514263	-0.020511	-0.00379621	-0.0194524	-0.00371869	0.0049764	-0.0545639	-0.0624559
	-42.7485	-0.0282188	-0.0463649	-0.0520754	-0.0630042	-0.0637138	-0.00683242	-0.00503127	0.00741096	0.0370832	-0.0481735	0.0417733	-0.00971372	-0.0589335	-0.0113623	-0.0146324	-0.0051306	-0.0205139	-0.00378549	-0.0194558	-0.0037096	0.00498425	-0.0545707	-0.0624604
	-42.7295	-0.0282172	-0.0463632	-0.0520797	-0.0630109	-0.0637201	-0.00683495	-0.00503074	0.00741437	0.0370918	-0.0481803	0.0417752	-0.00971226	-0.0589447	-0.0113597	-0.014633	-0.00511855	-0.0205168	-0.00377474	-0.0194592	-0.00370049	0.00499213	-0.0545776	-0.0624648
	-42.7103	-0.0282156	-0.0463615	-0.052084	-0.0630177	-0.0637265	-0.00683748	-0.00503021	0.00741778	0.0371004	-0.0481872	0.0417772	-0.0097108	-0.0589559	-0.0113571	-0.0146336	-0.00510646	-0.0205197	-0.00376397	-0.0194627	-0.00369136	0.00500002	-0.0545844	-0.0624692
	-42.6912	-0.028214	-0.0463598	-0.0520883	-0.0630245	-0.0637328	-0.00684002	-0.00502967	0.0074212	0.0371091	-0.0481941	0.0417792	-0.00970933	-0.0589671	-0.0113546	-0.0146342	-0.00509433	-0.0205226	-0.00375317	-0.0194661	-0.00368221	0.00500793	-0.0545913	-0.0624737
	-42.672	-0.0282124	-0.0463581	-0.0520927	-0.0630312	-0.0637392	-0.00684257	-0.00502914	0.00742462	0.0371177	-0.048201	0.0417812	-0.00970786	-0.0589783	-0.011352	-0.0146348	-0.00508217	-0.0205255	-0.00374234	-0.0194695	-0.00367303	0.00501585	-0.0545982	-0.0624781
	-42.6527	-0.0282107	-0.0463563	-0.052097	-0.063038	-0.0637456	-0.00684512	-0.0050286	0.00742806	0.0371263	-0.0482079	0.0417831	-0.00970638	-0.0589896	-0.0113494	-0.0146354	-0.00506998	-0.0205285	-0.00373148	-0.019473	-0.00366383	0.0050238	-0.054605	-0.0624825
	-42.6334	-0.0282091	-0.0463546	-0.0521013	-0.0630448	-0.0637519	-0.00684767	-0.00502805	0.0074315	0.037135	-0.0482148	0.0417851	-0.0097049	-0.0590009	-0.0113468	-0.014636	-0.00505776	-0.0205314	-0.0037206	-0.0194764	-0.0036546	0.00503176	-0.0546119	-0.062487
	-42.614	-0.0282074	-0.0463528	-0.0521056	-0.0630516	-0.0637583	-0.00685023	-0.00502751	0.00743494	0.0371436	-0.0482217	0.041787	-0.00970341	-0.0590121	-0.0113441	-0.0146366	-0.0050455	-0.0205343	-0.00370969	-0.0194799	-0.00364536	0.00503974	-0.0546188	-0.0624914
	-42.5946	-0.0282057	-0.046351	-0.05211	-0.0630584	-0.0637647	-0.0068528	-0.00502696	0.00743839	0.0371523	-0.0482287	0.041789	-0.00970191	-0.0590235	-0.0113415	-0.0146372	-0.00503321	-0.0205372	-0.00369876	-0.0194834	-0.00363609	0.00504774	-0.0546257	-0.0624958
	-42.5752	-0.0282041	-0.0463492	-0.0521143	-0.0630652	-0.0637711	-0.00685537	-0.00502642	0.00744185	0.037161	-0.0482356	0.0417909	-0.00970041	-0.0590348	-0.0113389	-0.0146378	-0.00502089	-0.0205402	-0.0036878	-0.0194868	-0.00362679	0.00505576	-0.0546327	-0.0625003
	-42.5557	-0.0282024	-0.0463474	-0.0521186	-0.063072	-0.0637775	-0.00685794	-0.00502587	0.00744531	0.0371697	-0.0482426	0.0417929	-0.0096989	-0.0590461	-0.0113362	-0.0146384	-0.00500853	-0.0205431	-0.00367681	-0.0194903	-0.00361748	0.00506379	-0.0546396	-0.0625047
	-42.5362	-0.0282007	-0.0463456	-0.052123	-0.0630788	-0.0637839	-0.00686052	-0.00502531	0.00744878	0.0371784	-0.0482495	0.0417948	-0.00969739	-0.0590575	-0.0113336	-0.014639	-0.00499614	-0.0205461	-0.00366579	-0.0194938	-0.00360814	0.00507184	-0.0546465	-0.0625092
	-42.5166	-0.028199	-0.0463437	-0.0521273	-0.0630856	-0.0637903	-0.00686311	-0.00502476	0.00745226	0.0371871	-0.0482565	0.0417968	-0.00969587	-0.0590689	-0.0113309	-0.0146396	-0.00498372	-0.020549	-0.00365475	-0.0194973	-0.00359878	0.00507991	-0.0546534	-0.0625136
	-42.497	-0.0281972	-0.0463419	-0.0521317	-0.0630924	-0.0637967	-0.0068657	-0.0050242	0.00745574	0.0371958	-0.0482635	0.0417987	-0.00969434	-0.0590803	-0.0113283	-0.0146402	-0.00497126	-0.020552	-0.00364368	-0.0195007	-0.0035894	0.005088	-0.0546604	-0.062518
	-42.4773	-0.0281955	-0.04634	-0.052136	-0.0630992	-0.0638032	-0.00686829	-0.00502364	0.00745923	0.0372045	-0.0482705	0.0418006	-0.00969281	-0.0590917	-0.0113256	-0.0146408	-0.00495877	-0.0205549	-0.00363258	-0.0195042	-0.00357999	0.0050961	-0.0546673	-0.0625225
	-42.4576	-0.0281938	-0.0463382	-0.0521404	-0.0631061	-0.0638096	-0.00687089	-0.00502308	0.00746273	0.0372133	-0.0482775	0.0418026	-0.00969128	-0.0591032	-0.0113229	-0.0146414	-0.00494624	-0.0205579	-0.00362146	-0.0195077	-0.00357056	0.00510422	-0.0546743	-0.0625269
	-42.4379	-0.028192	-0.0463363	-0.0521447	-0.0631129	-0.063816	-0.0068735	-0.00502252	0.00746623	0.037222	-0.0482845	0.0418045	-0.00968973	-0.0591146	-0.0113202	-0.014642	-0.00493369	-0.0205609	-0.00361031	-0.0195112	-0.00356111	0.00511236	-0.0546813	-0.0625314
	-42.4181	-0.0281903	-0.0463344	-0.0521491	-0.0631198	-0.0638225	-0.00687611	-0.00502195	0.00746974	0.0372308	-0.0482915	0.0418064	-0.00968818	-0.0591261	-0.0113175	-0.0146426	-0.0049211	-0.0205638	-0.00359914	-0.0195148	-0.00355164	0.00512052	-0.0546883	-0.0625358
	-42.3982	-0.0281885	-0.0463324	-0.0521534	-0.0631266	-0.0638289	-0.00687872	-0.00502138	0.00747325	0.0372395	-0.0482985	0.0418083	-0.00968663	-0.0591376	-0.0113148	-0.0146432	-0.00490847	-0.0205668	-0.00358793	-0.0195183	-0.00354214	0.00512869	-0.0546952	-0.0625403
	-42.3784	-0.0281867	-0.0463305	-0.0521578	-0.0631335	-0.0638353	-0.00688134	-0.00502081	0.00747677	0.0372483	-0.0483056	0.0418102	-0.00968507	-0.0591491	-0.0113121	-0.0146438	-0.00489582	-0.0205698	-0.0035767	-0.0195218	-0.00353262	0.00513688	-0.0547022	-0.0625447
	-42.3584	-0.0281849	-0.0463286	-0.0521622	-0.0631404	-0.0638418	-0.00688397	-0.00502024	0.0074803	0.0372571	-0.0483126	0.0418121	-0.0096835	-0.0591607	-0.0113094	-0.0146444	-0.00488313	-0.0205728	-0.00356545	-0.0195253	-0.00352308	0.00514509	-0.0547092	-0.0625491
	-42.3384	-0.0281832	-0.0463266	-0.0521666	-0.0631473	-0.0638483	-0.0068866	-0.00501966	0.00748383	0.0372658	-0.0483197	0.041814	-0.00968193	-0.0591722	-0.0113066	-0.0146449	-0.0048704	-0.0205758	-0.00355417	-0.0195289	-0.00351351	0.00515332	-0.0547163	-0.0625536
	-42.3184	-0.0281813	-0.0463246	-0.0521709	-0.0631541	-0.0638547	-0.00688923	-0.00501909	0.00748737	0.0372746	-0.0483268	0.0418159	-0.00968035	-0.0591838	-0.0113039	-0.0146455	-0.00485765	-0.0205788	-0.00354286	-0.0195324	-0.00350393	0.00516156	-0.0547233	-0.062558
	-42.2984	-0.0281795	-0.0463226	-0.0521753	-0.063161	-0.0638612	-0.00689188	-0.00501851	0.00749091	0.0372834	-0.0483338	0.0418178	-0.00967877	-0.0591954	-0.0113011	-0.0146461	-0.00484486	-0.0205818	-0.00353152	-0.0195359	-0.00349432	0.00516982	-0.0547303	-0.0625625
	-42.2783	-0.0281777	-0.0463206	-0.0521797	-0.0631679	-0.0638677	-0.00689452	-0.00501793	0.00749446	0.0372922	-0.0483409	0.0418197	-0.00967718	-0.059207	-0.0112984	-0.0146467	-0.00483203	-0.0205848	-0.00352016	-0.0195395	-0.00348469	0.0051781	-0.0547373	-0.0625669
	-42.2581	-0.0281759	-0.0463186	-0.0521841	-0.0631748	-0.0638741	-0.00689717	-0.00501734	0.00749802	0.037301	-0.048348	0.0418216	-0.00967558	-0.0592186	-0.0112956	-0.0146473	-0.00481918	-0.0205878	-0.00350877	-0.0195431	-0.00347503	0.0051864	-0.0547444	-0.0625714
	-42.2379	-0.028174	-0.0463166	-0.0521884	-0.0631817	-0.0638806	-0.00689983	-0.00501676	0.00750158	0.0373099	-0.0483551	0.0418234	-0.00967398	-0.0592303	-0.0112928	-0.0146479	-0.00480629	-0.0205908	-0.00349735	-0.0195466	-0.00346535	0.00519471	-0.0547514	-0.0625758
	-42.2177	-0.0281722	-0.0463146	-0.0521928	-0.0631886	-0.0638871	-0.00690249	-0.00501617	0.00750515	0.0373187	-0.0483622	0.0418253	-0.00967237	-0.059242	-0.01129	-0.0146484	-0.00479337	-0.0205938	-0.00348591	-0.0195502	-0.00345565	0.00520304	-0.0547585	-0.0625803
	-42.1974	-0.0281703	-0.0463125	-0.0521972	-0.0631955	-0.0638936	-0.00690515	-0.00501558	0.00750872	0.0373275	-0.0483694	0.0418272	-0.00967075	-0.0592536	-0.0112872	-0.014649	-0.00478041	-0.0205968	-0.00347444	-0.0195538	-0.00344593	0.00521139	-0.0547655	-0.0625847
	-42.1771	-0.0281684	-0.0463104	-0.0522016	-0.0632025	-0.0639001	-0.00690782	-0.00501498	0.0075123	0.0373364	-0.0483765	0.0418291	-0.00966913	-0.0592653	-0.0112844	-0.0146496	-0.00476742	-0.0205999	-0.00346295	-0.0195573	-0.00343619	0.00521975	-0.0547726	-0.0625892
	-42.1567	-0.0281666	-0.0463084	-0.052206	-0.0632094	-0.0639066	-0.0069105	-0.00501439	0.00751589	0.0373452	-0.0483836	0.0418309	-0.00966751	-0.0592771	-0.0112816	-0.0146502	-0.0047544	-0.0206029	-0.00345143	-0.0195609	-0.00342642	0.00522813	-0.0547797	-0.0625936
	-42.1363	-0.0281647	-0.0463063	-0.0522104	-0.0632163	-0.0639131	-0.00691318	-0.00501379	0.00751948	0.0373541	-0.0483908	0.0418328	-0.00966587	-0.0592888	-0.0112788	-0.0146508	-0.00474134	-0.0206059	-0.00343988	-0.0195645	-0.00341663	0.00523653	-0.0547868	-0.062598
	-42.1158	-0.0281628	-0.0463042	-0.0522148	-0.0632233	-0.0639196	-0.00691586	-0.00501319	0.00752308	0.037363	-0.0483979	0.0418346	-0.00966424	-0.0593006	-0.011276	-0.0146513	-0.00472826	-0.0206089	-0.00342831	-0.0195681	-0.00340682	0.00524495	-0.0547939	-0.0626025
	-42.0953	-0.0281608	-0.046302	-0.0522192	-0.0632302	-0.0639261	-0.00691855	-0.00501259	0.00752668	0.0373718	-0.0484051	0.0418365	-0.00966259	-0.0593123	-0.0112731	-0.0146519	-0.00471514	-0.020612	-0.00341671	-0.0195717	-0.00339698	0.00525338	-0.054801	-0.0626069
	-42.0748	-0.0281589	-0.0462999	-0.0522236	-0.0632372	-0.0639327	-0.00692125	-0.00501199	0.00753029	0.0373807	-0.0484123	0.0418383	-0.00966094	-0.0593241	-0.0112703	-0.0146525	-0.00470198	-0.020615	-0.00340508	-0.0195753	-0.00338713	0.00526183	-0.0548081	-0.0626114
	-42.0542	-0.028157	-0.0462977	-0.052228	-0.0632441	-0.0639392	-0.00692394	-0.00501138	0.00753391	0.0373896	-0.0484195	0.0418401	-0.00965928	-0.0593359	-0.0112674	-0.0146531	-0.00468879	-0.0206181	-0.00339343	-0.0195789	-0.00337725	0.0052703	-0.0548152	-0.0626158
	-42.0335	-0.028155	-0.0462956	-0.0522324	-0.0632511	-0.0639457	-0.00692665	-0.00501077	0.00753753	0.0373985	-0.0484267	0.041842	-0.00965762	-0.0593478	-0.0112646	-0.0146536	-0.00467557	-0.0206211	-0.00338175	-0.0195825	-0.00336735	0.00527878	-0.0548223	-0.0626203
	-42.0129	-0.0281531	-0.0462934	-0.0522369	-0.063258	-0.0639522	-0.00692936	-0.00501016	0.00754115	0.0374074	-0.0484339	0.0418438	-0.00965595	-0.0593596	-0.0112617	-0.0146542	-0.00466232	-0.0206242	-0.00337004	-0.0195861	-0.00335742	0.00528729	-0.0548294	-0.0626247
	-41.9921	-0.0281511	-0.0462912	-0.0522413	-0.063265	-0.0639588	-0.00693207	-0.00500955	0.00754479	0.0374163	-0.0484411	0.0418456	-0.00965428	-0.0593715	-0.0112588	-0.0146548	-0.00464903	-0.0206272	-0.00335831	-0.0195898	-0.00334748	0.0052958	-0.0548366	-0.0626291
	-41.9714	-0.0281491	-0.046289	-0.0522457	-0.063272	-0.0639653	-0.00693479	-0.00500893	0.00754843	0.0374252	-0.0484483	0.0418474	-0.0096526	-0.0593833	-0.0112559	-0.0146553	-0.00463572	-0.0206303	-0.00334655	-0.0195934	-0.00333751	0.00530434	-0.0548437	-0.0626336
	-41.9506	-0.0281472	-0.0462868	-0.0522501	-0.063279	-0.0639719	-0.00693751	-0.00500831	0.00755207	0.0374341	-0.0484555	0.0418492	-0.00965091	-0.0593952	-0.011253	-0.0146559	-0.00462236	-0.0206334	-0.00333477	-0.019597	-0.00332752	0.00531289	-0.0548509	-0.062638
	-41.9297	-0.0281452	-0.0462845	-0.0522545	-0.063286	-0.0639784	-0.00694024	-0.00500769	0.00755572	0.0374431	-0.0484628	0.041851	-0.00964922	-0.0594072	-0.0112501	-0.0146565	-0.00460898	-0.0206364	-0.00332296	-0.0196007	-0.0033175	0.00532146	-0.054858	-0.0626425
	-41.9088	-0.0281432	-0.0462823	-0.0522589	-0.063293	-0.063985	-0.00694298	-0.00500707	0.00755938	0.037452	-0.04847	0.0418528	-0.00964752	-0.0594191	-0.0112472	-0.014657	-0.00459556	-0.0206395	-0.00331112	-0.0196043	-0.00330747	0.00533005	-0.0548652	-0.0626469
	-41.8879	-0.0281411	-0.04628	-0.0522634	-0.0632999	-0.0639915	-0.00694571	-0.00500645	0.00756304	0.037461	-0.0484773	0.0418546	-0.00964581	-0.059431	-0.0112443	-0.0146576	-0.00458211	-0.0206426	-0.00329926	-0.019608	-0.00329741	0.00533865	-0.0548723	-0.0626513
	-41.8669	-0.0281391	-0.0462777	-0.0522678	-0.063307	-0.0639981	-0.00694846	-0.00500582	0.00756671	0.0374699	-0.0484846	0.0418564	-0.0096441	-0.059443	-0.0112414	-0.0146582	-0.00456862	-0.0206457	-0.00328737	-0.0196116	-0.00328733	0.00534727	-0.0548795	-0.0626558
	-41.8459	-0.0281371	-0.0462754	-0.0522722	-0.063314	-0.0640047	-0.0069512	-0.00500519	0.00757038	0.0374789	-0.0484918	0.0418582	-0.00964238	-0.059455	-0.0112384	-0.0146587	-0.00455511	-0.0206488	-0.00327546	-0.0196153	-0.00327723	0.0053559	-0.0548867	-0.0626602
	-41.8248	-0.028135	-0.0462731	-0.0522767	-0.063321	-0.0640112	-0.00695396	-0.00500456	0.00757406	0.0374878	-0.0484991	0.04186	-0.00964066	-0.059467	-0.0112355	-0.0146593	-0.00454156	-0.0206519	-0.00326352	-0.019619	-0.00326711	0.00536456	-0.0548939	-0.0626646
	-41.8037	-0.028133	-0.0462708	-0.0522811	-0.063328	-0.0640178	-0.00695671	-0.00500393	0.00757774	0.0374968	-0.0485064	0.0418617	-0.00963893	-0.059479	-0.0112325	-0.0146598	-0.00452797	-0.020655	-0.00325155	-0.0196226	-0.00325696	0.00537323	-0.0549011	-0.0626691
	-41.7826	-0.0281309	-0.0462685	-0.0522855	-0.063335	-0.0640244	-0.00695948	-0.00500329	0.00758143	0.0375058	-0.0485137	0.0418635	-0.00963719	-0.059491	-0.0112295	-0.0146604	-0.00451436	-0.020658	-0.00323956	-0.0196263	-0.00324679	0.00538191	-0.0549083	-0.0626735
	-41.7614	-0.0281288	-0.0462661	-0.05229	-0.063342	-0.0640309	-0.00696224	-0.00500265	0.00758513	0.0375147	-0.048521	0.0418653	-0.00963545	-0.0595031	-0.0112266	-0.0146609	-0.00450071	-0.0206612	-0.00322754	-0.01963	-0.0032366	0.00539062	-0.0549155	-0.0626779
	-41.7401	-0.0281267	-0.0462637	-0.0522944	-0.0633491	-0.0640375	-0.00696501	-0.00500201	0.00758883	0.0375237	-0.0485283	0.041867	-0.0096337	-0.0595152	-0.0112236	-0.0146615	-0.00448703	-0.0206643	-0.0032155	-0.0196337	-0.00322639	0.00539934	-0.0549227	-0.0626824
	-41.7188	-0.0281247	-0.0462614	-0.0522989	-0.0633561	-0.0640441	-0.00696779	-0.00500137	0.00759253	0.0375327	-0.0485357	0.0418688	-0.00963195	-0.0595273	-0.0112206	-0.014662	-0.00447331	-0.0206674	-0.00320343	-0.0196374	-0.00321616	0.00540807	-0.0549299	-0.0626868
	-41.6975	-0.0281225	-0.046259	-0.0523033	-0.0633631	-0.0640507	-0.00697057	-0.00500072	0.00759625	0.0375417	-0.048543	0.0418705	-0.00963018	-0.0595394	-0.0112176	-0.0146626	-0.00445957	-0.0206705	-0.00319133	-0.0196411	-0.0032059	0.00541683	-0.0549371	-0.0626912
	-41.6761	-0.0281204	-0.0462565	-0.0523077	-0.0633702	-0.0640573	-0.00697336	-0.00500008	0.00759996	0.0375507	-0.0485503	0.0418723	-0.00962842	-0.0595515	-0.0112146	-0.0146631	-0.00444579	-0.0206736	-0.00317921	-0.0196448	-0.00319562	0.0054256	-0.0549444	-0.0626956
	-41.6547	-0.0281183	-0.0462541	-0.0523122	-0.0633772	-0.0640639	-0.00697615	-0.00499943	0.00760369	0.0375597	-0.0485577	0.041874	-0.00962664	-0.0595636	-0.0112116	-0.0146637	-0.00443197	-0.0206767	-0.00316706	-0.0196485	-0.00318532	0.00543438	-0.0549516	-0.0627001
	-41.6333	-0.0281162	-0.0462517	-0.0523166	-0.0633843	-0.0640705	-0.00697894	-0.00499877	0.00760742	0.0375688	-0.048565	0.0418757	-0.00962486	-0.0595758	-0.0112085	-0.0146642	-0.00441813	-0.0206798	-0.00315489	-0.0196522	-0.003175	0.00544318	-0.0549589	-0.0627045
	-41.6118	-0.028114	-0.0462492	-0.0523211	-0.0633913	-0.0640771	-0.00698174	-0.00499812	0.00761115	0.0375778	-0.0485724	0.0418774	-0.00962308	-0.0595879	-0.0112055	-0.0146648	-0.00440425	-0.020683	-0.00314269	-0.0196559	-0.00316465	0.005452	-0.0549661	-0.0627089
	-41.5902	-0.0281118	-0.0462467	-0.0523255	-0.0633984	-0.0640837	-0.00698454	-0.00499746	0.00761489	0.0375868	-0.0485798	0.0418792	-0.00962128	-0.0596001	-0.0112025	-0.0146653	-0.00439034	-0.0206861	-0.00313046	-0.0196596	-0.00315429	0.00546084	-0.0549734	-0.0627133
	-41.5687	-0.0281097	-0.0462443	-0.05233	-0.0634054	-0.0640903	-0.00698735	-0.0049968	0.00761863	0.0375958	-0.0485872	0.0418809	-0.00961949	-0.0596123	-0.0111994	-0.0146659	-0.0043764	-0.0206892	-0.00311821	-0.0196634	-0.0031439	0.00546969	-0.0549806	-0.0627178
	-41.547	-0.0281075	-0.0462418	-0.0523344	-0.0634125	-0.0640969	-0.00699017	-0.00499614	0.00762238	0.0376049	-0.0485945	0.0418826	-0.00961768	-0.0596245	-0.0111963	-0.0146664	-0.00436242	-0.0206924	-0.00310594	-0.0196671	-0.00313349	0.00547856	-0.0549879	-0.0627222
	-41.5254	-0.0281053	-0.0462392	-0.0523389	-0.0634196	-0.0641035	-0.00699298	-0.00499548	0.00762614	0.0376139	-0.0486019	0.0418843	-0.00961587	-0.0596368	-0.0111933	-0.0146669	-0.00434841	-0.0206955	-0.00309364	-0.0196708	-0.00312306	0.00548744	-0.0549952	-0.0627266
	-41.5037	-0.0281031	-0.0462367	-0.0523434	-0.0634267	-0.0641102	-0.00699581	-0.00499481	0.0076299	0.037623	-0.0486094	0.041886	-0.00961405	-0.059649	-0.0111902	-0.0146675	-0.00433437	-0.0206987	-0.00308131	-0.0196746	-0.0031126	0.00549635	-0.0550025	-0.062731
	-41.4819	-0.0281009	-0.0462342	-0.0523478	-0.0634337	-0.0641168	-0.00699863	-0.00499414	0.00763367	0.037632	-0.0486168	0.0418877	-0.00961223	-0.0596613	-0.0111871	-0.014668	-0.00432029	-0.0207018	-0.00306896	-0.0196783	-0.00310213	0.00550526	-0.0550097	-0.0627354
	-41.4601	-0.0280987	-0.0462316	-0.0523523	-0.0634408	-0.0641234	-0.00700146	-0.00499347	0.00763744	0.0376411	-0.0486242	0.0418893	-0.0096104	-0.0596736	-0.011184	-0.0146685	-0.00430619	-0.020705	-0.00305658	-0.0196821	-0.00309163	0.0055142	-0.055017	-0.0627398
	-41.4383	-0.0280964	-0.046229	-0.0523567	-0.0634479	-0.06413	-0.0070043	-0.0049928	0.00764122	0.0376501	-0.0486316	0.041891	-0.00960856	-0.0596859	-0.0111809	-0.0146691	-0.00429205	-0.0207081	-0.00304417	-0.0196858	-0.00308111	0.00552315	-0.0550243	-0.0627442
	-41.4164	-0.0280942	-0.0462264	-0.0523612	-0.063455	-0.0641367	-0.00700714	-0.00499212	0.007645	0.0376592	-0.0486391	0.0418927	-0.00960672	-0.0596982	-0.0111778	-0.0146696	-0.00427788	-0.0207113	-0.00303174	-0.0196896	-0.00307057	0.00553211	-0.0550316	-0.0627486
	-41.3945	-0.0280919	-0.0462238	-0.0523657	-0.0634621	-0.0641433	-0.00700999	-0.00499145	0.00764879	0.0376683	-0.0486465	0.0418943	-0.00960487	-0.0597105	-0.0111747	-0.0146701	-0.00426367	-0.0207144	-0.00301929	-0.0196933	-0.00306001	0.0055411	-0.0550389	-0.062753
	-41.3725	-0.0280897	-0.0462212	-0.0523701	-0.0634692	-0.0641499	-0.00701284	-0.00499077	0.00765258	0.0376774	-0.0486539	0.041896	-0.00960301	-0.0597229	-0.0111715	-0.0146707	-0.00424943	-0.0207176	-0.00300681	-0.0196971	-0.00304942	0.0055501	-0.0550463	-0.0627574
	-41.3505	-0.0280874	-0.0462185	-0.0523746	-0.0634763	-0.0641566	-0.00701569	-0.00499008	0.00765638	0.0376864	-0.0486614	0.0418977	-0.00960115	-0.0597353	-0.0111684	-0.0146712	-0.00423516	-0.0207208	-0.0029943	-0.0197009	-0.00303882	0.00555911	-0.0550536	-0.0627618
	-41.3285	-0.0280851	-0.0462159	-0.0523791	-0.0634834	-0.0641632	-0.00701855	-0.0049894	0.00766018	0.0376955	-0.0486689	0.0418993	-0.00959928	-0.0597476	-0.0111652	-0.0146717	-0.00422086	-0.020724	-0.00298177	-0.0197047	-0.00302819	0.00556814	-0.0550609	-0.0627662
	-41.3064	-0.0280828	-0.0462132	-0.0523835	-0.0634905	-0.0641698	-0.00702141	-0.00498871	0.00766399	0.0377046	-0.0486763	0.0419009	-0.00959741	-0.05976	-0.0111621	-0.0146722	-0.00420653	-0.0207271	-0.00296921	-0.0197084	-0.00301754	0.00557719	-0.0550682	-0.0627706
	-41.2842	-0.0280805	-0.0462105	-0.052388	-0.0634976	-0.0641765	-0.00702428	-0.00498802	0.00766781	0.0377137	-0.0486838	0.0419026	-0.00959553	-0.0597724	-0.0111589	-0.0146728	-0.00419216	-0.0207303	-0.00295663	-0.0197122	-0.00300687	0.00558625	-0.0550756	-0.062775
	-41.2621	-0.0280781	-0.0462078	-0.0523925	-0.0635047	-0.0641831	-0.00702716	-0.00498733	0.00767162	0.0377228	-0.0486913	0.0419042	-0.00959364	-0.0597849	-0.0111558	-0.0146733	-0.00417776	-0.0207335	-0.00294402	-0.019716	-0.00299618	0.00559533	-0.0550829	-0.0627794
	-41.2399	-0.0280758	-0.0462051	-0.0523969	-0.0635119	-0.0641898	-0.00703003	-0.00498663	0.00767545	0.0377319	-0.0486988	0.0419058	-0.00959175	-0.0597973	-0.0111526	-0.0146738	-0.00416333	-0.0207367	-0.00293139	-0.0197198	-0.00298546	0.00560443	-0.0550903	-0.0627838
	-41.2176	-0.0280735	-0.0462024	-0.0524014	-0.063519	-0.0641964	-0.00703291	-0.00498594	0.00767928	0.037741	-0.0487063	0.0419074	-0.00958985	-0.0598098	-0.0111494	-0.0146743	-0.00414886	-0.0207399	-0.00291873	-0.0197236	-0.00297473	0.00561354	-0.0550976	-0.0627882
	-41.1953	-0.0280711	-0.0461996	-0.0524059	-0.0635261	-0.0642031	-0.0070358	-0.00498524	0.00768311	0.0377502	-0.0487138	0.041909	-0.00958794	-0.0598223	-0.0111462	-0.0146748	-0.00413436	-0.0207431	-0.00290604	-0.0197274	-0.00296397	0.00562267	-0.055105	-0.0627926
	-41.173	-0.0280688	-0.0461968	-0.0524104	-0.0635332	-0.0642097	-0.00703869	-0.00498454	0.00768695	0.0377593	-0.0487213	0.0419106	-0.00958603	-0.0598348	-0.011143	-0.0146753	-0.00411983	-0.0207463	-0.00289333	-0.0197312	-0.00295319	0.00563181	-0.0551123	-0.0627969
	-41.1506	-0.0280664	-0.0461941	-0.0524148	-0.0635404	-0.0642164	-0.00704159	-0.00498383	0.0076908	0.0377684	-0.0487289	0.0419122	-0.00958411	-0.0598473	-0.0111397	-0.0146758	-0.00410527	-0.0207495	-0.0028806	-0.0197351	-0.00294239	0.00564097	-0.0551197	-0.0628013
	-41.1281	-0.028064	-0.0461913	-0.0524193	-0.0635475	-0.0642231	-0.00704449	-0.00498313	0.00769465	0.0377775	-0.0487364	0.0419138	-0.00958218	-0.0598598	-0.0111365	-0.0146764	-0.00409068	-0.0207527	-0.00286784	-0.0197389	-0.00293157	0.00565015	-0.0551271	-0.0628057
	-41.1057	-0.0280616	-0.0461884	-0.0524238	-0.0635546	-0.0642297	-0.00704739	-0.00498242	0.0076985	0.0377867	-0.0487439	0.0419154	-0.00958025	-0.0598723	-0.0111333	-0.0146769	-0.00407605	-0.0207559	-0.00285506	-0.0197427	-0.00292072	0.00565934	-0.0551344	-0.0628101
	-41.0832	-0.0280592	-0.0461856	-0.0524283	-0.0635618	-0.0642364	-0.0070503	-0.00498171	0.00770236	0.0377958	-0.0487515	0.041917	-0.00957831	-0.0598849	-0.01113	-0.0146774	-0.00406139	-0.0207591	-0.00284225	-0.0197465	-0.00290986	0.00566854	-0.0551418	-0.0628144
	-41.0606	-0.0280568	-0.0461828	-0.0524327	-0.0635689	-0.0642431	-0.00705321	-0.00498099	0.00770623	0.0378049	-0.0487591	0.0419186	-0.00957636	-0.0598974	-0.0111268	-0.0146779	-0.0040467	-0.0207623	-0.00282941	-0.0197504	-0.00289897	0.00567777	-0.0551492	-0.0628188
	-41.038	-0.0280543	-0.0461799	-0.0524372	-0.0635761	-0.0642497	-0.00705613	-0.00498028	0.0077101	0.0378141	-0.0487666	0.0419201	-0.00957441	-0.05991	-0.0111235	-0.0146784	-0.00403198	-0.0207655	-0.00281655	-0.0197542	-0.00288806	0.00568701	-0.0551566	-0.0628232
	-41.0154	-0.0280519	-0.046177	-0.0524417	-0.0635832	-0.0642564	-0.00705905	-0.00497956	0.00771397	0.0378232	-0.0487742	0.0419217	-0.00957245	-0.0599226	-0.0111203	-0.0146789	-0.00401722	-0.0207688	-0.00280367	-0.0197581	-0.00287713	0.00569626	-0.055164	-0.0628275
	-40.9927	-0.0280494	-0.0461741	-0.0524462	-0.0635904	-0.0642631	-0.00706198	-0.00497884	0.00771785	0.0378324	-0.0487818	0.0419232	-0.00957049	-0.0599352	-0.011117	-0.0146794	-0.00400243	-0.020772	-0.00279075	-0.0197619	-0.00286618	0.00570553	-0.0551714	-0.0628319
	-40.97	-0.028047	-0.0461712	-0.0524507	-0.0635975	-0.0642697	-0.00706491	-0.00497812	0.00772174	0.0378415	-0.0487893	0.0419248	-0.00956852	-0.0599479	-0.0111137	-0.0146799	-0.00398761	-0.0207752	-0.00277782	-0.0197658	-0.00285521	0.00571482	-0.0551788	-0.0628362
	-40.9473	-0.0280445	-0.0461683	-0.0524551	-0.0636047	-0.0642764	-0.00706784	-0.00497739	0.00772563	0.0378507	-0.0487969	0.0419263	-0.00956654	-0.0599605	-0.0111104	-0.0146804	-0.00397276	-0.0207784	-0.00276486	-0.0197696	-0.00284422	0.00572412	-0.0551862	-0.0628406
	-40.9245	-0.028042	-0.0461653	-0.0524596	-0.0636118	-0.0642831	-0.00707078	-0.00497666	0.00772952	0.0378598	-0.0488045	0.0419278	-0.00956455	-0.0599732	-0.0111071	-0.0146809	-0.00395787	-0.0207817	-0.00275187	-0.0197735	-0.0028332	0.00573344	-0.0551936	-0.0628449
	-40.9016	-0.0280395	-0.0461624	-0.0524641	-0.063619	-0.0642898	-0.00707372	-0.00497593	0.00773342	0.037869	-0.0488121	0.0419294	-0.00956256	-0.0599859	-0.0111038	-0.0146814	-0.00394296	-0.0207849	-0.00273886	-0.0197773	-0.00282217	0.00574277	-0.0552011	-0.0628493
	-40.8787	-0.028037	-0.0461594	-0.0524686	-0.0636262	-0.0642965	-0.00707667	-0.0049752	0.00773733	0.0378782	-0.0488197	0.0419309	-0.00956056	-0.0599985	-0.0111004	-0.0146818	-0.00392801	-0.0207881	-0.00272583	-0.0197812	-0.00281111	0.00575212	-0.0552085	-0.0628536
	-40.8558	-0.0280345	-0.0461564	-0.0524731	-0.0636333	-0.0643031	-0.00707962	-0.00497446	0.00774123	0.0378874	-0.0488274	0.0419324	-0.00955856	-0.0600113	-0.0110971	-0.0146823	-0.00391303	-0.0207914	-0.00271277	-0.0197851	-0.00280003	0.00576148	-0.0552159	-0.062858
	-40.8329	-0.0280319	-0.0461534	-0.0524776	-0.0636405	-0.0643098	-0.00708258	-0.00497373	0.00774515	0.0378965	-0.048835	0.0419339	-0.00955655	-0.060024	-0.0110938	-0.0146828	-0.00389801	-0.0207946	-0.00269968	-0.019789	-0.00278893	0.00577086	-0.0552233	-0.0628623
	-40.8099	-0.0280294	-0.0461504	-0.052482	-0.0636477	-0.0643165	-0.00708554	-0.00497299	0.00774907	0.0379057	-0.0488426	0.0419354	-0.00955453	-0.0600367	-0.0110904	-0.0146833	-0.00388297	-0.0207979	-0.00268657	-0.0197929	-0.00277781	0.00578026	-0.0552308	-0.0628666
	-40.7868	-0.0280268	-0.0461473	-0.0524865	-0.0636548	-0.0643232	-0.00708851	-0.00497225	0.00775299	0.0379149	-0.0488502	0.0419369	-0.00955251	-0.0600495	-0.0110871	-0.0146838	-0.00386789	-0.0208011	-0.00267344	-0.0197967	-0.00276667	0.00578967	-0.0552382	-0.0628709
	-40.7637	-0.0280243	-0.0461443	-0.052491	-0.063662	-0.0643299	-0.00709148	-0.0049715	0.00775692	0.0379241	-0.0488579	0.0419384	-0.00955048	-0.0600622	-0.0110837	-0.0146843	-0.00385278	-0.0208044	-0.00266028	-0.0198006	-0.0027555	0.0057991	-0.0552457	-0.0628753
	-40.7406	-0.0280217	-0.0461412	-0.0524955	-0.0636692	-0.0643366	-0.00709445	-0.00497075	0.00776085	0.0379333	-0.0488655	0.0419398	-0.00954844	-0.060075	-0.0110803	-0.0146847	-0.00383764	-0.0208077	-0.00264709	-0.0198045	-0.00274432	0.00580854	-0.0552531	-0.0628796
	-40.7174	-0.0280191	-0.0461381	-0.0525	-0.0636764	-0.0643432	-0.00709743	-0.00497	0.00776479	0.0379424	-0.0488732	0.0419413	-0.0095464	-0.0600878	-0.0110769	-0.0146852	-0.00382246	-0.0208109	-0.00263388	-0.0198084	-0.00273311	0.005818	-0.0552606	-0.0628839
	-40.6942	-0.0280165	-0.046135	-0.0525045	-0.0636836	-0.0643499	-0.00710041	-0.00496925	0.00776873	0.0379516	-0.0488809	0.0419428	-0.00954434	-0.0601006	-0.0110735	-0.0146857	-0.00380726	-0.0208142	-0.00262065	-0.0198123	-0.00272188	0.00582747	-0.055268	-0.0628882
	-40.671	-0.0280139	-0.0461319	-0.052509	-0.0636907	-0.0643566	-0.0071034	-0.0049685	0.00777268	0.0379608	-0.0488885	0.0419442	-0.00954229	-0.0601134	-0.0110701	-0.0146862	-0.00379202	-0.0208175	-0.00260739	-0.0198162	-0.00271063	0.00583696	-0.0552755	-0.0628925
	-40.6477	-0.0280113	-0.0461287	-0.0525134	-0.0636979	-0.0643633	-0.00710639	-0.00496774	0.00777663	0.03797	-0.0488962	0.0419457	-0.00954022	-0.0601263	-0.0110667	-0.0146866	-0.00377675	-0.0208207	-0.00259411	-0.0198202	-0.00269937	0.00584646	-0.055283	-0.0628968
	-40.6244	-0.0280086	-0.0461256	-0.0525179	-0.0637051	-0.06437	-0.00710938	-0.00496698	0.00778059	0.0379792	-0.0489039	0.0419471	-0.00953815	-0.0601391	-0.0110633	-0.0146871	-0.00376145	-0.020824	-0.0025808	-0.0198241	-0.00268807	0.00585598	-0.0552904	-0.0629011
	-40.601	-0.028006	-0.0461224	-0.0525224	-0.0637123	-0.0643767	-0.00711238	-0.00496622	0.00778455	0.0379884	-0.0489116	0.0419486	-0.00953607	-0.060152	-0.0110599	-0.0146876	-0.00374612	-0.0208273	-0.00256747	-0.019828	-0.00267676	0.00586551	-0.0552979	-0.0629054
	-40.5776	-0.0280033	-0.0461192	-0.0525269	-0.0637195	-0.0643834	-0.00711539	-0.00496545	0.00778852	0.0379976	-0.0489193	0.04195	-0.00953399	-0.0601649	-0.0110564	-0.014688	-0.00373075	-0.0208306	-0.00255411	-0.0198319	-0.00266543	0.00587506	-0.0553054	-0.0629097
	-40.5541	-0.0280006	-0.046116	-0.0525314	-0.0637267	-0.0643901	-0.00711839	-0.00496469	0.00779249	0.0380069	-0.048927	0.0419514	-0.0095319	-0.0601777	-0.011053	-0.0146885	-0.00371535	-0.0208338	-0.00254073	-0.0198358	-0.00265408	0.00588463	-0.0553129	-0.062914
	-40.5306	-0.027998	-0.0461127	-0.0525359	-0.0637339	-0.0643968	-0.00712141	-0.00496392	0.00779647	0.0380161	-0.0489347	0.0419528	-0.0095298	-0.0601907	-0.0110495	-0.014689	-0.00369993	-0.0208371	-0.00252732	-0.0198398	-0.0026427	0.00589421	-0.0553203	-0.0629183
	-40.5071	-0.0279953	-0.0461095	-0.0525404	-0.0637411	-0.0644035	-0.00712442	-0.00496315	0.00780045	0.0380253	-0.0489424	0.0419542	-0.0095277	-0.0602036	-0.0110461	-0.0146894	-0.00368446	-0.0208404	-0.00251389	-0.0198437	-0.00263131	0.0059038	-0.0553278	-0.0629226
	-40.4835	-0.0279926	-0.0461062	-0.0525448	-0.0637483	-0.0644102	-0.00712744	-0.00496237	0.00780443	0.0380345	-0.0489501	0.0419556	-0.00952559	-0.0602165	-0.0110426	-0.0146899	-0.00366897	-0.0208437	-0.00250044	-0.0198477	-0.00261989	0.00591342	-0.0553353	-0.0629269
	-40.4599	-0.0279898	-0.0461029	-0.0525493	-0.0637555	-0.0644169	-0.00713047	-0.0049616	0.00780842	0.0380437	-0.0489578	0.041957	-0.00952347	-0.0602295	-0.0110391	-0.0146903	-0.00365345	-0.020847	-0.00248696	-0.0198516	-0.00260845	0.00592304	-0.0553428	-0.0629312
	-40.4363	-0.0279871	-0.0460997	-0.0525538	-0.0637627	-0.0644236	-0.0071335	-0.00496082	0.00781241	0.0380529	-0.0489656	0.0419584	-0.00952135	-0.0602424	-0.0110356	-0.0146908	-0.00363789	-0.0208503	-0.00247345	-0.0198556	-0.00259699	0.00593268	-0.0553503	-0.0629354
	-40.4126	-0.0279844	-0.0460963	-0.0525583	-0.0637699	-0.0644303	-0.00713653	-0.00496004	0.00781641	0.0380622	-0.0489733	0.0419598	-0.00951921	-0.0602554	-0.0110321	-0.0146912	-0.00362231	-0.0208536	-0.00245993	-0.0198595	-0.00258551	0.00594234	-0.0553578	-0.0629397
	-40.3888	-0.0279816	-0.046093	-0.0525628	-0.0637771	-0.064437	-0.00713957	-0.00495925	0.00782041	0.0380714	-0.048981	0.0419611	-0.00951708	-0.0602684	-0.0110286	-0.0146917	-0.00360669	-0.0208569	-0.00244637	-0.0198635	-0.00257401	0.00595201	-0.0553653	-0.062944
	-40.3651	-0.0279789	-0.0460897	-0.0525673	-0.0637843	-0.0644437	-0.00714261	-0.00495847	0.00782442	0.0380806	-0.0489888	0.0419625	-0.00951493	-0.0602814	-0.0110251	-0.0146921	-0.00359104	-0.0208602	-0.0024328	-0.0198674	-0.00256249	0.00596169	-0.0553728	-0.0629482
	-40.3412	-0.0279761	-0.0460863	-0.0525717	-0.0637915	-0.0644504	-0.00714565	-0.00495768	0.00782843	0.0380898	-0.0489965	0.0419638	-0.00951278	-0.0602944	-0.0110216	-0.0146926	-0.00357535	-0.0208635	-0.0024192	-0.0198714	-0.00255095	0.0059714	-0.0553804	-0.0629525
	-40.3174	-0.0279733	-0.0460829	-0.0525762	-0.0637987	-0.0644571	-0.0071487	-0.00495689	0.00783245	0.0380991	-0.0490043	0.0419652	-0.00951062	-0.0603074	-0.011018	-0.014693	-0.00355964	-0.0208668	-0.00240557	-0.0198754	-0.00253939	0.00598111	-0.0553879	-0.0629567
	-40.2935	-0.0279705	-0.0460795	-0.0525807	-0.0638059	-0.0644638	-0.00715176	-0.00495609	0.00783647	0.0381083	-0.0490121	0.0419665	-0.00950846	-0.0603205	-0.0110145	-0.0146935	-0.00354389	-0.0208702	-0.00239192	-0.0198793	-0.0025278	0.00599084	-0.0553954	-0.062961
	-40.2696	-0.0279677	-0.0460761	-0.0525852	-0.0638131	-0.0644705	-0.00715481	-0.0049553	0.00784049	0.0381175	-0.0490198	0.0419679	-0.00950628	-0.0603336	-0.0110109	-0.0146939	-0.00352812	-0.0208735	-0.00237824	-0.0198833	-0.0025162	0.00600059	-0.0554029	-0.0629652
	-40.2456	-0.0279649	-0.0460726	-0.0525897	-0.0638203	-0.0644772	-0.00715788	-0.0049545	0.00784452	0.0381268	-0.0490276	0.0419692	-0.0095041	-0.0603466	-0.0110074	-0.0146943	-0.00351231	-0.0208768	-0.00236455	-0.0198873	-0.00250457	0.00601035	-0.0554104	-0.0629694
	-40.2216	-0.027962	-0.0460692	-0.0525941	-0.0638276	-0.0644839	-0.00716094	-0.0049537	0.00784856	0.038136	-0.0490354	0.0419705	-0.00950192	-0.0603597	-0.0110038	-0.0146948	-0.00349647	-0.0208801	-0.00235082	-0.0198913	-0.00249293	0.00602013	-0.055418	-0.0629737
	-40.1975	-0.0279592	-0.0460657	-0.0525986	-0.0638348	-0.0644906	-0.00716401	-0.00495289	0.00785259	0.0381452	-0.0490432	0.0419718	-0.00949973	-0.0603728	-0.0110002	-0.0146952	-0.0034806	-0.0208834	-0.00233708	-0.0198953	-0.00248126	0.00602992	-0.0554255	-0.0629779
	-40.1734	-0.0279563	-0.0460622	-0.0526031	-0.063842	-0.0644973	-0.00716709	-0.00495209	0.00785664	0.0381545	-0.049051	0.0419731	-0.00949753	-0.0603859	-0.0109966	-0.0146956	-0.00346469	-0.0208868	-0.00232331	-0.0198993	-0.00246957	0.00603972	-0.055433	-0.0629821
	-40.1493	-0.0279534	-0.0460587	-0.0526076	-0.0638492	-0.064504	-0.00717016	-0.00495128	0.00786068	0.0381637	-0.0490588	0.0419744	-0.00949532	-0.060399	-0.010993	-0.0146961	-0.00344876	-0.0208901	-0.00230951	-0.0199033	-0.00245786	0.00604954	-0.0554406	-0.0629863
	-40.1251	-0.0279506	-0.0460552	-0.052612	-0.0638564	-0.0645107	-0.00717325	-0.00495047	0.00786473	0.038173	-0.0490666	0.0419757	-0.00949311	-0.0604122	-0.0109894	-0.0146965	-0.00343279	-0.0208934	-0.00229569	-0.0199073	-0.00244614	0.00605938	-0.0554481	-0.0629905
	-40.1009	-0.0279477	-0.0460516	-0.0526165	-0.0638636	-0.0645174	-0.00717633	-0.00494965	0.00786879	0.0381822	-0.0490744	0.041977	-0.00949089	-0.0604253	-0.0109858	-0.0146969	-0.0034168	-0.0208968	-0.00228185	-0.0199113	-0.00243439	0.00606923	-0.0554557	-0.0629948
	-40.0766	-0.0279447	-0.0460481	-0.052621	-0.0638708	-0.0645241	-0.00717942	-0.00494883	0.00787285	0.0381914	-0.0490822	0.0419782	-0.00948866	-0.0604385	-0.0109822	-0.0146973	-0.00340077	-0.0209001	-0.00226798	-0.0199153	-0.00242262	0.00607909	-0.0554632	-0.062999
	-40.0524	-0.0279418	-0.0460445	-0.0526255	-0.0638781	-0.0645308	-0.00718252	-0.00494802	0.00787691	0.0382007	-0.04909	0.0419795	-0.00948643	-0.0604517	-0.0109785	-0.0146978	-0.00338471	-0.0209035	-0.00225409	-0.0199193	-0.00241083	0.00608897	-0.0554708	-0.0630032
	-40.028	-0.0279389	-0.0460409	-0.0526299	-0.0638853	-0.0645374	-0.00718561	-0.00494719	0.00788098	0.0382099	-0.0490979	0.0419807	-0.00948418	-0.0604649	-0.0109749	-0.0146982	-0.00336862	-0.0209068	-0.00224017	-0.0199233	-0.00239901	0.00609886	-0.0554783	-0.0630073
	-40.0036	-0.027936	-0.0460373	-0.0526344	-0.0638925	-0.0645441	-0.00718872	-0.00494637	0.00788505	0.0382192	-0.0491057	0.041982	-0.00948194	-0.0604781	-0.0109713	-0.0146986	-0.00335249	-0.0209101	-0.00222623	-0.0199273	-0.00238718	0.00610877	-0.0554859	-0.0630115
	-39.9792	-0.027933	-0.0460336	-0.0526389	-0.0638997	-0.0645508	-0.00719182	-0.00494554	0.00788913	0.0382284	-0.0491135	0.0419832	-0.00947968	-0.0604913	-0.0109676	-0.014699	-0.00333634	-0.0209135	-0.00221227	-0.0199314	-0.00237533	0.0061187	-0.0554934	-0.0630157
	-39.9548	-0.02793	-0.04603	-0.0526434	-0.0639069	-0.0645575	-0.00719493	-0.00494472	0.00789321	0.0382377	-0.0491214	0.0419845	-0.00947742	-0.0605045	-0.0109639	-0.0146994	-0.00332016	-0.0209168	-0.00219828	-0.0199354	-0.00236346	0.00612863	-0.055501	-0.0630199
	-39.9303	-0.027927	-0.0460263	-0.0526478	-0.0639141	-0.0645642	-0.00719805	-0.00494388	0.00789729	0.0382469	-0.0491292	0.0419857	-0.00947515	-0.0605178	-0.0109602	-0.0146998	-0.00330394	-0.0209202	-0.00218427	-0.0199394	-0.00235156	0.00613859	-0.0555086	-0.0630241
	-39.9058	-0.027924	-0.0460226	-0.0526523	-0.0639214	-0.0645709	-0.00720116	-0.00494305	0.00790138	0.0382562	-0.0491371	0.0419869	-0.00947288	-0.060531	-0.0109566	-0.0147002	-0.00328769	-0.0209236	-0.00217024	-0.0199435	-0.00233965	0.00614855	-0.0555161	-0.0630282
	-39.8812	-0.027921	-0.0460189	-0.0526568	-0.0639286	-0.0645776	-0.00720429	-0.00494221	0.00790548	0.0382654	-0.0491449	0.0419881	-0.00947059	-0.0605443	-0.0109529	-0.0147006	-0.00327141	-0.0209269	-0.00215618	-0.0199475	-0.00232772	0.00615853	-0.0555237	-0.0630324
	-39.8566	-0.027918	-0.0460152	-0.0526612	-0.0639358	-0.0645843	-0.00720741	-0.00494137	0.00790957	0.0382747	-0.0491528	0.0419893	-0.0094683	-0.0605576	-0.0109492	-0.014701	-0.00325511	-0.0209303	-0.0021421	-0.0199515	-0.00231576	0.00616853	-0.0555313	-0.0630365
	-39.8319	-0.027915	-0.0460114	-0.0526657	-0.063943	-0.064591	-0.00721054	-0.00494053	0.00791367	0.0382839	-0.0491607	0.0419905	-0.00946601	-0.0605709	-0.0109454	-0.0147014	-0.00323877	-0.0209336	-0.00212799	-0.0199556	-0.00230378	0.00617854	-0.0555388	-0.0630407
	-39.8072	-0.0279119	-0.0460077	-0.0526702	-0.0639502	-0.0645977	-0.00721368	-0.00493969	0.00791778	0.0382932	-0.0491685	0.0419917	-0.0094637	-0.0605842	-0.0109417	-0.0147018	-0.00322239	-0.020937	-0.00211386	-0.0199596	-0.00229179	0.00618857	-0.0555464	-0.0630448
	-39.7825	-0.0279089	-0.0460039	-0.0526746	-0.0639575	-0.0646044	-0.00721681	-0.00493884	0.00792189	0.0383024	-0.0491764	0.0419928	-0.00946139	-0.0605975	-0.010938	-0.0147022	-0.00320599	-0.0209404	-0.00209971	-0.0199637	-0.00227977	0.00619861	-0.055554	-0.063049
	-39.7578	-0.0279058	-0.0460001	-0.0526791	-0.0639647	-0.0646111	-0.00721996	-0.00493799	0.007926	0.0383117	-0.0491843	0.041994	-0.00945907	-0.0606108	-0.0109342	-0.0147026	-0.00318956	-0.0209438	-0.00208553	-0.0199678	-0.00226774	0.00620866	-0.0555616	-0.0630531
	-39.733	-0.0279027	-0.0459963	-0.0526835	-0.0639719	-0.0646178	-0.0072231	-0.00493714	0.00793012	0.0383209	-0.0491922	0.0419952	-0.00945675	-0.0606242	-0.0109305	-0.014703	-0.00317309	-0.0209471	-0.00207133	-0.0199718	-0.00225568	0.00621873	-0.0555692	-0.0630572
	-39.7081	-0.0278997	-0.0459924	-0.052688	-0.0639791	-0.0646244	-0.00722625	-0.00493629	0.00793424	0.0383302	-0.0492001	0.0419963	-0.00945442	-0.0606375	-0.0109267	-0.0147034	-0.0031566	-0.0209505	-0.00205711	-0.0199759	-0.0022436	0.00622881	-0.0555767	-0.0630614
	-39.6832	-0.0278965	-0.0459886	-0.0526924	-0.0639863	-0.0646311	-0.0072294	-0.00493543	0.00793837	0.0383395	-0.049208	0.0419975	-0.00945208	-0.0606509	-0.010923	-0.0147038	-0.00314007	-0.0209539	-0.00204286	-0.01998	-0.00223151	0.00623891	-0.0555843	-0.0630655
	-39.6583	-0.0278934	-0.0459847	-0.0526969	-0.0639935	-0.0646378	-0.00723256	-0.00493457	0.0079425	0.0383487	-0.0492159	0.0419986	-0.00944973	-0.0606643	-0.0109192	-0.0147042	-0.00312352	-0.0209573	-0.00202859	-0.019984	-0.00221939	0.00624902	-0.0555919	-0.0630696
	-39.6333	-0.0278903	-0.0459808	-0.0527014	-0.0640008	-0.0646445	-0.00723572	-0.00493371	0.00794663	0.038358	-0.0492238	0.0419997	-0.00944738	-0.0606777	-0.0109154	-0.0147045	-0.00310693	-0.0209606	-0.00201429	-0.0199881	-0.00220725	0.00625914	-0.0555995	-0.0630737
	-39.6083	-0.0278872	-0.0459769	-0.0527058	-0.064008	-0.0646512	-0.00723889	-0.00493284	0.00795077	0.0383672	-0.0492317	0.0420008	-0.00944502	-0.0606911	-0.0109116	-0.0147049	-0.00309031	-0.020964	-0.00199997	-0.0199922	-0.00219509	0.00626928	-0.0556071	-0.0630778
	-39.5833	-0.027884	-0.0459729	-0.0527102	-0.0640152	-0.0646578	-0.00724205	-0.00493198	0.00795491	0.0383765	-0.0492396	0.0420019	-0.00944265	-0.0607045	-0.0109078	-0.0147053	-0.00307366	-0.0209674	-0.00198563	-0.0199963	-0.00218291	0.00627944	-0.0556147	-0.0630819
	-39.5582	-0.0278808	-0.045969	-0.0527147	-0.0640224	-0.0646645	-0.00724523	-0.00493111	0.00795905	0.0383857	-0.0492475	0.042003	-0.00944027	-0.0607179	-0.010904	-0.0147057	-0.00305698	-0.0209708	-0.00197126	-0.0200003	-0.00217071	0.0062896	-0.0556223	-0.063086
	-39.5331	-0.0278776	-0.045965	-0.0527191	-0.0640296	-0.0646712	-0.0072484	-0.00493024	0.0079632	0.038395	-0.0492555	0.0420041	-0.00943789	-0.0607313	-0.0109002	-0.014706	-0.00304027	-0.0209742	-0.00195687	-0.0200044	-0.00215849	0.00629979	-0.0556299	-0.06309
	-39.508	-0.0278745	-0.045961	-0.0527236	-0.0640368	-0.0646779	-0.00725158	-0.00492936	0.00796735	0.0384042	-0.0492634	0.0420052	-0.0094355	-0.0607448	-0.0108963	-0.0147064	-0.00302353	-0.0209776	-0.00194246	-0.0200085	-0.00214626	0.00630998	-0.0556375	-0.0630941
	-39.4828	-0.0278712	-0.045957	-0.052728	-0.0640441	-0.0646845	-0.00725477	-0.00492848	0.00797151	0.0384135	-0.0492713	0.0420063	-0.00943311	-0.0607583	-0.0108925	-0.0147068	-0.00300676	-0.020981	-0.00192802	-0.0200126	-0.002134	0.00632019	-0.0556451	-0.0630982
	-39.4575	-0.027868	-0.045953	-0.0527325	-0.0640513	-0.0646912	-0.00725795	-0.0049276	0.00797567	0.0384227	-0.0492793	0.0420073	-0.0094307	-0.0607717	-0.0108886	-0.0147071	-0.00298995	-0.0209844	-0.00191357	-0.0200167	-0.00212172	0.00633042	-0.0556527	-0.0631022
	-39.4323	-0.0278648	-0.0459489	-0.0527369	-0.0640585	-0.0646979	-0.00726115	-0.00492672	0.00797983	0.038432	-0.0492872	0.0420084	-0.00942829	-0.0607852	-0.0108848	-0.0147075	-0.00297312	-0.0209878	-0.00189908	-0.0200208	-0.00210942	0.00634066	-0.0556603	-0.0631063
	-39.407	-0.0278615	-0.0459449	-0.0527413	-0.0640657	-0.0647045	-0.00726434	-0.00492583	0.007984	0.0384412	-0.0492952	0.0420094	-0.00942587	-0.0607987	-0.0108809	-0.0147078	-0.00295626	-0.0209912	-0.00188458	-0.0200249	-0.0020971	0.00635091	-0.0556679	-0.0631103
	-39.3816	-0.0278583	-0.0459408	-0.0527458	-0.0640729	-0.0647112	-0.00726754	-0.00492495	0.00798817	0.0384505	-0.0493031	0.0420105	-0.00942345	-0.0608122	-0.010877	-0.0147082	-0.00293936	-0.0209946	-0.00187005	-0.020029	-0.00208476	0.00636117	-0.0556755	-0.0631144
	-39.3562	-0.027855	-0.0459367	-0.0527502	-0.0640801	-0.0647179	-0.00727074	-0.00492406	0.00799235	0.0384597	-0.0493111	0.0420115	-0.00942102	-0.0608258	-0.0108732	-0.0147085	-0.00292244	-0.020998	-0.00185549	-0.0200332	-0.0020724	0.00637145	-0.0556831	-0.0631184
	-39.3308	-0.0278517	-0.0459325	-0.0527546	-0.0640873	-0.0647245	-0.00727395	-0.00492316	0.00799653	0.038469	-0.049319	0.0420125	-0.00941858	-0.0608393	-0.0108693	-0.0147089	-0.00290548	-0.0210014	-0.00184092	-0.0200373	-0.00206002	0.00638175	-0.0556907	-0.0631224
	-39.3053	-0.0278484	-0.0459284	-0.0527591	-0.0640945	-0.0647312	-0.00727716	-0.00492227	0.00800071	0.0384782	-0.049327	0.0420136	-0.00941613	-0.0608528	-0.0108654	-0.0147092	-0.0028885	-0.0210048	-0.00182632	-0.0200414	-0.00204762	0.00639206	-0.0556983	-0.0631265
	-39.2798	-0.0278451	-0.0459242	-0.0527635	-0.0641017	-0.0647379	-0.00728037	-0.00492137	0.0080049	0.0384875	-0.0493349	0.0420146	-0.00941368	-0.0608664	-0.0108614	-0.0147096	-0.00287148	-0.0210083	-0.0018117	-0.0200455	-0.0020352	0.00640238	-0.0557059	-0.0631305
	-39.2543	-0.0278418	-0.04592	-0.0527679	-0.0641089	-0.0647445	-0.00728359	-0.00492047	0.00800909	0.0384967	-0.0493429	0.0420156	-0.00941121	-0.06088	-0.0108575	-0.0147099	-0.00285444	-0.0210117	-0.00179705	-0.0200496	-0.00202276	0.00641272	-0.0557135	-0.0631345
	-39.2287	-0.0278385	-0.0459158	-0.0527723	-0.0641161	-0.0647512	-0.00728681	-0.00491957	0.00801328	0.038506	-0.0493509	0.0420165	-0.00940874	-0.0608935	-0.0108536	-0.0147103	-0.00283736	-0.0210151	-0.00178238	-0.0200538	-0.0020103	0.00642307	-0.0557212	-0.0631385
	-39.2031	-0.0278351	-0.0459116	-0.0527768	-0.0641233	-0.0647578	-0.00729004	-0.00491866	0.00801748	0.0385152	-0.0493589	0.0420175	-0.00940627	-0.0609071	-0.0108497	-0.0147106	-0.00282025	-0.0210185	-0.00176769	-0.0200579	-0.00199782	0.00643343	-0.0557288	-0.0631425
	-39.1774	-0.0278318	-0.0459074	-0.0527812	-0.0641305	-0.0647645	-0.00729327	-0.00491775	0.00802168	0.0385245	-0.0493669	0.0420185	-0.00940379	-0.0609207	-0.0108457	-0.0147109	-0.00280312	-0.0210219	-0.00175298	-0.020062	-0.00198532	0.00644381	-0.0557364	-0.0631465
	-39.1517	-0.0278284	-0.0459031	-0.0527856	-0.0641377	-0.0647711	-0.0072965	-0.00491684	0.00802588	0.0385337	-0.0493748	0.0420194	-0.00940129	-0.0609343	-0.0108417	-0.0147113	-0.00278595	-0.0210254	-0.00173824	-0.0200662	-0.0019728	0.0064542	-0.055744	-0.0631504
	-39.126	-0.027825	-0.0458988	-0.05279	-0.0641449	-0.0647777	-0.00729973	-0.00491593	0.00803009	0.038543	-0.0493828	0.0420204	-0.0093988	-0.060948	-0.0108378	-0.0147116	-0.00276875	-0.0210288	-0.00172348	-0.0200703	-0.00196026	0.0064646	-0.0557516	-0.0631544
	-39.1002	-0.0278216	-0.0458945	-0.0527944	-0.0641521	-0.0647844	-0.00730297	-0.00491501	0.0080343	0.0385522	-0.0493908	0.0420213	-0.00939629	-0.0609616	-0.0108338	-0.0147119	-0.00275152	-0.0210322	-0.0017087	-0.0200745	-0.0019477	0.00647502	-0.0557592	-0.0631584
	-39.0744	-0.0278182	-0.0458902	-0.0527988	-0.0641593	-0.064791	-0.00730622	-0.00491409	0.00803852	0.0385614	-0.0493988	0.0420223	-0.00939378	-0.0609752	-0.0108298	-0.0147122	-0.00273427	-0.0210357	-0.00169389	-0.0200786	-0.00193512	0.00648545	-0.0557669	-0.0631623
	-39.0486	-0.0278148	-0.0458858	-0.0528032	-0.0641665	-0.0647977	-0.00730946	-0.00491317	0.00804274	0.0385707	-0.0494068	0.0420232	-0.00939126	-0.0609889	-0.0108258	-0.0147126	-0.00271698	-0.0210391	-0.00167906	-0.0200828	-0.00192252	0.0064959	-0.0557745	-0.0631663
	-39.0227	-0.0278113	-0.0458815	-0.0528076	-0.0641737	-0.0648043	-0.00731271	-0.00491224	0.00804696	0.0385799	-0.0494148	0.0420241	-0.00938873	-0.0610026	-0.0108218	-0.0147129	-0.00269966	-0.0210425	-0.00166421	-0.0200869	-0.00190991	0.00650636	-0.0557821	-0.0631702
	-38.9968	-0.0278079	-0.0458771	-0.052812	-0.0641809	-0.0648109	-0.00731597	-0.00491132	0.00805118	0.0385892	-0.0494228	0.042025	-0.0093862	-0.0610162	-0.0108178	-0.0147132	-0.00268231	-0.021046	-0.00164933	-0.0200911	-0.00189727	0.00651683	-0.0557897	-0.0631742
	-38.9708	-0.0278044	-0.0458727	-0.0528164	-0.0641881	-0.0648175	-0.00731923	-0.00491039	0.00805541	0.0385984	-0.0494309	0.0420259	-0.00938365	-0.0610299	-0.0108138	-0.0147135	-0.00266494	-0.0210494	-0.00163443	-0.0200952	-0.00188461	0.00652732	-0.0557973	-0.0631781
	-38.9448	-0.0278009	-0.0458683	-0.0528208	-0.0641953	-0.0648242	-0.00732249	-0.00490945	0.00805964	0.0386076	-0.0494389	0.0420268	-0.0093811	-0.0610436	-0.0108097	-0.0147138	-0.00264753	-0.0210528	-0.00161951	-0.0200994	-0.00187193	0.00653782	-0.055805	-0.063182
	-38.9188	-0.0277974	-0.0458638	-0.0528252	-0.0642024	-0.0648308	-0.00732575	-0.00490852	0.00806388	0.0386169	-0.0494469	0.0420277	-0.00937855	-0.0610573	-0.0108057	-0.0147141	-0.00263009	-0.0210563	-0.00160457	-0.0201036	-0.00185923	0.00654833	-0.0558126	-0.0631859
	-38.8927	-0.0277939	-0.0458593	-0.0528296	-0.0642096	-0.0648374	-0.00732902	-0.00490758	0.00806812	0.0386261	-0.0494549	0.0420286	-0.00937598	-0.061071	-0.0108017	-0.0147144	-0.00261262	-0.0210597	-0.0015896	-0.0201077	-0.00184652	0.00655886	-0.0558202	-0.0631898
	-38.8666	-0.0277904	-0.0458549	-0.052834	-0.0642168	-0.064844	-0.00733229	-0.00490664	0.00807236	0.0386353	-0.0494629	0.0420294	-0.00937341	-0.0610848	-0.0107976	-0.0147147	-0.00259513	-0.0210632	-0.00157461	-0.0201119	-0.00183378	0.0065694	-0.0558278	-0.0631937
	-38.8405	-0.0277869	-0.0458503	-0.0528383	-0.064224	-0.0648506	-0.00733557	-0.0049057	0.00807661	0.0386445	-0.049471	0.0420303	-0.00937083	-0.0610985	-0.0107935	-0.014715	-0.0025776	-0.0210666	-0.0015596	-0.0201161	-0.00182102	0.00657996	-0.0558355	-0.0631976
	-38.8143	-0.0277833	-0.0458458	-0.0528427	-0.0642312	-0.0648572	-0.00733885	-0.00490475	0.00808086	0.0386538	-0.049479	0.0420311	-0.00936824	-0.0611123	-0.0107895	-0.0147153	-0.00256004	-0.0210701	-0.00154457	-0.0201203	-0.00180825	0.00659052	-0.0558431	-0.0632015
	-38.7881	-0.0277798	-0.0458413	-0.0528471	-0.0642383	-0.0648638	-0.00734213	-0.0049038	0.00808511	0.038663	-0.049487	0.0420319	-0.00936565	-0.061126	-0.0107854	-0.0147156	-0.00254246	-0.0210735	-0.00152951	-0.0201244	-0.00179545	0.00660111	-0.0558507	-0.0632054
	-38.7618	-0.0277762	-0.0458367	-0.0528515	-0.0642455	-0.0648704	-0.00734542	-0.00490285	0.00808937	0.0386722	-0.0494951	0.0420328	-0.00936305	-0.0611398	-0.0107813	-0.0147159	-0.00252484	-0.021077	-0.00151443	-0.0201286	-0.00178263	0.0066117	-0.0558583	-0.0632092
	-38.7355	-0.0277726	-0.0458321	-0.0528558	-0.0642527	-0.064877	-0.00734871	-0.0049019	0.00809363	0.0386814	-0.0495031	0.0420336	-0.00936044	-0.0611536	-0.0107772	-0.0147162	-0.00250719	-0.0210804	-0.00149933	-0.0201328	-0.0017698	0.00662231	-0.0558659	-0.0632131
	-38.7092	-0.027769	-0.0458275	-0.0528602	-0.0642598	-0.0648836	-0.007352	-0.00490094	0.00809789	0.0386906	-0.0495112	0.0420344	-0.00935782	-0.0611674	-0.0107731	-0.0147165	-0.00248952	-0.0210839	-0.0014842	-0.020137	-0.00175694	0.00663293	-0.0558736	-0.063217
	-38.6828	-0.0277654	-0.0458229	-0.0528646	-0.064267	-0.0648902	-0.0073553	-0.00489998	0.00810216	0.0386999	-0.0495192	0.0420352	-0.00935519	-0.0611812	-0.0107689	-0.0147167	-0.00247181	-0.0210874	-0.00146905	-0.0201412	-0.00174407	0.00664356	-0.0558812	-0.0632208
	-38.6564	-0.0277618	-0.0458182	-0.0528689	-0.0642741	-0.0648968	-0.0073586	-0.00489902	0.00810643	0.0387091	-0.0495273	0.042036	-0.00935256	-0.061195	-0.0107648	-0.014717	-0.00245408	-0.0210908	-0.00145388	-0.0201454	-0.00173118	0.00665421	-0.0558888	-0.0632246
	-38.6299	-0.0277581	-0.0458135	-0.0528733	-0.0642813	-0.0649034	-0.0073619	-0.00489806	0.0081107	0.0387183	-0.0495353	0.0420368	-0.00934992	-0.0612088	-0.0107607	-0.0147173	-0.00243631	-0.0210943	-0.00143869	-0.0201496	-0.00171826	0.00666487	-0.0558964	-0.0632285
	-38.6035	-0.0277545	-0.0458088	-0.0528777	-0.0642885	-0.06491	-0.00736521	-0.00489709	0.00811497	0.0387275	-0.0495434	0.0420375	-0.00934727	-0.0612226	-0.0107565	-0.0147176	-0.00241852	-0.0210978	-0.00142348	-0.0201538	-0.00170533	0.00667555	-0.0559041	-0.0632323
	-38.5769	-0.0277508	-0.0458041	-0.052882	-0.0642956	-0.0649165	-0.00736852	-0.00489612	0.00811925	0.0387367	-0.0495514	0.0420383	-0.00934462	-0.0612365	-0.0107523	-0.0147178	-0.0024007	-0.0211012	-0.00140824	-0.020158	-0.00169238	0.00668623	-0.0559117	-0.0632361
	-38.5504	-0.0277471	-0.0457994	-0.0528863	-0.0643028	-0.0649231	-0.00737183	-0.00489515	0.00812354	0.0387459	-0.0495595	0.042039	-0.00934196	-0.0612503	-0.0107482	-0.0147181	-0.00238285	-0.0211047	-0.00139298	-0.0201622	-0.00167941	0.00669693	-0.0559193	-0.0632399
	-38.5238	-0.0277434	-0.0457946	-0.0528907	-0.0643099	-0.0649297	-0.00737515	-0.00489417	0.00812782	0.0387551	-0.0495676	0.0420398	-0.00933929	-0.0612642	-0.010744	-0.0147184	-0.00236496	-0.0211082	-0.0013777	-0.0201664	-0.00166642	0.00670765	-0.0559269	-0.0632437
	-38.4972	-0.0277397	-0.0457898	-0.052895	-0.064317	-0.0649363	-0.00737847	-0.0048932	0.00813211	0.0387643	-0.0495756	0.0420405	-0.00933661	-0.0612781	-0.0107398	-0.0147186	-0.00234705	-0.0211116	-0.00136239	-0.0201706	-0.00165341	0.00671837	-0.0559346	-0.0632475
	-38.4705	-0.027736	-0.045785	-0.0528994	-0.0643242	-0.0649428	-0.0073818	-0.00489222	0.0081364	0.0387735	-0.0495837	0.0420412	-0.00933392	-0.0612919	-0.0107356	-0.0147189	-0.00232911	-0.0211151	-0.00134707	-0.0201748	-0.00164038	0.00672911	-0.0559422	-0.0632513
	-38.4438	-0.0277322	-0.0457802	-0.0529037	-0.0643313	-0.0649494	-0.00738512	-0.00489123	0.0081407	0.0387827	-0.0495918	0.0420419	-0.00933123	-0.0613058	-0.0107314	-0.0147191	-0.00231114	-0.0211186	-0.00133172	-0.0201791	-0.00162733	0.00673987	-0.0559498	-0.063255
	-38.417	-0.0277285	-0.0457754	-0.052908	-0.0643384	-0.0649559	-0.00738845	-0.00489025	0.00814499	0.0387919	-0.0495999	0.0420426	-0.00932853	-0.0613197	-0.0107272	-0.0147194	-0.00229314	-0.0211221	-0.00131635	-0.0201833	-0.00161426	0.00675063	-0.0559574	-0.0632588
	-38.3903	-0.0277247	-0.0457705	-0.0529124	-0.0643456	-0.0649625	-0.00739179	-0.00488926	0.0081493	0.038801	-0.0496079	0.0420433	-0.00932582	-0.0613336	-0.010723	-0.0147196	-0.00227512	-0.0211255	-0.00130095	-0.0201875	-0.00160117	0.00676141	-0.0559651	-0.0632625
	-38.3634	-0.0277209	-0.0457656	-0.0529167	-0.0643527	-0.064969	-0.00739513	-0.00488827	0.0081536	0.0388102	-0.049616	0.042044	-0.0093231	-0.0613476	-0.0107187	-0.0147199	-0.00225706	-0.021129	-0.00128554	-0.0201917	-0.00158806	0.0067722	-0.0559727	-0.0632663
	-38.3366	-0.0277171	-0.0457607	-0.052921	-0.0643598	-0.0649756	-0.00739847	-0.00488727	0.00815791	0.0388194	-0.0496241	0.0420447	-0.00932038	-0.0613615	-0.0107145	-0.0147201	-0.00223897	-0.0211325	-0.0012701	-0.020196	-0.00157494	0.00678301	-0.0559803	-0.06327
	-38.3097	-0.0277133	-0.0457558	-0.0529253	-0.0643669	-0.0649821	-0.00740181	-0.00488628	0.00816222	0.0388286	-0.0496322	0.0420453	-0.00931765	-0.0613754	-0.0107102	-0.0147204	-0.00222086	-0.021136	-0.00125464	-0.0202002	-0.00156179	0.00679383	-0.0559879	-0.0632737
	-38.2828	-0.0277095	-0.0457508	-0.0529296	-0.0643741	-0.0649886	-0.00740516	-0.00488528	0.00816653	0.0388378	-0.0496403	0.042046	-0.00931491	-0.0613894	-0.010706	-0.0147206	-0.00220272	-0.0211395	-0.00123916	-0.0202044	-0.00154863	0.00680466	-0.0559955	-0.0632775
	-38.2558	-0.0277057	-0.0457458	-0.0529339	-0.0643812	-0.0649951	-0.00740851	-0.00488427	0.00817085	0.0388469	-0.0496484	0.0420466	-0.00931216	-0.0614033	-0.0107017	-0.0147208	-0.00218454	-0.0211429	-0.00122365	-0.0202087	-0.00153544	0.0068155	-0.0560031	-0.0632812
	-38.2288	-0.0277018	-0.0457408	-0.0529382	-0.0643883	-0.0650017	-0.00741187	-0.00488327	0.00817516	0.0388561	-0.0496565	0.0420473	-0.00930941	-0.0614173	-0.0106974	-0.0147211	-0.00216634	-0.0211464	-0.00120813	-0.0202129	-0.00152224	0.00682636	-0.0560108	-0.0632849
	-38.2017	-0.027698	-0.0457358	-0.0529425	-0.0643954	-0.0650082	-0.00741523	-0.00488226	0.00817949	0.0388653	-0.0496646	0.0420479	-0.00930665	-0.0614313	-0.0106931	-0.0147213	-0.00214811	-0.0211499	-0.00119258	-0.0202171	-0.00150902	0.00683723	-0.0560184	-0.0632885
	-38.1747	-0.0276941	-0.0457308	-0.0529468	-0.0644025	-0.0650147	-0.00741859	-0.00488125	0.00818381	0.0388744	-0.0496727	0.0420485	-0.00930387	-0.0614452	-0.0106888	-0.0147215	-0.00212985	-0.0211534	-0.00117701	-0.0202214	-0.00149577	0.00684811	-0.056026	-0.0632922
	-38.1476	-0.0276902	-0.0457257	-0.0529511	-0.0644096	-0.0650212	-0.00742195	-0.00488024	0.00818814	0.0388836	-0.0496808	0.0420491	-0.0093011	-0.0614592	-0.0106845	-0.0147217	-0.00211156	-0.0211569	-0.00116141	-0.0202256	-0.00148251	0.006859	-0.0560336	-0.0632959
	-38.1204	-0.0276863	-0.0457206	-0.0529554	-0.0644167	-0.0650277	-0.00742532	-0.00487922	0.00819247	0.0388928	-0.0496889	0.0420497	-0.00929831	-0.0614732	-0.0106802	-0.0147219	-0.00209325	-0.0211604	-0.0011458	-0.0202299	-0.00146923	0.00686991	-0.0560412	-0.0632996
	-38.0932	-0.0276824	-0.0457155	-0.0529597	-0.0644238	-0.0650342	-0.00742869	-0.0048782	0.0081968	0.0389019	-0.049697	0.0420503	-0.00929552	-0.0614872	-0.0106759	-0.0147222	-0.0020749	-0.0211639	-0.00113016	-0.0202341	-0.00145593	0.00688083	-0.0560488	-0.0633032
	-38.066	-0.0276784	-0.0457104	-0.052964	-0.0644309	-0.0650407	-0.00743207	-0.00487718	0.00820114	0.0389111	-0.0497051	0.0420509	-0.00929271	-0.0615013	-0.0106715	-0.0147224	-0.00205653	-0.0211674	-0.00111451	-0.0202384	-0.00144262	0.00689177	-0.0560564	-0.0633069
	-38.0387	-0.0276745	-0.0457053	-0.0529683	-0.0644379	-0.0650472	-0.00743544	-0.00487616	0.00820548	0.0389202	-0.0497132	0.0420514	-0.00928991	-0.0615153	-0.0106672	-0.0147226	-0.00203812	-0.0211709	-0.00109883	-0.0202426	-0.00142928	0.00690271	-0.0560641	-0.0633105
	-38.0114	-0.0276705	-0.0457001	-0.0529725	-0.064445	-0.0650537	-0.00743883	-0.00487513	0.00820982	0.0389293	-0.0497213	0.042052	-0.00928709	-0.0615293	-0.0106628	-0.0147228	-0.00201969	-0.0211744	-0.00108312	-0.0202469	-0.00141592	0.00691367	-0.0560717	-0.0633141
	-37.9841	-0.0276666	-0.0456949	-0.0529768	-0.0644521	-0.0650602	-0.00744221	-0.0048741	0.00821417	0.0389385	-0.0497294	0.0420525	-0.00928426	-0.0615434	-0.0106585	-0.014723	-0.00200123	-0.0211779	-0.0010674	-0.0202512	-0.00140255	0.00692464	-0.0560793	-0.0633177
	-37.9567	-0.0276626	-0.0456897	-0.0529811	-0.0644592	-0.0650666	-0.0074456	-0.00487307	0.00821851	0.0389476	-0.0497375	0.0420531	-0.00928143	-0.0615574	-0.0106541	-0.0147232	-0.00198274	-0.0211814	-0.00105166	-0.0202554	-0.00138915	0.00693562	-0.0560869	-0.0633213
	-37.9293	-0.0276586	-0.0456844	-0.0529853	-0.0644662	-0.0650731	-0.00744899	-0.00487203	0.00822286	0.0389567	-0.0497456	0.0420536	-0.00927859	-0.0615715	-0.0106497	-0.0147234	-0.00196423	-0.0211849	-0.00103589	-0.0202597	-0.00137574	0.00694662	-0.0560945	-0.0633249
	-37.9019	-0.0276545	-0.0456792	-0.0529896	-0.0644733	-0.0650796	-0.00745238	-0.00487099	0.00822722	0.0389659	-0.0497538	0.0420541	-0.00927574	-0.0615855	-0.0106453	-0.0147236	-0.00194568	-0.0211884	-0.0010201	-0.020264	-0.00136231	0.00695763	-0.0561021	-0.0633285
	-37.8744	-0.0276505	-0.0456739	-0.0529938	-0.0644803	-0.065086	-0.00745578	-0.00486995	0.00823157	0.038975	-0.0497619	0.0420546	-0.00927288	-0.0615996	-0.0106409	-0.0147238	-0.00192711	-0.0211919	-0.00100429	-0.0202682	-0.00134886	0.00696865	-0.0561097	-0.0633321
	-37.8469	-0.0276465	-0.0456686	-0.0529981	-0.0644874	-0.0650925	-0.00745918	-0.00486891	0.00823593	0.0389841	-0.04977	0.0420551	-0.00927002	-0.0616137	-0.0106365	-0.0147239	-0.00190851	-0.0211954	-0.000988457	-0.0202725	-0.00133538	0.00697968	-0.0561173	-0.0633357
	-37.8194	-0.0276424	-0.0456632	-0.0530023	-0.0644945	-0.0650989	-0.00746258	-0.00486786	0.00824029	0.0389932	-0.0497781	0.0420556	-0.00926715	-0.0616278	-0.0106321	-0.0147241	-0.00188988	-0.0211989	-0.000972603	-0.0202768	-0.0013219	0.00699073	-0.0561249	-0.0633392
	-37.7918	-0.0276383	-0.0456579	-0.0530065	-0.0645015	-0.0651054	-0.00746599	-0.00486681	0.00824466	0.0390023	-0.0497862	0.042056	-0.00926427	-0.0616419	-0.0106277	-0.0147243	-0.00187122	-0.0212024	-0.000956728	-0.0202811	-0.00130839	0.00700179	-0.0561325	-0.0633428
	-37.7642	-0.0276342	-0.0456525	-0.0530108	-0.0645085	-0.0651118	-0.0074694	-0.00486576	0.00824902	0.0390115	-0.0497944	0.0420565	-0.00926138	-0.061656	-0.0106232	-0.0147245	-0.00185253	-0.0212059	-0.000940831	-0.0202853	-0.00129486	0.00701286	-0.0561401	-0.0633463
	-37.7365	-0.0276301	-0.0456471	-0.053015	-0.0645156	-0.0651182	-0.00747281	-0.0048647	0.00825339	0.0390206	-0.0498025	0.042057	-0.00925848	-0.0616701	-0.0106188	-0.0147246	-0.00183382	-0.0212094	-0.000924912	-0.0202896	-0.00128132	0.00702394	-0.0561477	-0.0633498
	-37.7088	-0.027626	-0.0456417	-0.0530192	-0.0645226	-0.0651247	-0.00747623	-0.00486365	0.00825777	0.0390297	-0.0498106	0.0420574	-0.00925558	-0.0616843	-0.0106143	-0.0147248	-0.00181508	-0.0212129	-0.000908972	-0.0202939	-0.00126775	0.00703504	-0.0561552	-0.0633534
	-37.6811	-0.0276219	-0.0456362	-0.0530234	-0.0645296	-0.0651311	-0.00747965	-0.00486259	0.00826214	0.0390387	-0.0498188	0.0420578	-0.00925266	-0.0616984	-0.0106099	-0.014725	-0.00179631	-0.0212164	-0.000893011	-0.0202982	-0.00125417	0.00704615	-0.0561628	-0.0633569
	-37.6533	-0.0276177	-0.0456308	-0.0530276	-0.0645366	-0.0651375	-0.00748307	-0.00486152	0.00826652	0.0390478	-0.0498269	0.0420583	-0.00924974	-0.0617125	-0.0106054	-0.0147251	-0.00177751	-0.0212199	-0.000877028	-0.0203025	-0.00124057	0.00705727	-0.0561704	-0.0633604
	-37.6255	-0.0276136	-0.0456253	-0.0530318	-0.0645437	-0.0651439	-0.0074865	-0.00486046	0.0082709	0.0390569	-0.049835	0.0420587	-0.00924681	-0.0617267	-0.0106009	-0.0147253	-0.00175868	-0.0212235	-0.000861024	-0.0203068	-0.00122695	0.0070684	-0.056178	-0.0633638
	-37.5977	-0.0276094	-0.0456197	-0.053036	-0.0645507	-0.0651503	-0.00748993	-0.00485939	0.00827528	0.039066	-0.0498432	0.0420591	-0.00924388	-0.0617409	-0.0105964	-0.0147254	-0.00173983	-0.021227	-0.000844998	-0.0203111	-0.00121331	0.00707954	-0.0561856	-0.0633673
	-37.5698	-0.0276052	-0.0456142	-0.0530402	-0.0645577	-0.0651567	-0.00749336	-0.00485832	0.00827967	0.0390751	-0.0498513	0.0420595	-0.00924093	-0.061755	-0.0105919	-0.0147256	-0.00172094	-0.0212305	-0.000828951	-0.0203154	-0.00119965	0.0070907	-0.0561932	-0.0633708
	-37.5419	-0.027601	-0.0456086	-0.0530444	-0.0645647	-0.0651631	-0.00749679	-0.00485724	0.00828405	0.0390842	-0.0498594	0.0420598	-0.00923798	-0.0617692	-0.0105874	-0.0147257	-0.00170203	-0.021234	-0.000812883	-0.0203197	-0.00118597	0.00710187	-0.0562007	-0.0633742
	-37.5139	-0.0275968	-0.0456031	-0.0530486	-0.0645717	-0.0651695	-0.00750023	-0.00485616	0.00828844	0.0390932	-0.0498676	0.0420602	-0.00923502	-0.0617834	-0.0105829	-0.0147259	-0.0016831	-0.0212375	-0.000796793	-0.020324	-0.00117227	0.00711305	-0.0562083	-0.0633777
	-37.486	-0.0275925	-0.0455974	-0.0530528	-0.0645787	-0.0651758	-0.00750367	-0.00485508	0.00829283	0.0391023	-0.0498757	0.0420606	-0.00923205	-0.0617976	-0.0105783	-0.014726	-0.00166413	-0.021241	-0.000780682	-0.0203283	-0.00115856	0.00712425	-0.0562159	-0.0633811
	-37.4579	-0.0275883	-0.0455918	-0.053057	-0.0645856	-0.0651822	-0.00750712	-0.004854	0.00829723	0.0391114	-0.0498839	0.0420609	-0.00922907	-0.0618118	-0.0105738	-0.0147262	-0.00164514	-0.0212446	-0.00076455	-0.0203326	-0.00114483	0.00713545	-0.0562235	-0.0633845
	-37.4299	-0.027584	-0.0455862	-0.0530612	-0.0645926	-0.0651886	-0.00751057	-0.00485291	0.00830163	0.0391204	-0.049892	0.0420613	-0.00922609	-0.061826	-0.0105692	-0.0147263	-0.00162612	-0.0212481	-0.000748396	-0.0203369	-0.00113108	0.00714667	-0.056231	-0.063388
	-37.4018	-0.0275797	-0.0455805	-0.0530653	-0.0645996	-0.0651949	-0.00751402	-0.00485183	0.00830603	0.0391295	-0.0499001	0.0420616	-0.00922309	-0.0618402	-0.0105647	-0.0147264	-0.00160707	-0.0212516	-0.000732222	-0.0203412	-0.00111731	0.0071579	-0.0562386	-0.0633914
	-37.3737	-0.0275754	-0.0455748	-0.0530695	-0.0646066	-0.0652013	-0.00751747	-0.00485073	0.00831043	0.0391385	-0.0499083	0.0420619	-0.00922009	-0.0618544	-0.0105601	-0.0147266	-0.00158799	-0.0212551	-0.000716026	-0.0203455	-0.00110352	0.00716914	-0.0562462	-0.0633947
	-37.3455	-0.0275711	-0.045569	-0.0530736	-0.0646135	-0.0652076	-0.00752093	-0.00484964	0.00831483	0.0391475	-0.0499164	0.0420622	-0.00921708	-0.0618686	-0.0105555	-0.0147267	-0.00156889	-0.0212587	-0.000699809	-0.0203498	-0.00108971	0.00718039	-0.0562537	-0.0633981
	-37.3173	-0.0275668	-0.0455633	-0.0530778	-0.0646205	-0.065214	-0.00752439	-0.00484854	0.00831924	0.0391566	-0.0499246	0.0420625	-0.00921406	-0.0618829	-0.0105509	-0.0147268	-0.00154976	-0.0212622	-0.000683571	-0.0203541	-0.00107588	0.00719166	-0.0562613	-0.0634015
	-37.2891	-0.0275624	-0.0455575	-0.0530819	-0.0646274	-0.0652203	-0.00752785	-0.00484744	0.00832365	0.0391656	-0.0499327	0.0420628	-0.00921104	-0.0618971	-0.0105463	-0.0147269	-0.0015306	-0.0212657	-0.000667312	-0.0203584	-0.00106204	0.00720294	-0.0562688	-0.0634049
	-37.2608	-0.0275581	-0.0455517	-0.0530861	-0.0646344	-0.0652266	-0.00753131	-0.00484634	0.00832806	0.0391746	-0.0499409	0.0420631	-0.009208	-0.0619113	-0.0105417	-0.014727	-0.00151142	-0.0212692	-0.000651032	-0.0203627	-0.00104818	0.00721423	-0.0562764	-0.0634082
	-37.2325	-0.0275537	-0.0455459	-0.0530902	-0.0646413	-0.065233	-0.00753478	-0.00484523	0.00833248	0.0391837	-0.049949	0.0420633	-0.00920496	-0.0619256	-0.0105371	-0.0147271	-0.00149221	-0.0212728	-0.00063473	-0.0203671	-0.00103429	0.00722553	-0.0562839	-0.0634115
	-37.2042	-0.0275493	-0.04554	-0.0530943	-0.0646483	-0.0652393	-0.00753825	-0.00484412	0.00833689	0.0391927	-0.0499572	0.0420636	-0.00920191	-0.0619399	-0.0105325	-0.0147272	-0.00147297	-0.0212763	-0.000618408	-0.0203714	-0.0010204	0.00723684	-0.0562915	-0.0634149
	-37.1758	-0.0275449	-0.0455342	-0.0530985	-0.0646552	-0.0652456	-0.00754173	-0.00484301	0.00834131	0.0392017	-0.0499653	0.0420638	-0.00919885	-0.0619541	-0.0105278	-0.0147273	-0.0014537	-0.0212798	-0.000602065	-0.0203757	-0.00100648	0.00724817	-0.056299	-0.0634182
	-37.1474	-0.0275405	-0.0455283	-0.0531026	-0.0646621	-0.0652519	-0.00754521	-0.0048419	0.00834573	0.0392107	-0.0499735	0.0420641	-0.00919578	-0.0619684	-0.0105232	-0.0147274	-0.00143441	-0.0212833	-0.000585701	-0.02038	-0.00099254	0.00725951	-0.0563066	-0.0634215
	-37.1189	-0.0275361	-0.0455224	-0.0531067	-0.064669	-0.0652582	-0.00754869	-0.00484078	0.00835015	0.0392197	-0.0499816	0.0420643	-0.00919271	-0.0619827	-0.0105185	-0.0147275	-0.00141509	-0.0212869	-0.000569316	-0.0203844	-0.000978585	0.00727086	-0.0563141	-0.0634248
	-37.0905	-0.0275316	-0.0455164	-0.0531108	-0.064676	-0.0652645	-0.00755217	-0.00483966	0.00835458	0.0392287	-0.0499898	0.0420645	-0.00918962	-0.061997	-0.0105139	-0.0147276	-0.00139574	-0.0212904	-0.00055291	-0.0203887	-0.000964612	0.00728222	-0.0563216	-0.0634281
	-37.062	-0.0275272	-0.0455104	-0.0531149	-0.0646829	-0.0652707	-0.00755566	-0.00483854	0.00835901	0.0392377	-0.0499979	0.0420647	-0.00918653	-0.0620113	-0.0105092	-0.0147277	-0.00137636	-0.0212939	-0.000536484	-0.020393	-0.00095062	0.00729359	-0.0563292	-0.0634313
	-37.0334	-0.0275227	-0.0455044	-0.053119	-0.0646898	-0.065277	-0.00755915	-0.00483741	0.00836344	0.0392467	-0.0500061	0.0420649	-0.00918343	-0.0620256	-0.0105045	-0.0147278	-0.00135696	-0.0212975	-0.000520036	-0.0203973	-0.00093661	0.00730497	-0.0563367	-0.0634346
	-37.0048	-0.0275182	-0.0454984	-0.0531231	-0.0646966	-0.0652833	-0.00756264	-0.00483628	0.00836787	0.0392556	-0.0500142	0.0420651	-0.00918032	-0.0620399	-0.0104998	-0.0147279	-0.00133754	-0.021301	-0.000503568	-0.0204017	-0.000922581	0.00731637	-0.0563442	-0.0634378
	-36.9762	-0.0275137	-0.0454924	-0.0531271	-0.0647035	-0.0652895	-0.00756613	-0.00483515	0.0083723	0.0392646	-0.0500224	0.0420652	-0.0091772	-0.0620542	-0.0104951	-0.0147279	-0.00131808	-0.0213045	-0.000487079	-0.020406	-0.000908534	0.00732778	-0.0563517	-0.0634411
	-36.9475	-0.0275091	-0.0454863	-0.0531312	-0.0647104	-0.0652958	-0.00756963	-0.00483402	0.00837674	0.0392736	-0.0500305	0.0420654	-0.00917408	-0.0620685	-0.0104904	-0.014728	-0.0012986	-0.0213081	-0.00047057	-0.0204104	-0.000894469	0.0073392	-0.0563593	-0.0634443
	-36.9189	-0.0275046	-0.0454802	-0.0531353	-0.0647173	-0.065302	-0.00757313	-0.00483288	0.00838118	0.0392826	-0.0500387	0.0420655	-0.00917095	-0.0620828	-0.0104857	-0.0147281	-0.00127909	-0.0213116	-0.000454039	-0.0204147	-0.000880386	0.00735063	-0.0563668	-0.0634475
	-36.8901	-0.0275001	-0.0454741	-0.0531394	-0.0647242	-0.0653083	-0.00757664	-0.00483174	0.00838562	0.0392915	-0.0500468	0.0420657	-0.0091678	-0.0620972	-0.010481	-0.0147281	-0.00125956	-0.0213151	-0.000437488	-0.020419	-0.000866285	0.00736207	-0.0563743	-0.0634507
	-36.8614	-0.0274955	-0.045468	-0.0531434	-0.064731	-0.0653145	-0.00758014	-0.0048306	0.00839006	0.0393005	-0.050055	0.0420658	-0.00916465	-0.0621115	-0.0104762	-0.0147282	-0.00123999	-0.0213187	-0.000420917	-0.0204234	-0.000852165	0.00737353	-0.0563818	-0.0634539
	-36.8326	-0.0274909	-0.0454618	-0.0531475	-0.0647379	-0.0653207	-0.00758365	-0.00482945	0.00839451	0.0393094	-0.0500632	0.0420659	-0.00916149	-0.0621259	-0.0104715	-0.0147283	-0.00122041	-0.0213222	-0.000404325	-0.0204277	-0.000838027	0.00738499	-0.0563893	-0.0634571
	-36.8038	-0.0274863	-0.0454556	-0.0531515	-0.0647447	-0.0653269	-0.00758717	-0.0048283	0.00839895	0.0393183	-0.0500713	0.042066	-0.00915833	-0.0621402	-0.0104667	-0.0147283	-0.00120079	-0.0213258	-0.000387712	-0.0204321	-0.000823871	0.00739647	-0.0563968	-0.0634602
	-36.7749	-0.0274817	-0.0454494	-0.0531555	-0.0647516	-0.0653331	-0.00759068	-0.00482715	0.0084034	0.0393273	-0.0500795	0.0420661	-0.00915515	-0.0621546	-0.0104619	-0.0147284	-0.00118115	-0.0213293	-0.000371079	-0.0204364	-0.000809697	0.00740796	-0.0564043	-0.0634634
	-36.746	-0.027477	-0.0454431	-0.0531596	-0.0647584	-0.0653393	-0.0075942	-0.00482599	0.00840785	0.0393362	-0.0500876	0.0420662	-0.00915197	-0.062169	-0.0104572	-0.0147284	-0.00116148	-0.0213328	-0.000354425	-0.0204408	-0.000795504	0.00741946	-0.0564118	-0.0634665
	-36.7171	-0.0274724	-0.0454369	-0.0531636	-0.0647652	-0.0653455	-0.00759772	-0.00482483	0.00841231	0.0393451	-0.0500958	0.0420662	-0.00914877	-0.0621833	-0.0104524	-0.0147285	-0.00114179	-0.0213364	-0.000337751	-0.0204451	-0.000781294	0.00743097	-0.0564193	-0.0634696
	-36.6881	-0.0274677	-0.0454306	-0.0531676	-0.064772	-0.0653517	-0.00760124	-0.00482367	0.00841676	0.039354	-0.0501039	0.0420663	-0.00914557	-0.0621977	-0.0104476	-0.0147285	-0.00112207	-0.0213399	-0.000321056	-0.0204495	-0.000767065	0.00744249	-0.0564268	-0.0634727
	-36.6591	-0.0274631	-0.0454243	-0.0531716	-0.0647789	-0.0653579	-0.00760477	-0.00482251	0.00842122	0.039363	-0.0501121	0.0420663	-0.00914236	-0.0622121	-0.0104428	-0.0147285	-0.00110232	-0.0213435	-0.000304341	-0.0204538	-0.000752818	0.00745403	-0.0564343	-0.0634758
	-36.63	-0.0274584	-0.0454179	-0.0531756	-0.0647857	-0.065364	-0.0076083	-0.00482134	0.00842568	0.0393719	-0.0501202	0.0420664	-0.00913914	-0.0622265	-0.0104379	-0.0147286	-0.00108255	-0.021347	-0.000287606	-0.0204582	-0.000738554	0.00746557	-0.0564417	-0.0634789
	-36.601	-0.0274536	-0.0454115	-0.0531796	-0.0647925	-0.0653702	-0.00761183	-0.00482017	0.00843014	0.0393808	-0.0501284	0.0420664	-0.00913592	-0.0622409	-0.0104331	-0.0147286	-0.00106275	-0.0213505	-0.00027085	-0.0204625	-0.000724271	0.00747713	-0.0564492	-0.063482
	-36.5719	-0.0274489	-0.0454051	-0.0531836	-0.0647993	-0.0653763	-0.00761537	-0.004819	0.0084346	0.0393896	-0.0501365	0.0420664	-0.00913268	-0.0622553	-0.0104283	-0.0147286	-0.00104293	-0.0213541	-0.000254074	-0.0204669	-0.00070997	0.0074887	-0.0564567	-0.0634851
	-36.5427	-0.0274442	-0.0453987	-0.0531876	-0.064806	-0.0653825	-0.0076189	-0.00481783	0.00843907	0.0393985	-0.0501447	0.0420664	-0.00912944	-0.0622697	-0.0104234	-0.0147286	-0.00102308	-0.0213576	-0.000237277	-0.0204713	-0.000695651	0.00750028	-0.0564641	-0.0634881
	-36.5135	-0.0274394	-0.0453923	-0.0531916	-0.0648128	-0.0653886	-0.00762244	-0.00481665	0.00844353	0.0394074	-0.0501528	0.0420664	-0.00912618	-0.0622841	-0.0104186	-0.0147286	-0.0010032	-0.0213612	-0.000220461	-0.0204756	-0.000681315	0.00751187	-0.0564716	-0.0634912
	-36.4843	-0.0274346	-0.0453858	-0.0531956	-0.0648196	-0.0653947	-0.00762599	-0.00481547	0.008448	0.0394163	-0.050161	0.0420664	-0.00912292	-0.0622985	-0.0104137	-0.0147286	-0.000983302	-0.0213647	-0.000203624	-0.02048	-0.00066696	0.00752347	-0.0564791	-0.0634942
	-36.4551	-0.0274299	-0.0453793	-0.0531995	-0.0648263	-0.0654008	-0.00762953	-0.00481428	0.00845247	0.0394252	-0.0501691	0.0420664	-0.00911965	-0.0623129	-0.0104088	-0.0147286	-0.000963375	-0.0213682	-0.000186767	-0.0204843	-0.000652587	0.00753509	-0.0564865	-0.0634972
	-36.4258	-0.0274251	-0.0453728	-0.0532035	-0.0648331	-0.0654069	-0.00763308	-0.00481309	0.00845694	0.039434	-0.0501773	0.0420663	-0.00911637	-0.0623274	-0.0104039	-0.0147286	-0.000943421	-0.0213718	-0.00016989	-0.0204887	-0.000638197	0.00754671	-0.056494	-0.0635002
	-36.3965	-0.0274202	-0.0453662	-0.0532075	-0.0648399	-0.065413	-0.00763663	-0.0048119	0.00846142	0.0394429	-0.0501854	0.0420663	-0.00911309	-0.0623418	-0.010399	-0.0147286	-0.000923442	-0.0213753	-0.000152992	-0.0204931	-0.000623788	0.00755835	-0.0565014	-0.0635032
	-36.3671	-0.0274154	-0.0453597	-0.0532114	-0.0648466	-0.0654191	-0.00764019	-0.00481071	0.00846589	0.0394517	-0.0501936	0.0420662	-0.00910979	-0.0623562	-0.0103941	-0.0147286	-0.000903438	-0.0213789	-0.000136075	-0.0204974	-0.000609362	0.00756999	-0.0565089	-0.0635062
	-36.3378	-0.0274105	-0.0453531	-0.0532153	-0.0648533	-0.0654252	-0.00764374	-0.00480951	0.00847037	0.0394606	-0.0502017	0.0420661	-0.00910649	-0.0623707	-0.0103892	-0.0147286	-0.000883408	-0.0213824	-0.000119137	-0.0205018	-0.000594918	0.00758165	-0.0565163	-0.0635091
	-36.3083	-0.0274057	-0.0453464	-0.0532193	-0.06486	-0.0654313	-0.0076473	-0.00480831	0.00847485	0.0394694	-0.0502099	0.042066	-0.00910318	-0.0623851	-0.0103843	-0.0147286	-0.000863352	-0.021386	-0.00010218	-0.0205062	-0.000580456	0.00759332	-0.0565237	-0.0635121
	-36.2789	-0.0274008	-0.0453398	-0.0532232	-0.0648668	-0.0654374	-0.00765087	-0.00480711	0.00847933	0.0394782	-0.050218	0.0420659	-0.00909985	-0.0623996	-0.0103794	-0.0147286	-0.000843271	-0.0213895	-8.52021e-05	-0.0205106	-0.000565976	0.007605	-0.0565311	-0.063515
	-36.2494	-0.0273959	-0.0453331	-0.0532271	-0.0648735	-0.0654434	-0.00765443	-0.00480591	0.00848381	0.039487	-0.0502262	0.0420658	-0.00909652	-0.0624141	-0.0103744	-0.0147286	-0.000823165	-0.0213931	-6.82045e-05	-0.0205149	-0.000551479	0.00761669	-0.0565386	-0.0635179
	-36.2199	-0.027391	-0.0453264	-0.053231	-0.0648802	-0.0654495	-0.007658	-0.0048047	0.0084883	0.0394959	-0.0502343	0.0420657	-0.00909318	-0.0624285	-0.0103695	-0.0147286	-0.000803034	-0.0213966	-5.11871e-05	-0.0205193	-0.000536964	0.0076284	-0.056546	-0.0635209
	-36.1903	-0.027386	-0.0453197	-0.0532349	-0.0648869	-0.0654555	-0.00766157	-0.00480349	0.00849278	0.0395047	-0.0502425	0.0420655	-0.00908984	-0.062443	-0.0103645	-0.0147285	-0.000782877	-0.0214001	-3.41497e-05	-0.0205237	-0.000522431	0.00764011	-0.0565534	-0.0635237
	-36.1607	-0.0273811	-0.0453129	-0.0532388	-0.0648936	-0.0654615	-0.00766514	-0.00480227	0.00849727	0.0395135	-0.0502506	0.0420654	-0.00908648	-0.0624575	-0.0103595	-0.0147285	-0.000762695	-0.0214037	-1.70924e-05	-0.0205281	-0.00050788	0.00765183	-0.0565608	-0.0635266
	-36.1311	-0.0273761	-0.0453061	-0.0532427	-0.0649002	-0.0654675	-0.00766872	-0.00480106	0.00850176	0.0395223	-0.0502588	0.0420652	-0.00908312	-0.0624719	-0.0103546	-0.0147285	-0.000742487	-0.0214072	-1.525e-08	-0.0205324	-0.000493312	0.00766357	-0.0565682	-0.0635295
	-36.1014	-0.0273711	-0.0452993	-0.0532466	-0.0649069	-0.0654736	-0.00767229	-0.00479984	0.00850625	0.039531	-0.0502669	0.0420651	-0.00907974	-0.0624864	-0.0103496	-0.0147284	-0.000722255	-0.0214108	1.70817e-05	-0.0205368	-0.000478725	0.00767531	-0.0565756	-0.0635324
	-36.0718	-0.0273661	-0.0452925	-0.0532505	-0.0649136	-0.0654796	-0.00767587	-0.00479861	0.00851074	0.0395398	-0.050275	0.0420649	-0.00907636	-0.0625009	-0.0103446	-0.0147284	-0.000701998	-0.0214143	3.41984e-05	-0.0205412	-0.000464122	0.00768707	-0.056583	-0.0635352
	-36.042	-0.0273611	-0.0452856	-0.0532543	-0.0649202	-0.0654856	-0.00767946	-0.00479739	0.00851524	0.0395486	-0.0502832	0.0420647	-0.00907297	-0.0625154	-0.0103396	-0.0147283	-0.000681716	-0.0214179	5.13349e-05	-0.0205456	-0.0004495	0.00769884	-0.0565904	-0.063538
	-36.0123	-0.0273561	-0.0452787	-0.0532582	-0.0649269	-0.0654915	-0.00768304	-0.00479616	0.00851973	0.0395574	-0.0502913	0.0420645	-0.00906957	-0.0625299	-0.0103345	-0.0147283	-0.000661409	-0.0214214	6.84911e-05	-0.02055	-0.000434861	0.00771062	-0.0565978	-0.0635408
	-35.9825	-0.027351	-0.0452718	-0.053262	-0.0649335	-0.0654975	-0.00768663	-0.00479492	0.00852423	0.0395661	-0.0502995	0.0420643	-0.00906616	-0.0625444	-0.0103295	-0.0147282	-0.000641077	-0.021425	8.5667e-05	-0.0205543	-0.000420205	0.00772241	-0.0566051	-0.0635436
	-35.9526	-0.027346	-0.0452648	-0.0532659	-0.0649401	-0.0655035	-0.00769022	-0.00479369	0.00852873	0.0395749	-0.0503076	0.042064	-0.00906274	-0.0625589	-0.0103245	-0.0147281	-0.00062072	-0.0214285	0.000102863	-0.0205587	-0.000405531	0.00773421	-0.0566125	-0.0635464
	-35.9228	-0.0273409	-0.0452579	-0.0532697	-0.0649467	-0.0655094	-0.00769382	-0.00479245	0.00853323	0.0395836	-0.0503157	0.0420638	-0.00905931	-0.0625734	-0.0103194	-0.0147281	-0.000600339	-0.0214321	0.000120078	-0.0205631	-0.000390839	0.00774602	-0.0566199	-0.0635492
	-35.8929	-0.0273358	-0.0452509	-0.0532735	-0.0649533	-0.0655154	-0.00769741	-0.00479121	0.00853773	0.0395923	-0.0503239	0.0420636	-0.00905588	-0.062588	-0.0103144	-0.014728	-0.000579933	-0.0214356	0.000137313	-0.0205675	-0.00037613	0.00775784	-0.0566272	-0.063552
	-35.863	-0.0273307	-0.0452438	-0.0532774	-0.06496	-0.0655213	-0.00770101	-0.00478997	0.00854224	0.0396011	-0.050332	0.0420633	-0.00905243	-0.0626025	-0.0103093	-0.0147279	-0.000559503	-0.0214391	0.000154567	-0.0205719	-0.000361403	0.00776967	-0.0566346	-0.0635547
	-35.833	-0.0273256	-0.0452368	-0.0532812	-0.0649665	-0.0655272	-0.00770461	-0.00478872	0.00854674	0.0396098	-0.0503401	0.042063	-0.00904898	-0.062617	-0.0103042	-0.0147278	-0.000539048	-0.0214427	0.000171841	-0.0205763	-0.000346659	0.00778152	-0.0566419	-0.0635574
	-35.803	-0.0273204	-0.0452297	-0.053285	-0.0649731	-0.0655331	-0.00770822	-0.00478747	0.00855125	0.0396185	-0.0503482	0.0420627	-0.00904552	-0.0626315	-0.0102991	-0.0147278	-0.000518568	-0.0214462	0.000189134	-0.0205807	-0.000331897	0.00779337	-0.0566493	-0.0635602
	-35.773	-0.0273153	-0.0452226	-0.0532888	-0.0649797	-0.0655391	-0.00771182	-0.00478621	0.00855576	0.0396272	-0.0503564	0.0420624	-0.00904205	-0.0626461	-0.010294	-0.0147277	-0.000498064	-0.0214498	0.000206447	-0.0205851	-0.000317118	0.00780523	-0.0566566	-0.0635629
	-35.7429	-0.0273101	-0.0452154	-0.0532926	-0.0649863	-0.065545	-0.00771543	-0.00478496	0.00856027	0.0396359	-0.0503645	0.0420621	-0.00903857	-0.0626606	-0.0102889	-0.0147276	-0.000477536	-0.0214533	0.000223779	-0.0205895	-0.000302321	0.00781711	-0.056664	-0.0635656
	-35.7128	-0.0273049	-0.0452083	-0.0532963	-0.0649928	-0.0655508	-0.00771904	-0.0047837	0.00856478	0.0396446	-0.0503726	0.0420618	-0.00903508	-0.0626752	-0.0102838	-0.0147275	-0.000456984	-0.0214569	0.000241131	-0.0205939	-0.000287508	0.00782899	-0.0566713	-0.0635682
	-35.6827	-0.0272997	-0.0452011	-0.0533001	-0.0649994	-0.0655567	-0.00772265	-0.00478244	0.00856929	0.0396533	-0.0503807	0.0420615	-0.00903158	-0.0626897	-0.0102787	-0.0147274	-0.000436407	-0.0214604	0.000258502	-0.0205982	-0.000272676	0.00784089	-0.0566786	-0.0635709
	-35.6525	-0.0272944	-0.0451939	-0.0533039	-0.0650059	-0.0655626	-0.00772627	-0.00478117	0.0085738	0.039662	-0.0503889	0.0420611	-0.00902807	-0.0627043	-0.0102735	-0.0147273	-0.000415807	-0.021464	0.000275892	-0.0206026	-0.000257827	0.0078528	-0.0566859	-0.0635735
	-35.6223	-0.0272892	-0.0451866	-0.0533076	-0.0650124	-0.0655684	-0.00772989	-0.0047799	0.00857832	0.0396706	-0.050397	0.0420608	-0.00902456	-0.0627188	-0.0102684	-0.0147272	-0.000395182	-0.0214675	0.000293302	-0.020607	-0.000242961	0.00786471	-0.0566932	-0.0635762
	-35.5921	-0.0272839	-0.0451793	-0.0533114	-0.065019	-0.0655743	-0.00773351	-0.00477863	0.00858283	0.0396793	-0.0504051	0.0420604	-0.00902103	-0.0627334	-0.0102632	-0.014727	-0.000374533	-0.0214711	0.000310731	-0.0206114	-0.000228078	0.00787664	-0.0567005	-0.0635788
	-35.5618	-0.0272787	-0.045172	-0.0533151	-0.0650255	-0.0655801	-0.00773713	-0.00477736	0.00858735	0.039688	-0.0504132	0.04206	-0.0090175	-0.0627479	-0.0102581	-0.0147269	-0.000353861	-0.0214746	0.000328179	-0.0206158	-0.000213178	0.00788858	-0.0567078	-0.0635814
	-35.5315	-0.0272734	-0.0451647	-0.0533188	-0.065032	-0.0655859	-0.00774076	-0.00477608	0.00859187	0.0396966	-0.0504213	0.0420596	-0.00901395	-0.0627625	-0.0102529	-0.0147268	-0.000333164	-0.0214781	0.000345647	-0.0206202	-0.00019826	0.00790053	-0.0567151	-0.063584
	-35.5012	-0.027268	-0.0451574	-0.0533226	-0.0650385	-0.0655918	-0.00774439	-0.0047748	0.00859639	0.0397052	-0.0504294	0.0420592	-0.0090104	-0.0627771	-0.0102477	-0.0147267	-0.000312444	-0.0214817	0.000363133	-0.0206246	-0.000183324	0.00791249	-0.0567224	-0.0635866
	-35.4708	-0.0272627	-0.04515	-0.0533263	-0.0650449	-0.0655976	-0.00774802	-0.00477351	0.00860091	0.0397139	-0.0504375	0.0420588	-0.00900684	-0.0627916	-0.0102425	-0.0147265	-0.0002917	-0.0214852	0.000380639	-0.020629	-0.000168372	0.00792446	-0.0567297	-0.0635891
	-35.4404	-0.0272574	-0.0451426	-0.05333	-0.0650514	-0.0656034	-0.00775165	-0.00477223	0.00860543	0.0397225	-0.0504456	0.0420584	-0.00900327	-0.0628062	-0.0102373	-0.0147264	-0.000270933	-0.0214888	0.000398164	-0.0206334	-0.000153402	0.00793643	-0.056737	-0.0635917
	-35.41	-0.027252	-0.0451351	-0.0533337	-0.0650579	-0.0656091	-0.00775529	-0.00477094	0.00860996	0.0397311	-0.0504538	0.0420579	-0.00899969	-0.0628208	-0.0102321	-0.0147263	-0.000250141	-0.0214923	0.000415708	-0.0206378	-0.000138416	0.00794842	-0.0567443	-0.0635942
	-35.3795	-0.0272466	-0.0451276	-0.0533374	-0.0650643	-0.0656149	-0.00775893	-0.00476964	0.00861448	0.0397397	-0.0504619	0.0420575	-0.0089961	-0.0628354	-0.0102269	-0.0147261	-0.000229327	-0.0214959	0.000433271	-0.0206422	-0.000123412	0.00796042	-0.0567515	-0.0635967
	-35.349	-0.0272412	-0.0451201	-0.053341	-0.0650708	-0.0656207	-0.00776257	-0.00476835	0.00861901	0.0397483	-0.05047	0.042057	-0.0089925	-0.06285	-0.0102216	-0.014726	-0.000208489	-0.0214994	0.000450853	-0.0206466	-0.000108391	0.00797243	-0.0567588	-0.0635992
	-35.3185	-0.0272358	-0.0451126	-0.0533447	-0.0650772	-0.0656264	-0.00776621	-0.00476705	0.00862354	0.0397569	-0.0504781	0.0420565	-0.0089889	-0.0628646	-0.0102164	-0.0147258	-0.000187627	-0.0215029	0.000468454	-0.020651	-9.33525e-05	0.00798446	-0.056766	-0.0636017
	-35.2879	-0.0272304	-0.045105	-0.0533484	-0.0650836	-0.0656322	-0.00776985	-0.00476574	0.00862807	0.0397655	-0.0504861	0.042056	-0.00898528	-0.0628792	-0.0102111	-0.0147256	-0.000166742	-0.0215065	0.000486074	-0.0206555	-7.82972e-05	0.00799649	-0.0567733	-0.0636042
	-35.2573	-0.0272249	-0.0450975	-0.053352	-0.0650901	-0.0656379	-0.0077735	-0.00476444	0.0086326	0.039774	-0.0504942	0.0420555	-0.00898166	-0.0628937	-0.0102059	-0.0147255	-0.000145834	-0.02151	0.000503713	-0.0206599	-6.32248e-05	0.00800853	-0.0567805	-0.0636066
	-35.2267	-0.0272195	-0.0450898	-0.0533557	-0.0650965	-0.0656436	-0.00777715	-0.00476313	0.00863713	0.0397826	-0.0505023	0.042055	-0.00897802	-0.0629083	-0.0102006	-0.0147253	-0.000124903	-0.0215136	0.000521371	-0.0206643	-4.81354e-05	0.00802058	-0.0567877	-0.0636091
	-35.196	-0.027214	-0.0450822	-0.0533593	-0.0651029	-0.0656493	-0.0077808	-0.00476182	0.00864166	0.0397912	-0.0505104	0.0420545	-0.00897438	-0.0629229	-0.0101953	-0.0147251	-0.000103949	-0.0215171	0.000539047	-0.0206687	-3.30289e-05	0.00803264	-0.056795	-0.0636115
	-35.1653	-0.0272085	-0.0450745	-0.0533629	-0.0651092	-0.065655	-0.00778446	-0.0047605	0.00864619	0.0397997	-0.0505185	0.042054	-0.00897073	-0.0629376	-0.01019	-0.014725	-8.29712e-05	-0.0215206	0.000556743	-0.0206731	-1.79054e-05	0.00804471	-0.0568022	-0.0636139
	-35.1346	-0.027203	-0.0450668	-0.0533665	-0.0651156	-0.0656607	-0.00778812	-0.00475918	0.00865073	0.0398083	-0.0505266	0.0420534	-0.00896706	-0.0629522	-0.0101847	-0.0147248	-6.19709e-05	-0.0215242	0.000574457	-0.0206775	-2.76493e-06	0.00805679	-0.0568094	-0.0636163
	-35.1038	-0.0271974	-0.0450591	-0.0533701	-0.065122	-0.0656664	-0.00779177	-0.00475786	0.00865526	0.0398168	-0.0505347	0.0420529	-0.00896339	-0.0629668	-0.0101794	-0.0147246	-4.09476e-05	-0.0215277	0.00059219	-0.0206819	1.23925e-05	0.00806888	-0.0568166	-0.0636187
	-35.073	-0.0271919	-0.0450513	-0.0533737	-0.0651283	-0.065672	-0.00779544	-0.00475654	0.0086598	0.0398253	-0.0505427	0.0420523	-0.00895971	-0.0629814	-0.0101741	-0.0147244	-1.99016e-05	-0.0215313	0.000609942	-0.0206863	2.75669e-05	0.00808098	-0.0568238	-0.063621
	-35.0422	-0.0271863	-0.0450436	-0.0533773	-0.0651347	-0.0656777	-0.0077991	-0.00475521	0.00866434	0.0398338	-0.0505508	0.0420517	-0.00895602	-0.062996	-0.0101687	-0.0147242	1.16723e-06	-0.0215348	0.000627712	-0.0206907	4.27582e-05	0.00809309	-0.056831	-0.0636234
	-35.0113	-0.0271807	-0.0450357	-0.0533809	-0.065141	-0.0656833	-0.00780277	-0.00475388	0.00866888	0.0398423	-0.0505589	0.0420511	-0.00895232	-0.0630106	-0.0101634	-0.014724	2.22587e-05	-0.0215383	0.000645501	-0.0206951	5.79664e-05	0.00810522	-0.0568381	-0.0636257
	-34.9804	-0.0271751	-0.0450279	-0.0533845	-0.0651473	-0.065689	-0.00780643	-0.00475255	0.00867342	0.0398508	-0.050567	0.0420505	-0.00894862	-0.0630252	-0.010158	-0.0147238	4.33728e-05	-0.0215419	0.000663309	-0.0206995	7.31915e-05	0.00811735	-0.0568453	-0.063628
	-34.9495	-0.0271695	-0.04502	-0.053388	-0.0651536	-0.0656946	-0.0078101	-0.00475121	0.00867796	0.0398593	-0.050575	0.0420499	-0.0089449	-0.0630399	-0.0101527	-0.0147236	6.45094e-05	-0.0215454	0.000681135	-0.020704	8.84335e-05	0.00812949	-0.0568525	-0.0636303
	-34.9185	-0.0271639	-0.0450121	-0.0533916	-0.0651599	-0.0657002	-0.00781378	-0.00474987	0.0086825	0.0398678	-0.0505831	0.0420492	-0.00894117	-0.0630545	-0.0101473	-0.0147234	8.56685e-05	-0.021549	0.00069898	-0.0207084	0.000103692	0.00814164	-0.0568597	-0.0636326
	-34.8875	-0.0271582	-0.0450042	-0.0533951	-0.0651662	-0.0657058	-0.00781745	-0.00474853	0.00868704	0.0398763	-0.0505911	0.0420486	-0.00893744	-0.0630691	-0.0101419	-0.0147232	0.00010685	-0.0215525	0.000716843	-0.0207128	0.000118968	0.0081538	-0.0568668	-0.0636349
	-34.8565	-0.0271526	-0.0449962	-0.0533987	-0.0651725	-0.0657114	-0.00782113	-0.00474718	0.00869158	0.0398847	-0.0505992	0.0420479	-0.00893369	-0.0630838	-0.0101365	-0.0147229	0.000128054	-0.021556	0.000734725	-0.0207172	0.00013426	0.00816597	-0.056874	-0.0636371
	-34.8254	-0.0271469	-0.0449882	-0.0534022	-0.0651788	-0.0657169	-0.00782481	-0.00474583	0.00869613	0.0398932	-0.0506073	0.0420472	-0.00892993	-0.0630984	-0.0101311	-0.0147227	0.00014928	-0.0215596	0.000752625	-0.0207216	0.00014957	0.00817815	-0.0568811	-0.0636393
	-34.7943	-0.0271412	-0.0449802	-0.0534057	-0.065185	-0.0657225	-0.00782849	-0.00474448	0.00870067	0.0399016	-0.0506153	0.0420466	-0.00892617	-0.063113	-0.0101257	-0.0147225	0.000170528	-0.0215631	0.000770543	-0.020726	0.000164895	0.00819034	-0.0568882	-0.0636416
	-34.7632	-0.0271354	-0.0449721	-0.0534092	-0.0651913	-0.065728	-0.00783218	-0.00474312	0.00870522	0.0399101	-0.0506234	0.0420459	-0.0089224	-0.0631277	-0.0101203	-0.0147222	0.000191798	-0.0215666	0.00078848	-0.0207304	0.000180238	0.00820254	-0.0568953	-0.0636438
	-34.732	-0.0271297	-0.0449641	-0.0534127	-0.0651975	-0.0657336	-0.00783586	-0.00474176	0.00870977	0.0399185	-0.0506314	0.0420452	-0.00891861	-0.0631423	-0.0101149	-0.014722	0.000213091	-0.0215702	0.000806436	-0.0207348	0.000195597	0.00821475	-0.0569025	-0.0636459
	-34.7009	-0.0271239	-0.0449559	-0.0534162	-0.0652037	-0.0657391	-0.00783955	-0.0047404	0.00871431	0.0399269	-0.0506394	0.0420444	-0.00891482	-0.063157	-0.0101094	-0.0147217	0.000234405	-0.0215737	0.000824409	-0.0207393	0.000210973	0.00822697	-0.0569096	-0.0636481
	-34.6696	-0.0271182	-0.0449478	-0.0534197	-0.06521	-0.0657446	-0.00784324	-0.00473904	0.00871886	0.0399353	-0.0506475	0.0420437	-0.00891102	-0.0631716	-0.010104	-0.0147215	0.000255741	-0.0215772	0.000842401	-0.0207437	0.000226366	0.0082392	-0.0569167	-0.0636503
	-34.6384	-0.0271124	-0.0449396	-0.0534231	-0.0652162	-0.0657501	-0.00784693	-0.00473767	0.00872341	0.0399437	-0.0506555	0.042043	-0.00890721	-0.0631862	-0.0100985	-0.0147212	0.000277099	-0.0215807	0.000860412	-0.0207481	0.000241776	0.00825144	-0.0569238	-0.0636524
	-34.6071	-0.0271066	-0.0449314	-0.0534266	-0.0652223	-0.0657556	-0.00785063	-0.0047363	0.00872796	0.0399521	-0.0506636	0.0420422	-0.00890339	-0.0632009	-0.010093	-0.014721	0.000298479	-0.0215843	0.00087844	-0.0207525	0.000257201	0.00826369	-0.0569309	-0.0636545
	-34.5758	-0.0271007	-0.0449232	-0.05343	-0.0652285	-0.065761	-0.00785432	-0.00473492	0.00873251	0.0399605	-0.0506716	0.0420414	-0.00889956	-0.0632155	-0.0100875	-0.0147207	0.00031988	-0.0215878	0.000896487	-0.0207569	0.000272644	0.00827594	-0.0569379	-0.0636566
	-34.5444	-0.0270949	-0.0449149	-0.0534335	-0.0652347	-0.0657665	-0.00785802	-0.00473354	0.00873706	0.0399689	-0.0506796	0.0420406	-0.00889572	-0.0632302	-0.0100821	-0.0147204	0.000341303	-0.0215913	0.000914551	-0.0207613	0.000288103	0.00828821	-0.056945	-0.0636587
	-34.513	-0.027089	-0.0449066	-0.0534369	-0.0652408	-0.065772	-0.00786172	-0.00473216	0.00874162	0.0399772	-0.0506876	0.0420398	-0.00889187	-0.0632449	-0.0100766	-0.0147202	0.000362748	-0.0215949	0.000932634	-0.0207658	0.000303579	0.00830049	-0.0569521	-0.0636608
	-34.4816	-0.0270831	-0.0448983	-0.0534403	-0.065247	-0.0657774	-0.00786543	-0.00473078	0.00874617	0.0399856	-0.0506956	0.042039	-0.00888801	-0.0632595	-0.010071	-0.0147199	0.000384214	-0.0215984	0.000950735	-0.0207702	0.000319071	0.00831277	-0.0569591	-0.0636628
	-34.4501	-0.0270772	-0.04489	-0.0534437	-0.0652531	-0.0657828	-0.00786913	-0.00472939	0.00875072	0.0399939	-0.0507037	0.0420382	-0.00888414	-0.0632742	-0.0100655	-0.0147196	0.000405701	-0.0216019	0.000968854	-0.0207746	0.00033458	0.00832507	-0.0569662	-0.0636649
	-34.4187	-0.0270713	-0.0448816	-0.0534471	-0.0652592	-0.0657882	-0.00787284	-0.004728	0.00875528	0.0400022	-0.0507117	0.0420374	-0.00888026	-0.0632888	-0.01006	-0.0147193	0.00042721	-0.0216054	0.000986991	-0.020779	0.000350105	0.00833738	-0.0569732	-0.0636669
	-34.3871	-0.0270654	-0.0448732	-0.0534505	-0.0652654	-0.0657936	-0.00787655	-0.00472661	0.00875983	0.0400106	-0.0507197	0.0420365	-0.00887637	-0.0633035	-0.0100544	-0.014719	0.000448739	-0.021609	0.00100515	-0.0207834	0.000365647	0.00834969	-0.0569802	-0.0636689
	-34.3556	-0.0270594	-0.0448647	-0.0534538	-0.0652715	-0.065799	-0.00788026	-0.00472521	0.00876439	0.0400189	-0.0507277	0.0420357	-0.00887248	-0.0633182	-0.0100489	-0.0147187	0.00047029	-0.0216125	0.00102332	-0.0207878	0.000381205	0.00836201	-0.0569873	-0.0636709
	-34.324	-0.0270534	-0.0448562	-0.0534572	-0.0652775	-0.0658044	-0.00788398	-0.00472381	0.00876895	0.0400272	-0.0507357	0.0420348	-0.00886857	-0.0633328	-0.0100433	-0.0147184	0.000491862	-0.021616	0.00104151	-0.0207923	0.000396779	0.00837435	-0.0569943	-0.0636728
	-34.2924	-0.0270474	-0.0448477	-0.0534606	-0.0652836	-0.0658097	-0.00788769	-0.00472241	0.0087735	0.0400355	-0.0507437	0.0420339	-0.00886465	-0.0633475	-0.0100378	-0.0147181	0.000513455	-0.0216195	0.00105972	-0.0207967	0.00041237	0.00838669	-0.0570013	-0.0636748
	-34.2608	-0.0270414	-0.0448392	-0.0534639	-0.0652897	-0.0658151	-0.00789141	-0.004721	0.00877806	0.0400438	-0.0507517	0.042033	-0.00886073	-0.0633621	-0.0100322	-0.0147178	0.000535069	-0.021623	0.00107794	-0.0208011	0.000427977	0.00839904	-0.0570083	-0.0636767
	-34.2291	-0.0270354	-0.0448306	-0.0534672	-0.0652957	-0.0658204	-0.00789513	-0.00471959	0.00878262	0.0400521	-0.0507597	0.0420321	-0.00885679	-0.0633768	-0.0100266	-0.0147175	0.000556703	-0.0216266	0.00109619	-0.0208055	0.000443601	0.00841141	-0.0570153	-0.0636786
	-34.1974	-0.0270294	-0.044822	-0.0534706	-0.0653018	-0.0658257	-0.00789885	-0.00471818	0.00878718	0.0400603	-0.0507676	0.0420312	-0.00885284	-0.0633915	-0.010021	-0.0147171	0.000578358	-0.0216301	0.00111445	-0.0208099	0.000459241	0.00842378	-0.0570222	-0.0636805
	-34.1656	-0.0270233	-0.0448134	-0.0534739	-0.0653078	-0.065831	-0.00790257	-0.00471676	0.00879174	0.0400686	-0.0507756	0.0420302	-0.00884889	-0.0634061	-0.0100154	-0.0147168	0.000600034	-0.0216336	0.00113273	-0.0208143	0.000474897	0.00843616	-0.0570292	-0.0636824
	-34.1338	-0.0270172	-0.0448047	-0.0534772	-0.0653138	-0.0658363	-0.0079063	-0.00471534	0.0087963	0.0400768	-0.0507836	0.0420293	-0.00884492	-0.0634208	-0.0100097	-0.0147165	0.000621731	-0.0216371	0.00115103	-0.0208188	0.000490569	0.00844855	-0.0570362	-0.0636843
	-34.102	-0.0270111	-0.044796	-0.0534804	-0.0653198	-0.0658416	-0.00791003	-0.00471392	0.00880086	0.0400851	-0.0507916	0.0420283	-0.00884095	-0.0634355	-0.0100041	-0.0147161	0.000643448	-0.0216406	0.00116934	-0.0208232	0.000506258	0.00846094	-0.0570431	-0.0636861
	-34.0702	-0.027005	-0.0447873	-0.0534837	-0.0653258	-0.0658469	-0.00791376	-0.00471249	0.00880542	0.0400933	-0.0507995	0.0420273	-0.00883697	-0.0634502	-0.00999848	-0.0147158	0.000665185	-0.0216441	0.00118768	-0.0208276	0.000521963	0.00847335	-0.0570501	-0.063688
	-34.0383	-0.0269989	-0.0447785	-0.053487	-0.0653318	-0.0658521	-0.00791749	-0.00471106	0.00880998	0.0401015	-0.0508075	0.0420264	-0.00883297	-0.0634648	-0.00999282	-0.0147154	0.000686943	-0.0216476	0.00120603	-0.020832	0.000537684	0.00848577	-0.057057	-0.0636898
	-34.0064	-0.0269927	-0.0447698	-0.0534902	-0.0653377	-0.0658574	-0.00792122	-0.00470963	0.00881454	0.0401097	-0.0508155	0.0420254	-0.00882897	-0.0634795	-0.00998716	-0.0147151	0.000708721	-0.0216511	0.00122439	-0.0208364	0.000553422	0.0084982	-0.057064	-0.0636916
	-33.9745	-0.0269865	-0.0447609	-0.0534935	-0.0653437	-0.0658626	-0.00792496	-0.00470819	0.0088191	0.0401179	-0.0508234	0.0420243	-0.00882495	-0.0634942	-0.00998149	-0.0147147	0.000730519	-0.0216547	0.00124278	-0.0208408	0.000569175	0.00851063	-0.0570709	-0.0636933
	-33.9425	-0.0269803	-0.0447521	-0.0534967	-0.0653496	-0.0658678	-0.0079287	-0.00470675	0.00882367	0.0401261	-0.0508314	0.0420233	-0.00882093	-0.0635089	-0.00997581	-0.0147143	0.000752338	-0.0216582	0.00126118	-0.0208453	0.000584945	0.00852307	-0.0570778	-0.0636951
	-33.9105	-0.0269741	-0.0447432	-0.0534999	-0.0653555	-0.065873	-0.00793244	-0.00470531	0.00882823	0.0401343	-0.0508393	0.0420223	-0.0088169	-0.0635235	-0.00997012	-0.014714	0.000774176	-0.0216617	0.0012796	-0.0208497	0.000600731	0.00853553	-0.0570847	-0.0636968
	-33.8785	-0.0269679	-0.0447343	-0.0535032	-0.0653615	-0.0658782	-0.00793618	-0.00470386	0.00883279	0.0401424	-0.0508472	0.0420212	-0.00881285	-0.0635382	-0.00996441	-0.0147136	0.000796034	-0.0216652	0.00129804	-0.0208541	0.000616533	0.00854799	-0.0570916	-0.0636986
	-33.8464	-0.0269617	-0.0447253	-0.0535064	-0.0653673	-0.0658834	-0.00793992	-0.00470242	0.00883736	0.0401506	-0.0508552	0.0420202	-0.0088088	-0.0635529	-0.0099587	-0.0147132	0.000817912	-0.0216687	0.0013165	-0.0208585	0.000632351	0.00856046	-0.0570985	-0.0637003
	-33.8143	-0.0269554	-0.0447163	-0.0535095	-0.0653732	-0.0658885	-0.00794367	-0.00470096	0.00884192	0.0401588	-0.0508631	0.0420191	-0.00880474	-0.0635676	-0.00995298	-0.0147128	0.00083981	-0.0216722	0.00133497	-0.0208629	0.000648185	0.00857294	-0.0571053	-0.063702
	-33.7822	-0.0269491	-0.0447073	-0.0535127	-0.0653791	-0.0658937	-0.00794741	-0.00469951	0.00884649	0.0401669	-0.050871	0.042018	-0.00880067	-0.0635822	-0.00994725	-0.0147124	0.000861728	-0.0216757	0.00135346	-0.0208673	0.000664035	0.00858543	-0.0571122	-0.0637036
	-33.75	-0.0269428	-0.0446983	-0.0535159	-0.065385	-0.0658988	-0.00795116	-0.00469805	0.00885105	0.040175	-0.050879	0.0420169	-0.00879658	-0.0635969	-0.00994151	-0.014712	0.000883665	-0.0216792	0.00137196	-0.0208718	0.000679901	0.00859793	-0.0571191	-0.0637053
	-33.7179	-0.0269365	-0.0446892	-0.053519	-0.0653908	-0.0659039	-0.00795491	-0.00469659	0.00885562	0.0401831	-0.0508869	0.0420158	-0.00879249	-0.0636116	-0.00993575	-0.0147116	0.000905621	-0.0216827	0.00139049	-0.0208762	0.000695783	0.00861044	-0.0571259	-0.0637069
	-33.6856	-0.0269302	-0.0446801	-0.0535222	-0.0653966	-0.065909	-0.00795867	-0.00469512	0.00886018	0.0401912	-0.0508948	0.0420146	-0.00878839	-0.0636263	-0.00992999	-0.0147112	0.000927598	-0.0216862	0.00140903	-0.0208806	0.000711681	0.00862295	-0.0571327	-0.0637085
	-33.6534	-0.0269238	-0.044671	-0.0535253	-0.0654025	-0.0659141	-0.00796242	-0.00469365	0.00886475	0.0401993	-0.0509027	0.0420135	-0.00878428	-0.063641	-0.00992422	-0.0147108	0.000949593	-0.0216897	0.00142759	-0.020885	0.000727595	0.00863548	-0.0571396	-0.0637101
	-33.6211	-0.0269174	-0.0446618	-0.0535284	-0.0654083	-0.0659192	-0.00796618	-0.00469218	0.00886931	0.0402074	-0.0509106	0.0420123	-0.00878015	-0.0636556	-0.00991844	-0.0147104	0.000971608	-0.0216932	0.00144616	-0.0208894	0.000743524	0.00864801	-0.0571464	-0.0637117
	-33.5888	-0.026911	-0.0446526	-0.0535315	-0.0654141	-0.0659242	-0.00796994	-0.00469071	0.00887388	0.0402155	-0.0509185	0.0420112	-0.00877602	-0.0636703	-0.00991264	-0.01471	0.000993642	-0.0216967	0.00146476	-0.0208938	0.00075947	0.00866055	-0.0571532	-0.0637132
	-33.5564	-0.0269046	-0.0446433	-0.0535346	-0.0654199	-0.0659293	-0.0079737	-0.00468923	0.00887845	0.0402236	-0.0509264	0.04201	-0.00877188	-0.063685	-0.00990684	-0.0147095	0.00101569	-0.0217002	0.00148337	-0.0208982	0.000775432	0.0086731	-0.05716	-0.0637148
	-33.5241	-0.0268982	-0.0446341	-0.0535377	-0.0654256	-0.0659343	-0.00797746	-0.00468775	0.00888301	0.0402316	-0.0509343	0.0420088	-0.00876773	-0.0636997	-0.00990103	-0.0147091	0.00103777	-0.0217036	0.00150199	-0.0209027	0.000791409	0.00868566	-0.0571668	-0.0637163
	-33.4916	-0.0268917	-0.0446248	-0.0535408	-0.0654314	-0.0659393	-0.00798122	-0.00468626	0.00888758	0.0402397	-0.0509422	0.0420076	-0.00876356	-0.0637143	-0.0098952	-0.0147087	0.00105986	-0.0217071	0.00152064	-0.0209071	0.000807402	0.00869823	-0.0571736	-0.0637178
	-33.4592	-0.0268853	-0.0446154	-0.0535438	-0.0654371	-0.0659443	-0.00798499	-0.00468477	0.00889215	0.0402477	-0.05095	0.0420064	-0.00875939	-0.063729	-0.00988937	-0.0147082	0.00108197	-0.0217106	0.0015393	-0.0209115	0.000823411	0.00871081	-0.0571803	-0.0637193
	-33.4267	-0.0268788	-0.0446061	-0.0535469	-0.0654428	-0.0659493	-0.00798876	-0.00468328	0.00889672	0.0402557	-0.0509579	0.0420051	-0.00875521	-0.0637437	-0.00988353	-0.0147078	0.0011041	-0.0217141	0.00155798	-0.0209159	0.000839436	0.00872339	-0.0571871	-0.0637207
	-33.3942	-0.0268723	-0.0445966	-0.0535499	-0.0654485	-0.0659542	-0.00799253	-0.00468178	0.00890128	0.0402637	-0.0509658	0.0420039	-0.00875102	-0.0637584	-0.00987767	-0.0147073	0.00112624	-0.0217176	0.00157667	-0.0209203	0.000855476	0.00873599	-0.0571938	-0.0637222
	-33.3617	-0.0268657	-0.0445872	-0.053553	-0.0654542	-0.0659592	-0.0079963	-0.00468029	0.00890585	0.0402717	-0.0509736	0.0420026	-0.00874682	-0.063773	-0.00987181	-0.0147068	0.00114841	-0.0217211	0.00159538	-0.0209247	0.000871533	0.00874859	-0.0572006	-0.0637236
	-33.3291	-0.0268592	-0.0445777	-0.053556	-0.0654599	-0.0659641	-0.00800007	-0.00467878	0.00891042	0.0402797	-0.0509815	0.0420014	-0.0087426	-0.0637877	-0.00986594	-0.0147064	0.00117059	-0.0217246	0.00161411	-0.0209291	0.000887605	0.0087612	-0.0572073	-0.063725
	-33.2965	-0.0268526	-0.0445682	-0.053559	-0.0654656	-0.0659691	-0.00800385	-0.00467728	0.00891499	0.0402877	-0.0509894	0.0420001	-0.00873838	-0.0638024	-0.00986005	-0.0147059	0.0011928	-0.021728	0.00163286	-0.0209335	0.000903692	0.00877382	-0.057214	-0.0637264
	-33.2639	-0.026846	-0.0445587	-0.053562	-0.0654713	-0.065974	-0.00800762	-0.00467577	0.00891955	0.0402957	-0.0509972	0.0419988	-0.00873415	-0.0638171	-0.00985416	-0.0147054	0.00121502	-0.0217315	0.00165162	-0.0209379	0.000919795	0.00878645	-0.0572207	-0.0637278
	-33.2312	-0.0268394	-0.0445491	-0.0535649	-0.0654769	-0.0659789	-0.0080114	-0.00467426	0.00892412	0.0403036	-0.051005	0.0419975	-0.0087299	-0.0638317	-0.00984826	-0.0147049	0.00123726	-0.021735	0.0016704	-0.0209423	0.000935914	0.00879909	-0.0572274	-0.0637291
	-33.1985	-0.0268328	-0.0445395	-0.0535679	-0.0654825	-0.0659837	-0.00801518	-0.00467274	0.00892869	0.0403116	-0.0510129	0.0419961	-0.00872565	-0.0638464	-0.00984234	-0.0147045	0.00125951	-0.0217385	0.00168919	-0.0209468	0.000952049	0.00881173	-0.0572341	-0.0637304
	-33.1658	-0.0268262	-0.0445299	-0.0535708	-0.0654881	-0.0659886	-0.00801896	-0.00467123	0.00893326	0.0403195	-0.0510207	0.0419948	-0.00872139	-0.0638611	-0.00983642	-0.014704	0.00128179	-0.0217419	0.001708	-0.0209512	0.000968199	0.00882439	-0.0572408	-0.0637318
	-33.1331	-0.0268195	-0.0445202	-0.0535738	-0.0654937	-0.0659935	-0.00802275	-0.0046697	0.00893783	0.0403274	-0.0510285	0.0419934	-0.00871712	-0.0638758	-0.00983048	-0.0147035	0.00130408	-0.0217454	0.00172683	-0.0209556	0.000984364	0.00883705	-0.0572475	-0.063733
	-33.1003	-0.0268128	-0.0445105	-0.0535767	-0.0654993	-0.0659983	-0.00802653	-0.00466818	0.00894239	0.0403353	-0.0510363	0.0419921	-0.00871283	-0.0638904	-0.00982454	-0.014703	0.0013264	-0.0217489	0.00174567	-0.02096	0.00100055	0.00884972	-0.0572541	-0.0637343
	-33.0675	-0.0268061	-0.0445008	-0.0535796	-0.0655049	-0.0660031	-0.00803032	-0.00466665	0.00894696	0.0403433	-0.0510442	0.0419907	-0.00870854	-0.0639051	-0.00981858	-0.0147024	0.00134872	-0.0217524	0.00176454	-0.0209644	0.00101674	0.0088624	-0.0572608	-0.0637356
	-33.0346	-0.0267994	-0.044491	-0.0535825	-0.0655104	-0.0660079	-0.00803411	-0.00466512	0.00895153	0.0403511	-0.051052	0.0419893	-0.00870423	-0.0639198	-0.00981262	-0.0147019	0.00137107	-0.0217558	0.00178341	-0.0209688	0.00103295	0.00887508	-0.0572674	-0.0637368
	-33.0017	-0.0267927	-0.0444812	-0.0535854	-0.065516	-0.0660127	-0.0080379	-0.00466358	0.0089561	0.040359	-0.0510598	0.0419879	-0.00869992	-0.0639344	-0.00980664	-0.0147014	0.00139344	-0.0217593	0.00180231	-0.0209732	0.00104918	0.00888778	-0.0572741	-0.063738
	-32.9688	-0.0267859	-0.0444713	-0.0535883	-0.0655215	-0.0660175	-0.00804169	-0.00466205	0.00896066	0.0403669	-0.0510676	0.0419865	-0.0086956	-0.0639491	-0.00980066	-0.0147009	0.00141582	-0.0217627	0.00182122	-0.0209776	0.00106542	0.00890048	-0.0572807	-0.0637392
	-32.9359	-0.0267792	-0.0444615	-0.0535911	-0.065527	-0.0660222	-0.00804548	-0.0046605	0.00896523	0.0403748	-0.0510754	0.041985	-0.00869126	-0.0639638	-0.00979466	-0.0147003	0.00143822	-0.0217662	0.00184015	-0.020982	0.00108168	0.0089132	-0.0572873	-0.0637404
	-32.9029	-0.0267724	-0.0444516	-0.053594	-0.0655325	-0.066027	-0.00804928	-0.00465896	0.0089698	0.0403826	-0.0510831	0.0419836	-0.00868692	-0.0639784	-0.00978866	-0.0146998	0.00146064	-0.0217697	0.00185909	-0.0209864	0.00109796	0.00892592	-0.0572939	-0.0637415
	-32.8699	-0.0267656	-0.0444416	-0.0535968	-0.065538	-0.0660317	-0.00805307	-0.00465741	0.00897437	0.0403904	-0.0510909	0.0419821	-0.00868256	-0.0639931	-0.00978264	-0.0146993	0.00148307	-0.0217731	0.00187805	-0.0209908	0.00111425	0.00893864	-0.0573005	-0.0637426
	-32.8369	-0.0267587	-0.0444316	-0.0535996	-0.0655435	-0.0660364	-0.00805687	-0.00465586	0.00897893	0.0403983	-0.0510987	0.0419807	-0.00867819	-0.0640077	-0.00977661	-0.0146987	0.00150552	-0.0217766	0.00189702	-0.0209952	0.00113055	0.00895138	-0.057307	-0.0637438
	-32.8038	-0.0267519	-0.0444216	-0.0536025	-0.0655489	-0.0660411	-0.00806067	-0.0046543	0.0089835	0.0404061	-0.0511064	0.0419792	-0.00867382	-0.0640224	-0.00977058	-0.0146982	0.00152799	-0.02178	0.00191602	-0.0209996	0.00114687	0.00896413	-0.0573136	-0.0637448
	-32.7707	-0.026745	-0.0444116	-0.0536052	-0.0655543	-0.0660457	-0.00806447	-0.00465274	0.00898807	0.0404139	-0.0511142	0.0419777	-0.00866943	-0.0640371	-0.00976453	-0.0146976	0.00155048	-0.0217835	0.00193502	-0.021004	0.00116321	0.00897688	-0.0573201	-0.0637459
	-32.7376	-0.0267381	-0.0444015	-0.053608	-0.0655598	-0.0660504	-0.00806828	-0.00465118	0.00899263	0.0404217	-0.051122	0.0419762	-0.00866504	-0.0640517	-0.00975847	-0.014697	0.00157298	-0.0217869	0.00195405	-0.0210084	0.00117956	0.00898964	-0.0573267	-0.063747
	-32.7044	-0.0267312	-0.0443914	-0.0536108	-0.0655652	-0.066055	-0.00807208	-0.00464962	0.0089972	0.0404294	-0.0511297	0.0419746	-0.00866063	-0.0640664	-0.00975241	-0.0146965	0.0015955	-0.0217904	0.00197309	-0.0210128	0.00119592	0.00900241	-0.0573332	-0.063748
	-32.6712	-0.0267243	-0.0443812	-0.0536136	-0.0655706	-0.0660597	-0.00807589	-0.00464805	0.00900177	0.0404372	-0.0511374	0.0419731	-0.00865621	-0.064081	-0.00974633	-0.0146959	0.00161803	-0.0217938	0.00199214	-0.0210172	0.0012123	0.00901518	-0.0573397	-0.063749
	-32.638	-0.0267173	-0.044371	-0.0536163	-0.0655759	-0.0660643	-0.00807969	-0.00464647	0.00900633	0.040445	-0.0511452	0.0419715	-0.00865178	-0.0640957	-0.00974024	-0.0146953	0.00164059	-0.0217973	0.00201122	-0.0210216	0.0012287	0.00902797	-0.0573462	-0.06375
	-32.6048	-0.0267103	-0.0443608	-0.053619	-0.0655813	-0.0660689	-0.0080835	-0.0046449	0.0090109	0.0404527	-0.0511529	0.04197	-0.00864734	-0.0641103	-0.00973415	-0.0146947	0.00166316	-0.0218007	0.00203031	-0.021026	0.00124511	0.00904076	-0.0573527	-0.063751
	-32.5715	-0.0267034	-0.0443506	-0.0536217	-0.0655866	-0.0660735	-0.00808731	-0.00464332	0.00901546	0.0404604	-0.0511606	0.0419684	-0.0086429	-0.064125	-0.00972804	-0.0146941	0.00168574	-0.0218042	0.00204941	-0.0210304	0.00126154	0.00905356	-0.0573592	-0.0637519
	-32.5382	-0.0266964	-0.0443403	-0.0536244	-0.065592	-0.066078	-0.00809113	-0.00464174	0.00902003	0.0404682	-0.0511683	0.0419668	-0.00863844	-0.0641396	-0.00972192	-0.0146935	0.00170834	-0.0218076	0.00206853	-0.0210348	0.00127798	0.00906637	-0.0573657	-0.0637528
	-32.5048	-0.0266893	-0.0443299	-0.0536271	-0.0655973	-0.0660826	-0.00809494	-0.00464015	0.00902459	0.0404759	-0.051176	0.0419652	-0.00863397	-0.0641543	-0.00971579	-0.0146929	0.00173096	-0.021811	0.00208767	-0.0210392	0.00129443	0.00907919	-0.0573721	-0.0637537
	-32.4714	-0.0266823	-0.0443196	-0.0536298	-0.0656026	-0.0660871	-0.00809876	-0.00463856	0.00902916	0.0404836	-0.0511837	0.0419636	-0.00862949	-0.0641689	-0.00970965	-0.0146923	0.0017536	-0.0218145	0.00210682	-0.0210435	0.00131091	0.00909201	-0.0573786	-0.0637546
	-32.438	-0.0266752	-0.0443092	-0.0536325	-0.0656079	-0.0660916	-0.00810257	-0.00463697	0.00903372	0.0404913	-0.0511914	0.0419619	-0.008625	-0.0641835	-0.0097035	-0.0146917	0.00177625	-0.0218179	0.00212599	-0.0210479	0.00132739	0.00910485	-0.057385	-0.0637555
	-32.4046	-0.0266681	-0.0442987	-0.0536351	-0.0656131	-0.0660961	-0.00810639	-0.00463537	0.00903829	0.0404989	-0.0511991	0.0419603	-0.00862049	-0.0641982	-0.00969734	-0.0146911	0.00179891	-0.0218213	0.00214517	-0.0210523	0.00134389	0.00911769	-0.0573915	-0.0637563
	-32.3711	-0.026661	-0.0442883	-0.0536378	-0.0656184	-0.0661006	-0.00811021	-0.00463377	0.00904285	0.0405066	-0.0512068	0.0419586	-0.00861598	-0.0642128	-0.00969117	-0.0146904	0.0018216	-0.0218247	0.00216437	-0.0210567	0.00136041	0.00913053	-0.0573979	-0.0637572
	-32.3376	-0.0266539	-0.0442778	-0.0536404	-0.0656236	-0.066105	-0.00811403	-0.00463217	0.00904741	0.0405142	-0.0512145	0.0419569	-0.00861146	-0.0642274	-0.009685	-0.0146898	0.0018443	-0.0218282	0.00218358	-0.0210611	0.00137694	0.00914339	-0.0574043	-0.063758
	-32.3041	-0.0266467	-0.0442672	-0.053643	-0.0656288	-0.0661095	-0.00811786	-0.00463056	0.00905198	0.0405219	-0.0512221	0.0419552	-0.00860693	-0.0642421	-0.00967881	-0.0146891	0.00186701	-0.0218316	0.00220281	-0.0210655	0.00139349	0.00915625	-0.0574107	-0.0637587
	-32.2706	-0.0266396	-0.0442567	-0.0536456	-0.065634	-0.0661139	-0.00812168	-0.00462895	0.00905654	0.0405295	-0.0512298	0.0419535	-0.00860238	-0.0642567	-0.0096726	-0.0146885	0.00188974	-0.021835	0.00222206	-0.0210699	0.00141005	0.00916912	-0.057417	-0.0637595
	-32.237	-0.0266324	-0.044246	-0.0536482	-0.0656392	-0.0661183	-0.00812551	-0.00462734	0.0090611	0.0405371	-0.0512375	0.0419518	-0.00859783	-0.0642713	-0.00966639	-0.0146878	0.00191248	-0.0218384	0.00224132	-0.0210742	0.00142663	0.009182	-0.0574234	-0.0637602
	-32.2034	-0.0266252	-0.0442354	-0.0536507	-0.0656444	-0.0661227	-0.00812933	-0.00462572	0.00906566	0.0405447	-0.0512451	0.0419501	-0.00859326	-0.0642859	-0.00966017	-0.0146872	0.00193525	-0.0218418	0.0022606	-0.0210786	0.00144322	0.00919489	-0.0574298	-0.0637609
	-32.1697	-0.026618	-0.0442247	-0.0536533	-0.0656495	-0.0661271	-0.00813316	-0.0046241	0.00907022	0.0405523	-0.0512527	0.0419484	-0.00858869	-0.0643005	-0.00965394	-0.0146865	0.00195802	-0.0218453	0.00227989	-0.021083	0.00145982	0.00920778	-0.0574361	-0.0637616
	-32.136	-0.0266107	-0.044214	-0.0536558	-0.0656547	-0.0661314	-0.00813699	-0.00462248	0.00907478	0.0405599	-0.0512604	0.0419466	-0.0085841	-0.0643152	-0.0096477	-0.0146859	0.00198081	-0.0218487	0.0022992	-0.0210874	0.00147644	0.00922069	-0.0574424	-0.0637623
	-32.1023	-0.0266034	-0.0442032	-0.0536583	-0.0656598	-0.0661357	-0.00814082	-0.00462085	0.00907934	0.0405674	-0.051268	0.0419448	-0.00857951	-0.0643298	-0.00964145	-0.0146852	0.00200362	-0.0218521	0.00231852	-0.0210918	0.00149308	0.0092336	-0.0574488	-0.063763
	-32.0686	-0.0265962	-0.0441924	-0.0536608	-0.0656649	-0.0661401	-0.00814466	-0.00461922	0.0090839	0.040575	-0.0512756	0.041943	-0.0085749	-0.0643444	-0.00963519	-0.0146845	0.00202644	-0.0218555	0.00233786	-0.0210961	0.00150973	0.00924651	-0.0574551	-0.0637636
	-32.0348	-0.0265888	-0.0441816	-0.0536633	-0.06567	-0.0661444	-0.00814849	-0.00461758	0.00908846	0.0405825	-0.0512832	0.0419412	-0.00857028	-0.064359	-0.00962892	-0.0146838	0.00204928	-0.0218589	0.00235721	-0.0211005	0.0015264	0.00925944	-0.0574614	-0.0637642
	-32.001	-0.0265815	-0.0441707	-0.0536658	-0.0656751	-0.0661487	-0.00815233	-0.00461595	0.00909302	0.0405901	-0.0512908	0.0419394	-0.00856565	-0.0643736	-0.00962263	-0.0146831	0.00207213	-0.0218623	0.00237658	-0.0211049	0.00154308	0.00927237	-0.0574676	-0.0637648
	-31.9672	-0.0265742	-0.0441598	-0.0536683	-0.0656801	-0.0661529	-0.00815616	-0.00461431	0.00909757	0.0405976	-0.0512984	0.0419376	-0.00856101	-0.0643882	-0.00961634	-0.0146824	0.002095	-0.0218657	0.00239597	-0.0211093	0.00155977	0.00928531	-0.0574739	-0.0637653
	-31.9333	-0.0265668	-0.0441489	-0.0536707	-0.0656851	-0.0661572	-0.00816	-0.00461266	0.00910213	0.0406051	-0.051306	0.0419358	-0.00855636	-0.0644028	-0.00961004	-0.0146817	0.00211788	-0.0218691	0.00241537	-0.0211136	0.00157648	0.00929825	-0.0574802	-0.0637659
	-31.8994	-0.0265594	-0.0441379	-0.0536731	-0.0656902	-0.0661614	-0.00816384	-0.00461101	0.00910669	0.0406126	-0.0513136	0.0419339	-0.0085517	-0.0644174	-0.00960372	-0.014681	0.00214077	-0.0218725	0.00243478	-0.021118	0.0015932	0.00931121	-0.0574864	-0.0637664
	-31.8655	-0.026552	-0.0441269	-0.0536756	-0.0656952	-0.0661656	-0.00816768	-0.00460936	0.00911124	0.0406201	-0.0513212	0.041932	-0.00854703	-0.064432	-0.0095974	-0.0146803	0.00216368	-0.0218759	0.00245421	-0.0211224	0.00160994	0.00932417	-0.0574926	-0.0637669
	-31.8316	-0.0265446	-0.0441159	-0.053678	-0.0657002	-0.0661698	-0.00817153	-0.00460771	0.0091158	0.0406275	-0.0513287	0.0419302	-0.00854235	-0.0644466	-0.00959106	-0.0146795	0.00218661	-0.0218793	0.00247366	-0.0211267	0.0016267	0.00933714	-0.0574989	-0.0637674
	-31.7976	-0.0265371	-0.0441048	-0.0536804	-0.0657051	-0.066174	-0.00817537	-0.00460605	0.00912035	0.040635	-0.0513363	0.0419283	-0.00853765	-0.0644611	-0.00958472	-0.0146788	0.00220954	-0.0218827	0.00249312	-0.0211311	0.00164346	0.00935011	-0.0575051	-0.0637678
	-31.7636	-0.0265297	-0.0440936	-0.0536827	-0.0657101	-0.0661781	-0.00817921	-0.00460439	0.0091249	0.0406424	-0.0513438	0.0419264	-0.00853295	-0.0644757	-0.00957837	-0.0146781	0.0022325	-0.021886	0.00251259	-0.0211355	0.00166024	0.0093631	-0.0575113	-0.0637683
	-31.7295	-0.0265222	-0.0440825	-0.0536851	-0.065715	-0.0661823	-0.00818306	-0.00460272	0.00912946	0.0406499	-0.0513514	0.0419244	-0.00852823	-0.0644903	-0.009572	-0.0146773	0.00225546	-0.0218894	0.00253208	-0.0211398	0.00167704	0.00937609	-0.0575174	-0.0637687
	-31.6955	-0.0265147	-0.0440713	-0.0536874	-0.0657199	-0.0661864	-0.00818691	-0.00460105	0.00913401	0.0406573	-0.0513589	0.0419225	-0.00852351	-0.0645049	-0.00956562	-0.0146766	0.00227844	-0.0218928	0.00255159	-0.0211442	0.00169385	0.00938909	-0.0575236	-0.0637691
	-31.6614	-0.0265071	-0.04406	-0.0536898	-0.0657248	-0.0661905	-0.00819076	-0.00459938	0.00913856	0.0406647	-0.0513664	0.0419205	-0.00851877	-0.0645194	-0.00955924	-0.0146758	0.00230144	-0.0218962	0.00257111	-0.0211486	0.00171068	0.00940209	-0.0575298	-0.0637694
	-31.6272	-0.0264996	-0.0440488	-0.0536921	-0.0657297	-0.0661946	-0.00819461	-0.0045977	0.00914311	0.0406721	-0.051374	0.0419186	-0.00851402	-0.064534	-0.00955284	-0.0146751	0.00232445	-0.0218996	0.00259064	-0.0211529	0.00172752	0.0094151	-0.0575359	-0.0637698
	-31.5931	-0.026492	-0.0440375	-0.0536944	-0.0657346	-0.0661987	-0.00819846	-0.00459602	0.00914766	0.0406794	-0.0513815	0.0419166	-0.00850927	-0.0645486	-0.00954644	-0.0146743	0.00234747	-0.0219029	0.00261019	-0.0211573	0.00174437	0.00942812	-0.057542	-0.0637701
	-31.5589	-0.0264844	-0.0440261	-0.0536967	-0.0657394	-0.0662027	-0.00820231	-0.00459434	0.00915221	0.0406868	-0.051389	0.0419146	-0.0085045	-0.0645631	-0.00954002	-0.0146735	0.00237051	-0.0219063	0.00262976	-0.0211616	0.00176124	0.00944115	-0.0575481	-0.0637704
	-31.5247	-0.0264768	-0.0440147	-0.0536989	-0.0657442	-0.0662067	-0.00820617	-0.00459265	0.00915676	0.0406942	-0.0513965	0.0419126	-0.00849972	-0.0645777	-0.00953359	-0.0146727	0.00239355	-0.0219097	0.00264934	-0.021166	0.00177813	0.00945418	-0.0575542	-0.0637707
	-31.4904	-0.0264692	-0.0440033	-0.0537012	-0.0657491	-0.0662108	-0.00821002	-0.00459096	0.00916131	0.0407015	-0.051404	0.0419106	-0.00849492	-0.0645922	-0.00952715	-0.014672	0.00241662	-0.021913	0.00266893	-0.0211703	0.00179502	0.00946723	-0.0575603	-0.0637709
	-31.4562	-0.0264615	-0.0439918	-0.0537034	-0.0657539	-0.0662148	-0.00821388	-0.00458927	0.00916585	0.0407088	-0.0514114	0.0419085	-0.00849012	-0.0646068	-0.00952071	-0.0146712	0.00243969	-0.0219164	0.00268854	-0.0211747	0.00181193	0.00948027	-0.0575664	-0.0637711
	-31.4218	-0.0264538	-0.0439803	-0.0537056	-0.0657586	-0.0662187	-0.00821773	-0.00458757	0.0091704	0.0407161	-0.0514189	0.0419065	-0.00848531	-0.0646213	-0.00951425	-0.0146704	0.00246278	-0.0219198	0.00270816	-0.021179	0.00182886	0.00949333	-0.0575725	-0.0637714
	-31.3875	-0.0264461	-0.0439688	-0.0537078	-0.0657634	-0.0662227	-0.00822159	-0.00458587	0.00917494	0.0407234	-0.0514264	0.0419044	-0.00848048	-0.0646359	-0.00950778	-0.0146696	0.00248588	-0.0219231	0.0027278	-0.0211834	0.0018458	0.00950639	-0.0575785	-0.0637715
	-31.3531	-0.0264384	-0.0439572	-0.05371	-0.0657681	-0.0662266	-0.00822545	-0.00458417	0.00917949	0.0407307	-0.0514338	0.0419024	-0.00847565	-0.0646504	-0.0095013	-0.0146687	0.002509	-0.0219265	0.00274745	-0.0211877	0.00186276	0.00951946	-0.0575845	-0.0637717
	-31.3187	-0.0264307	-0.0439456	-0.0537122	-0.0657728	-0.0662305	-0.00822931	-0.00458246	0.00918403	0.040738	-0.0514413	0.0419003	-0.0084708	-0.0646649	-0.00949481	-0.0146679	0.00253213	-0.0219298	0.00276712	-0.0211921	0.00187973	0.00953254	-0.0575906	-0.0637718
	-31.2843	-0.0264229	-0.0439339	-0.0537144	-0.0657776	-0.0662344	-0.00823318	-0.00458075	0.00918857	0.0407453	-0.0514487	0.0418982	-0.00846594	-0.0646794	-0.00948831	-0.0146671	0.00255527	-0.0219332	0.0027868	-0.0211964	0.00189671	0.00954562	-0.0575966	-0.0637719
	-31.2499	-0.0264152	-0.0439223	-0.0537165	-0.0657822	-0.0662383	-0.00823704	-0.00457903	0.00919311	0.0407525	-0.0514561	0.041896	-0.00846108	-0.064694	-0.0094818	-0.0146663	0.00257842	-0.0219365	0.0028065	-0.0212007	0.00191371	0.00955871	-0.0576026	-0.063772
	-31.2154	-0.0264074	-0.0439105	-0.0537186	-0.0657869	-0.0662422	-0.0082409	-0.00457731	0.00919765	0.0407598	-0.0514635	0.0418939	-0.0084562	-0.0647085	-0.00947528	-0.0146654	0.00260159	-0.0219398	0.00282621	-0.0212051	0.00193072	0.0095718	-0.0576085	-0.0637721
	-31.1809	-0.0263995	-0.0438988	-0.0537208	-0.0657916	-0.066246	-0.00824477	-0.00457559	0.00920219	0.040767	-0.051471	0.0418918	-0.00845131	-0.064723	-0.00946875	-0.0146646	0.00262477	-0.0219432	0.00284593	-0.0212094	0.00194774	0.00958491	-0.0576145	-0.0637721
	-31.1463	-0.0263917	-0.0438869	-0.0537229	-0.0657962	-0.0662498	-0.00824864	-0.00457387	0.00920673	0.0407742	-0.0514784	0.0418896	-0.0084464	-0.0647375	-0.00946221	-0.0146637	0.00264796	-0.0219465	0.00286567	-0.0212138	0.00196478	0.00959802	-0.0576205	-0.0637722
	-31.1117	-0.0263838	-0.0438751	-0.0537249	-0.0658008	-0.0662536	-0.00825251	-0.00457214	0.00921127	0.0407814	-0.0514858	0.0418874	-0.00844149	-0.064752	-0.00945565	-0.0146629	0.00267116	-0.0219499	0.00288542	-0.0212181	0.00198184	0.00961113	-0.0576264	-0.0637722
	-31.0771	-0.026376	-0.0438632	-0.053727	-0.0658054	-0.0662574	-0.00825637	-0.0045704	0.00921581	0.0407886	-0.0514931	0.0418852	-0.00843657	-0.0647665	-0.00944909	-0.014662	0.00269438	-0.0219532	0.00290519	-0.0212224	0.0019989	0.00962426	-0.0576323	-0.0637721
	-31.0425	-0.026368	-0.0438513	-0.053729	-0.06581	-0.0662612	-0.00826024	-0.00456867	0.00922034	0.0407958	-0.0515005	0.041883	-0.00843163	-0.064781	-0.00944252	-0.0146612	0.0027176	-0.0219565	0.00292497	-0.0212267	0.00201598	0.00963739	-0.0576382	-0.0637721
	-31.0078	-0.0263601	-0.0438393	-0.0537311	-0.0658145	-0.0662649	-0.00826412	-0.00456693	0.00922488	0.0408029	-0.0515079	0.0418808	-0.00842668	-0.0647955	-0.00943593	-0.0146603	0.00274084	-0.0219598	0.00294476	-0.0212311	0.00203308	0.00965053	-0.0576441	-0.063772
	-30.9731	-0.0263522	-0.0438273	-0.0537331	-0.0658191	-0.0662686	-0.00826799	-0.00456518	0.00922941	0.0408101	-0.0515152	0.0418786	-0.00842173	-0.06481	-0.00942934	-0.0146594	0.0027641	-0.0219632	0.00296457	-0.0212354	0.00205019	0.00966367	-0.05765	-0.0637719
	-30.9384	-0.0263442	-0.0438153	-0.0537351	-0.0658236	-0.0662723	-0.00827186	-0.00456344	0.00923394	0.0408172	-0.0515226	0.0418763	-0.00841676	-0.0648244	-0.00942274	-0.0146585	0.00278736	-0.0219665	0.0029844	-0.0212397	0.00206731	0.00967682	-0.0576559	-0.0637718
	-30.9037	-0.0263362	-0.0438032	-0.0537371	-0.0658281	-0.066276	-0.00827574	-0.00456169	0.00923847	0.0408243	-0.0515299	0.0418741	-0.00841178	-0.0648389	-0.00941612	-0.0146576	0.00281063	-0.0219698	0.00300423	-0.021244	0.00208445	0.00968998	-0.0576617	-0.0637716
	-30.8689	-0.0263282	-0.0437911	-0.053739	-0.0658326	-0.0662797	-0.00827961	-0.00455993	0.009243	0.0408314	-0.0515373	0.0418718	-0.00840679	-0.0648534	-0.0094095	-0.0146567	0.00283392	-0.0219731	0.00302409	-0.0212484	0.0021016	0.00970314	-0.0576676	-0.0637715
	-30.8341	-0.0263202	-0.0437789	-0.053741	-0.065837	-0.0662833	-0.00828349	-0.00455817	0.00924753	0.0408385	-0.0515446	0.0418695	-0.00840178	-0.0648678	-0.00940286	-0.0146558	0.00285722	-0.0219764	0.00304395	-0.0212527	0.00211877	0.00971631	-0.0576734	-0.0637713
	-30.7992	-0.0263121	-0.0437667	-0.0537429	-0.0658415	-0.0662869	-0.00828737	-0.00455641	0.00925206	0.0408456	-0.0515519	0.0418672	-0.00839677	-0.0648823	-0.00939622	-0.0146549	0.00288053	-0.0219797	0.00306383	-0.021257	0.00213594	0.00972949	-0.0576792	-0.0637711
	-30.7644	-0.0263041	-0.0437545	-0.0537448	-0.0658459	-0.0662905	-0.00829124	-0.00455465	0.00925658	0.0408526	-0.0515592	0.0418649	-0.00839175	-0.0648968	-0.00938956	-0.014654	0.00290385	-0.021983	0.00308372	-0.0212613	0.00215314	0.00974267	-0.057685	-0.0637708
	-30.7295	-0.026296	-0.0437422	-0.0537467	-0.0658503	-0.0662941	-0.00829512	-0.00455288	0.00926111	0.0408597	-0.0515665	0.0418626	-0.00838671	-0.0649112	-0.00938289	-0.014653	0.00292718	-0.0219863	0.00310363	-0.0212656	0.00217034	0.00975586	-0.0576908	-0.0637706
	-30.6945	-0.0262878	-0.0437299	-0.0537486	-0.0658547	-0.0662977	-0.00829901	-0.00455111	0.00926563	0.0408667	-0.0515738	0.0418602	-0.00838166	-0.0649256	-0.00937621	-0.0146521	0.00295052	-0.0219896	0.00312355	-0.0212699	0.00218756	0.00976906	-0.0576965	-0.0637703
	-30.6596	-0.0262797	-0.0437175	-0.0537505	-0.065859	-0.0663012	-0.00830289	-0.00454933	0.00927016	0.0408738	-0.0515811	0.0418579	-0.0083766	-0.0649401	-0.00936953	-0.0146512	0.00297388	-0.0219929	0.00314348	-0.0212742	0.0022048	0.00978226	-0.0577023	-0.0637699
	-30.6246	-0.0262715	-0.0437051	-0.0537523	-0.0658634	-0.0663047	-0.00830677	-0.00454755	0.00927468	0.0408808	-0.0515883	0.0418555	-0.00837153	-0.0649545	-0.00936283	-0.0146502	0.00299724	-0.0219962	0.00316343	-0.0212785	0.00222204	0.00979547	-0.057708	-0.0637696
	-30.5896	-0.0262634	-0.0436927	-0.0537541	-0.0658677	-0.0663082	-0.00831065	-0.00454577	0.0092792	0.0408878	-0.0515956	0.0418531	-0.00836645	-0.0649689	-0.00935612	-0.0146493	0.00302062	-0.0219995	0.00318339	-0.0212828	0.00223931	0.00980868	-0.0577137	-0.0637692
	-30.5545	-0.0262552	-0.0436802	-0.053756	-0.065872	-0.0663117	-0.00831454	-0.00454398	0.00928372	0.0408948	-0.0516028	0.0418507	-0.00836136	-0.0649834	-0.0093494	-0.0146483	0.003044	-0.0220028	0.00320337	-0.0212871	0.00225658	0.00982191	-0.0577195	-0.0637689
	-30.5195	-0.0262469	-0.0436677	-0.0537578	-0.0658763	-0.0663152	-0.00831842	-0.00454219	0.00928823	0.0409017	-0.0516101	0.0418483	-0.00835625	-0.0649978	-0.00934267	-0.0146473	0.0030674	-0.022006	0.00322336	-0.0212914	0.00227387	0.00983513	-0.0577251	-0.0637684
	-30.4844	-0.0262387	-0.0436551	-0.0537595	-0.0658806	-0.0663186	-0.00832231	-0.0045404	0.00929275	0.0409087	-0.0516173	0.0418459	-0.00835114	-0.0650122	-0.00933593	-0.0146464	0.00309081	-0.0220093	0.00324336	-0.0212957	0.00229117	0.00984837	-0.0577308	-0.063768
	-30.4492	-0.0262304	-0.0436425	-0.0537613	-0.0658848	-0.066322	-0.0083262	-0.0045386	0.00929727	0.0409156	-0.0516245	0.0418434	-0.00834601	-0.0650266	-0.00932918	-0.0146454	0.00311422	-0.0220126	0.00326337	-0.0213	0.00230849	0.00986161	-0.0577365	-0.0637675
	-30.4141	-0.0262221	-0.0436299	-0.053763	-0.0658891	-0.0663254	-0.00833009	-0.0045368	0.00930178	0.0409225	-0.0516317	0.041841	-0.00834087	-0.065041	-0.00932242	-0.0146444	0.00313765	-0.0220159	0.0032834	-0.0213043	0.00232581	0.00987486	-0.0577421	-0.063767
	-30.3789	-0.0262138	-0.0436172	-0.0537648	-0.0658933	-0.0663288	-0.00833398	-0.00453499	0.00930629	0.0409295	-0.0516389	0.0418385	-0.00833572	-0.0650554	-0.00931565	-0.0146434	0.00316109	-0.0220191	0.00330345	-0.0213086	0.00234316	0.00988811	-0.0577478	-0.0637665
	-30.3437	-0.0262055	-0.0436044	-0.0537665	-0.0658975	-0.0663322	-0.00833787	-0.00453319	0.0093108	0.0409364	-0.0516461	0.041836	-0.00833056	-0.0650697	-0.00930887	-0.0146424	0.00318454	-0.0220224	0.0033235	-0.0213129	0.00236051	0.00990137	-0.0577534	-0.063766
	-30.3084	-0.0261972	-0.0435917	-0.0537682	-0.0659016	-0.0663355	-0.00834176	-0.00453137	0.00931531	0.0409433	-0.0516533	0.0418335	-0.00832538	-0.0650841	-0.00930207	-0.0146414	0.00320799	-0.0220257	0.00334357	-0.0213172	0.00237788	0.00991463	-0.057759	-0.0637654
	-30.2731	-0.0261888	-0.0435789	-0.0537698	-0.0659058	-0.0663388	-0.00834565	-0.00452956	0.00931982	0.0409501	-0.0516605	0.041831	-0.0083202	-0.0650985	-0.00929527	-0.0146404	0.00323146	-0.0220289	0.00336365	-0.0213215	0.00239526	0.00992791	-0.0577646	-0.0637648
	-30.2378	-0.0261804	-0.043566	-0.0537715	-0.0659099	-0.0663421	-0.00834954	-0.00452774	0.00932433	0.040957	-0.0516676	0.0418284	-0.008315	-0.0651129	-0.00928846	-0.0146394	0.00325494	-0.0220322	0.00338375	-0.0213257	0.00241266	0.00994118	-0.0577701	-0.0637642
	-30.2025	-0.026172	-0.0435531	-0.0537731	-0.065914	-0.0663454	-0.00835344	-0.00452591	0.00932883	0.0409638	-0.0516748	0.0418259	-0.0083098	-0.0651272	-0.00928163	-0.0146383	0.00327842	-0.0220354	0.00340386	-0.02133	0.00243007	0.00995447	-0.0577757	-0.0637636
	-30.1671	-0.0261635	-0.0435402	-0.0537748	-0.0659181	-0.0663486	-0.00835733	-0.00452409	0.00933334	0.0409707	-0.0516819	0.0418233	-0.00830458	-0.0651416	-0.0092748	-0.0146373	0.00330192	-0.0220387	0.00342398	-0.0213343	0.00244749	0.00996776	-0.0577812	-0.0637629
	-30.1318	-0.0261551	-0.0435272	-0.0537764	-0.0659222	-0.0663518	-0.00836122	-0.00452226	0.00933784	0.0409775	-0.051689	0.0418208	-0.00829935	-0.0651559	-0.00926795	-0.0146363	0.00332542	-0.0220419	0.00344411	-0.0213386	0.00246493	0.00998105	-0.0577867	-0.0637622
	-30.0963	-0.0261466	-0.0435142	-0.053778	-0.0659262	-0.066355	-0.00836512	-0.00452042	0.00934234	0.0409843	-0.0516962	0.0418182	-0.0082941	-0.0651702	-0.0092611	-0.0146352	0.00334894	-0.0220451	0.00346426	-0.0213428	0.00248238	0.00999435	-0.0577922	-0.0637615
	-30.0609	-0.0261381	-0.0435012	-0.0537795	-0.0659302	-0.0663582	-0.00836902	-0.00451859	0.00934684	0.0409911	-0.0517033	0.0418156	-0.00828885	-0.0651846	-0.00925423	-0.0146342	0.00337246	-0.0220484	0.00348442	-0.0213471	0.00249984	0.0100077	-0.0577977	-0.0637608
	-30.0254	-0.0261296	-0.0434881	-0.0537811	-0.0659343	-0.0663614	-0.00837292	-0.00451674	0.00935134	0.0409978	-0.0517104	0.041813	-0.00828358	-0.0651989	-0.00924736	-0.0146331	0.00339599	-0.0220516	0.00350459	-0.0213514	0.00251732	0.010021	-0.0578032	-0.06376
	-29.9899	-0.026121	-0.0434749	-0.0537826	-0.0659382	-0.0663645	-0.00837681	-0.0045149	0.00935584	0.0410046	-0.0517175	0.0418103	-0.00827831	-0.0652132	-0.00924047	-0.014632	0.00341954	-0.0220548	0.00352478	-0.0213556	0.0025348	0.0100343	-0.0578087	-0.0637592
	-29.9544	-0.0261124	-0.0434618	-0.0537841	-0.0659422	-0.0663676	-0.00838071	-0.00451305	0.00936033	0.0410113	-0.0517245	0.0418077	-0.00827302	-0.0652275	-0.00923357	-0.014631	0.00344309	-0.0220581	0.00354498	-0.0213599	0.00255231	0.0100476	-0.0578141	-0.0637584
	-29.9188	-0.0261038	-0.0434485	-0.0537856	-0.0659461	-0.0663707	-0.00838461	-0.0045112	0.00936483	0.0410181	-0.0517316	0.041805	-0.00826772	-0.0652418	-0.00922666	-0.0146299	0.00346665	-0.0220613	0.00356519	-0.0213641	0.00256982	0.010061	-0.0578195	-0.0637576
	-29.8832	-0.0260952	-0.0434353	-0.0537871	-0.0659501	-0.0663738	-0.00838852	-0.00450934	0.00936932	0.0410248	-0.0517387	0.0418024	-0.0082624	-0.0652561	-0.00921974	-0.0146288	0.00349021	-0.0220645	0.00358542	-0.0213684	0.00258735	0.0100743	-0.057825	-0.0637567
	-29.8476	-0.0260866	-0.043422	-0.0537885	-0.065954	-0.0663769	-0.00839242	-0.00450748	0.00937381	0.0410315	-0.0517457	0.0417997	-0.00825708	-0.0652704	-0.00921282	-0.0146277	0.00351379	-0.0220677	0.00360565	-0.0213727	0.00260489	0.0100876	-0.0578303	-0.0637558
	-29.8119	-0.0260779	-0.0434086	-0.05379	-0.0659578	-0.0663799	-0.00839632	-0.00450562	0.0093783	0.0410382	-0.0517527	0.041797	-0.00825174	-0.0652847	-0.00920588	-0.0146266	0.00353737	-0.0220709	0.0036259	-0.0213769	0.00262244	0.010101	-0.0578357	-0.0637549
	-29.7763	-0.0260693	-0.0433952	-0.0537914	-0.0659617	-0.0663829	-0.00840022	-0.00450375	0.00938278	0.0410449	-0.0517598	0.0417942	-0.0082464	-0.065299	-0.00919893	-0.0146255	0.00356097	-0.0220741	0.00364617	-0.0213812	0.00264001	0.0101143	-0.0578411	-0.0637539
	-29.7406	-0.0260606	-0.0433818	-0.0537928	-0.0659655	-0.0663859	-0.00840413	-0.00450188	0.00938727	0.0410515	-0.0517668	0.0417915	-0.00824104	-0.0653133	-0.00919196	-0.0146244	0.00358457	-0.0220773	0.00366644	-0.0213854	0.00265759	0.0101277	-0.0578464	-0.063753
	-29.7048	-0.0260518	-0.0433683	-0.0537942	-0.0659694	-0.0663888	-0.00840803	-0.00450001	0.00939175	0.0410582	-0.0517738	0.0417888	-0.00823567	-0.0653275	-0.00918499	-0.0146232	0.00360818	-0.0220805	0.00368673	-0.0213896	0.00267519	0.0101411	-0.0578518	-0.063752
	-29.6691	-0.0260431	-0.0433548	-0.0537955	-0.0659732	-0.0663918	-0.00841194	-0.00449813	0.00939624	0.0410648	-0.0517808	0.041786	-0.00823028	-0.0653418	-0.00917801	-0.0146221	0.0036318	-0.0220837	0.00370703	-0.0213939	0.00269279	0.0101544	-0.0578571	-0.0637509
	-29.6333	-0.0260343	-0.0433412	-0.0537969	-0.0659769	-0.0663947	-0.00841584	-0.00449624	0.00940072	0.0410714	-0.0517877	0.0417832	-0.00822489	-0.065356	-0.00917102	-0.014621	0.00365542	-0.0220869	0.00372734	-0.0213981	0.00271041	0.0101678	-0.0578624	-0.0637499
	-29.5975	-0.0260255	-0.0433276	-0.0537982	-0.0659807	-0.0663976	-0.00841975	-0.00449436	0.0094052	0.041078	-0.0517947	0.0417804	-0.00821948	-0.0653703	-0.00916402	-0.0146198	0.00367905	-0.0220901	0.00374767	-0.0214023	0.00272804	0.0101812	-0.0578677	-0.0637488
	-29.5616	-0.0260167	-0.043314	-0.0537995	-0.0659844	-0.0664005	-0.00842366	-0.00449247	0.00940967	0.0410846	-0.0518017	0.0417776	-0.00821406	-0.0653845	-0.009157	-0.0146187	0.00370269	-0.0220933	0.00376801	-0.0214066	0.00274569	0.0101946	-0.0578729	-0.0637477
	-29.5257	-0.0260079	-0.0433003	-0.0538008	-0.0659881	-0.0664033	-0.00842757	-0.00449058	0.00941415	0.0410912	-0.0518086	0.0417748	-0.00820863	-0.0653987	-0.00914998	-0.0146175	0.00372634	-0.0220965	0.00378836	-0.0214108	0.00276334	0.010208	-0.0578782	-0.0637466
	-29.4898	-0.025999	-0.0432866	-0.0538021	-0.0659918	-0.0664061	-0.00843148	-0.00448868	0.00941862	0.0410977	-0.0518156	0.041772	-0.00820319	-0.0654129	-0.00914294	-0.0146163	0.00375	-0.0220997	0.00380872	-0.021415	0.00278102	0.0102214	-0.0578834	-0.0637454
	-29.4539	-0.0259901	-0.0432728	-0.0538033	-0.0659955	-0.0664089	-0.00843539	-0.00448678	0.00942309	0.0411043	-0.0518225	0.0417691	-0.00819774	-0.0654272	-0.0091359	-0.0146152	0.00377366	-0.0221028	0.0038291	-0.0214193	0.0027987	0.0102348	-0.0578886	-0.0637442
	-29.4179	-0.0259812	-0.043259	-0.0538046	-0.0659991	-0.0664117	-0.0084393	-0.00448487	0.00942756	0.0411108	-0.0518294	0.0417663	-0.00819227	-0.0654414	-0.00912884	-0.014614	0.00379733	-0.022106	0.00384948	-0.0214235	0.00281639	0.0102482	-0.0578938	-0.063743
	-29.3819	-0.0259723	-0.0432451	-0.0538058	-0.0660027	-0.0664145	-0.00844321	-0.00448297	0.00943203	0.0411173	-0.0518363	0.0417634	-0.00818679	-0.0654556	-0.00912178	-0.0146128	0.00382101	-0.0221092	0.00386988	-0.0214277	0.0028341	0.0102616	-0.057899	-0.0637418
	-29.3459	-0.0259634	-0.0432312	-0.053807	-0.0660063	-0.0664172	-0.00844712	-0.00448105	0.0094365	0.0411238	-0.0518432	0.0417605	-0.0081813	-0.0654697	-0.0091147	-0.0146116	0.00384469	-0.0221123	0.00389029	-0.0214319	0.00285182	0.010275	-0.0579041	-0.0637405
	-29.3099	-0.0259544	-0.0432172	-0.0538081	-0.0660099	-0.0664199	-0.00845103	-0.00447914	0.00944096	0.0411303	-0.0518501	0.0417576	-0.0081758	-0.0654839	-0.00910761	-0.0146104	0.00386838	-0.0221155	0.00391072	-0.0214361	0.00286956	0.0102885	-0.0579093	-0.0637392
	-29.2738	-0.0259454	-0.0432033	-0.0538093	-0.0660135	-0.0664226	-0.00845494	-0.00447722	0.00944543	0.0411368	-0.051857	0.0417547	-0.00817029	-0.0654981	-0.00910051	-0.0146092	0.00389208	-0.0221186	0.00393115	-0.0214403	0.0028873	0.0103019	-0.0579144	-0.0637379
	-29.2377	-0.0259364	-0.0431892	-0.0538104	-0.066017	-0.0664253	-0.00845886	-0.0044753	0.00944989	0.0411432	-0.0518638	0.0417517	-0.00816476	-0.0655123	-0.00909341	-0.014608	0.00391578	-0.0221218	0.0039516	-0.0214445	0.00290506	0.0103153	-0.0579195	-0.0637365
	-29.2016	-0.0259273	-0.0431751	-0.0538115	-0.0660205	-0.0664279	-0.00846277	-0.00447337	0.00945435	0.0411497	-0.0518707	0.0417488	-0.00815923	-0.0655264	-0.00908629	-0.0146068	0.00393949	-0.0221249	0.00397206	-0.0214487	0.00292283	0.0103288	-0.0579246	-0.0637352
	-29.1654	-0.0259183	-0.043161	-0.0538126	-0.066024	-0.0664305	-0.00846668	-0.00447144	0.0094588	0.0411561	-0.0518775	0.0417458	-0.00815368	-0.0655406	-0.00907916	-0.0146055	0.00396321	-0.0221281	0.00399253	-0.0214529	0.00294062	0.0103422	-0.0579297	-0.0637338
	-29.1292	-0.0259092	-0.0431468	-0.0538137	-0.0660275	-0.0664331	-0.0084706	-0.0044695	0.00946326	0.0411625	-0.0518843	0.0417428	-0.00814811	-0.0655547	-0.00907202	-0.0146043	0.00398693	-0.0221312	0.00401301	-0.0214571	0.00295842	0.0103557	-0.0579348	-0.0637323
	-29.093	-0.0259001	-0.0431326	-0.0538148	-0.0660309	-0.0664357	-0.00847451	-0.00446757	0.00946771	0.0411689	-0.0518911	0.0417398	-0.00814254	-0.0655688	-0.00906486	-0.014603	0.00401066	-0.0221343	0.00403351	-0.0214613	0.00297622	0.0103691	-0.0579398	-0.0637309
	-29.0568	-0.025891	-0.0431184	-0.0538158	-0.0660344	-0.0664383	-0.00847843	-0.00446562	0.00947216	0.0411753	-0.0518979	0.0417368	-0.00813696	-0.0655829	-0.0090577	-0.0146018	0.0040344	-0.0221375	0.00405401	-0.0214655	0.00299405	0.0103826	-0.0579448	-0.0637294
	-29.0205	-0.0258818	-0.0431041	-0.0538168	-0.0660378	-0.0664408	-0.00848235	-0.00446368	0.00947661	0.0411817	-0.0519047	0.0417338	-0.00813136	-0.0655971	-0.00905053	-0.0146005	0.00405814	-0.0221406	0.00407453	-0.0214697	0.00301188	0.0103961	-0.0579498	-0.0637279
	-28.9842	-0.0258726	-0.0430897	-0.0538178	-0.0660411	-0.0664433	-0.00848626	-0.00446173	0.00948106	0.041188	-0.0519115	0.0417308	-0.00812575	-0.0656112	-0.00904335	-0.0145993	0.00408188	-0.0221437	0.00409506	-0.0214739	0.00302973	0.0104095	-0.0579548	-0.0637263
	-28.9479	-0.0258634	-0.0430753	-0.0538188	-0.0660445	-0.0664458	-0.00849018	-0.00445978	0.0094855	0.0411944	-0.0519183	0.0417277	-0.00812013	-0.0656253	-0.00903615	-0.014598	0.00410564	-0.0221468	0.0041156	-0.0214781	0.00304758	0.010423	-0.0579598	-0.0637248
	-28.9115	-0.0258542	-0.0430609	-0.0538198	-0.0660478	-0.0664482	-0.0084941	-0.00445782	0.00948995	0.0412007	-0.051925	0.0417246	-0.00811449	-0.0656393	-0.00902895	-0.0145967	0.0041294	-0.0221499	0.00413616	-0.0214822	0.00306546	0.0104365	-0.0579647	-0.0637232
	-28.8752	-0.025845	-0.0430464	-0.0538207	-0.0660511	-0.0664506	-0.00849802	-0.00445586	0.00949439	0.041207	-0.0519317	0.0417215	-0.00810885	-0.0656534	-0.00902174	-0.0145954	0.00415316	-0.022153	0.00415672	-0.0214864	0.00308334	0.01045	-0.0579697	-0.0637216
	-28.8387	-0.0258357	-0.0430319	-0.0538216	-0.0660544	-0.066453	-0.00850194	-0.00445389	0.00949883	0.0412133	-0.0519385	0.0417184	-0.00810319	-0.0656675	-0.00901451	-0.0145941	0.00417693	-0.0221561	0.0041773	-0.0214906	0.00310123	0.0104635	-0.0579746	-0.0637199
	-28.8023	-0.0258264	-0.0430173	-0.0538225	-0.0660577	-0.0664554	-0.00850586	-0.00445193	0.00950327	0.0412195	-0.0519452	0.0417153	-0.00809752	-0.0656815	-0.00900728	-0.0145928	0.00420071	-0.0221592	0.00419788	-0.0214948	0.00311914	0.010477	-0.0579795	-0.0637182
	-28.7658	-0.0258171	-0.0430027	-0.0538234	-0.0660609	-0.0664578	-0.00850978	-0.00444995	0.0095077	0.0412258	-0.0519519	0.0417122	-0.00809183	-0.0656956	-0.00900003	-0.0145915	0.00422449	-0.0221623	0.00421848	-0.0214989	0.00313706	0.0104905	-0.0579844	-0.0637165
	-28.7293	-0.0258078	-0.0429881	-0.0538242	-0.0660641	-0.0664601	-0.0085137	-0.00444798	0.00951214	0.0412321	-0.0519586	0.0417091	-0.00808614	-0.0657096	-0.00899277	-0.0145902	0.00424827	-0.0221654	0.00423909	-0.0215031	0.00315499	0.010504	-0.0579892	-0.0637148
	-28.6928	-0.0257984	-0.0429733	-0.0538251	-0.0660673	-0.0664624	-0.00851762	-0.004446	0.00951657	0.0412383	-0.0519653	0.0417059	-0.00808043	-0.0657237	-0.0089855	-0.0145889	0.00427206	-0.0221685	0.00425971	-0.0215072	0.00317294	0.0105175	-0.0579941	-0.063713
	-28.6563	-0.025789	-0.0429586	-0.0538259	-0.0660705	-0.0664647	-0.00852154	-0.00444401	0.009521	0.0412445	-0.0519719	0.0417027	-0.00807471	-0.0657377	-0.00897823	-0.0145875	0.00429586	-0.0221716	0.00428035	-0.0215114	0.00319089	0.010531	-0.0579989	-0.0637112
	-28.6197	-0.0257796	-0.0429438	-0.0538267	-0.0660736	-0.066467	-0.00852546	-0.00444203	0.00952542	0.0412507	-0.0519786	0.0416995	-0.00806898	-0.0657517	-0.00897094	-0.0145862	0.00431965	-0.0221746	0.00430099	-0.0215156	0.00320886	0.0105445	-0.0580037	-0.0637094
	-28.5831	-0.0257702	-0.042929	-0.0538274	-0.0660768	-0.0664692	-0.00852939	-0.00444004	0.00952985	0.0412569	-0.0519852	0.0416963	-0.00806324	-0.0657657	-0.00896364	-0.0145848	0.00434346	-0.0221777	0.00432165	-0.0215197	0.00322684	0.0105581	-0.0580085	-0.0637076
	-28.5465	-0.0257608	-0.0429141	-0.0538282	-0.0660799	-0.0664714	-0.00853331	-0.00443804	0.00953427	0.0412631	-0.0519919	0.0416931	-0.00805748	-0.0657797	-0.00895633	-0.0145835	0.00436727	-0.0221808	0.00434231	-0.0215238	0.00324484	0.0105716	-0.0580133	-0.0637057
	-28.5098	-0.0257513	-0.0428991	-0.0538289	-0.0660829	-0.0664736	-0.00853723	-0.00443604	0.00953869	0.0412692	-0.0519985	0.0416899	-0.00805171	-0.0657937	-0.00894901	-0.0145821	0.00439108	-0.0221838	0.00436299	-0.021528	0.00326284	0.0105851	-0.058018	-0.0637038
	-28.4731	-0.0257418	-0.0428842	-0.0538296	-0.066086	-0.0664758	-0.00854115	-0.00443404	0.00954311	0.0412753	-0.0520051	0.0416867	-0.00804593	-0.0658077	-0.00894168	-0.0145808	0.0044149	-0.0221869	0.00438368	-0.0215321	0.00328086	0.0105987	-0.0580228	-0.0637018
	-28.4364	-0.0257323	-0.0428691	-0.0538303	-0.066089	-0.0664779	-0.00854508	-0.00443203	0.00954752	0.0412815	-0.0520117	0.0416834	-0.00804014	-0.0658216	-0.00893433	-0.0145794	0.00443872	-0.02219	0.00440438	-0.0215363	0.00329888	0.0106122	-0.0580275	-0.0636999
	-28.3997	-0.0257227	-0.0428541	-0.053831	-0.066092	-0.06648	-0.008549	-0.00443002	0.00955194	0.0412876	-0.0520183	0.0416801	-0.00803434	-0.0658356	-0.00892698	-0.014578	0.00446255	-0.022193	0.00442509	-0.0215404	0.00331692	0.0106258	-0.0580322	-0.0636979
	-28.3629	-0.0257132	-0.0428389	-0.0538316	-0.066095	-0.0664821	-0.00855293	-0.00442801	0.00955635	0.0412937	-0.0520248	0.0416768	-0.00802852	-0.0658495	-0.00891962	-0.0145766	0.00448638	-0.022196	0.00444581	-0.0215445	0.00333498	0.0106393	-0.0580369	-0.0636959
	-28.3261	-0.0257036	-0.0428238	-0.0538322	-0.066098	-0.0664841	-0.00855685	-0.00442599	0.00956076	0.0412997	-0.0520314	0.0416735	-0.00802269	-0.0658635	-0.00891224	-0.0145752	0.00451021	-0.0221991	0.00446654	-0.0215486	0.00335304	0.0106529	-0.0580415	-0.0636938
	-28.2893	-0.025694	-0.0428086	-0.0538328	-0.0661009	-0.0664862	-0.00856078	-0.00442397	0.00956517	0.0413058	-0.0520379	0.0416702	-0.00801685	-0.0658774	-0.00890486	-0.0145738	0.00453405	-0.0222021	0.00448729	-0.0215528	0.00337112	0.0106665	-0.0580462	-0.0636917
	-28.2524	-0.0256843	-0.0427933	-0.0538334	-0.0661038	-0.0664882	-0.0085647	-0.00442194	0.00956957	0.0413119	-0.0520444	0.0416669	-0.00801099	-0.0658913	-0.00889746	-0.0145724	0.00455789	-0.0222051	0.00450804	-0.0215569	0.0033892	0.01068	-0.0580508	-0.0636896
	-28.2155	-0.0256747	-0.042778	-0.053834	-0.0661067	-0.0664902	-0.00856863	-0.00441991	0.00957397	0.0413179	-0.052051	0.0416635	-0.00800512	-0.0659052	-0.00889006	-0.014571	0.00458173	-0.0222082	0.0045288	-0.021561	0.0034073	0.0106936	-0.0580554	-0.0636875
	-28.1786	-0.025665	-0.0427627	-0.0538345	-0.0661095	-0.0664921	-0.00857256	-0.00441788	0.00957837	0.0413239	-0.0520575	0.0416601	-0.00799925	-0.0659191	-0.00888264	-0.0145695	0.00460558	-0.0222112	0.00454958	-0.0215651	0.00342542	0.0107072	-0.05806	-0.0636853
	-28.1417	-0.0256553	-0.0427473	-0.053835	-0.0661124	-0.0664941	-0.00857648	-0.00441584	0.00958277	0.0413299	-0.0520639	0.0416568	-0.00799335	-0.065933	-0.00887521	-0.0145681	0.00462943	-0.0222142	0.00457037	-0.0215692	0.00344354	0.0107208	-0.0580646	-0.0636831
	-28.1047	-0.0256456	-0.0427318	-0.0538355	-0.0661152	-0.066496	-0.00858041	-0.0044138	0.00958717	0.0413359	-0.0520704	0.0416534	-0.00798745	-0.0659469	-0.00886778	-0.0145666	0.00465328	-0.0222172	0.00459116	-0.0215733	0.00346167	0.0107344	-0.0580691	-0.0636809
	-28.0678	-0.0256358	-0.0427163	-0.053836	-0.066118	-0.0664978	-0.00858434	-0.00441176	0.00959156	0.0413418	-0.0520769	0.04165	-0.00798153	-0.0659608	-0.00886033	-0.0145652	0.00467714	-0.0222202	0.00461197	-0.0215774	0.00347982	0.0107479	-0.0580736	-0.0636787
	-28.0307	-0.025626	-0.0427008	-0.0538364	-0.0661207	-0.0664997	-0.00858826	-0.00440971	0.00959595	0.0413478	-0.0520833	0.0416465	-0.0079756	-0.0659746	-0.00885287	-0.0145637	0.004701	-0.0222232	0.00463279	-0.0215815	0.00349798	0.0107615	-0.0580781	-0.0636764
	-27.9937	-0.0256162	-0.0426852	-0.0538369	-0.0661235	-0.0665015	-0.00859219	-0.00440766	0.00960034	0.0413537	-0.0520898	0.0416431	-0.00796966	-0.0659885	-0.0088454	-0.0145623	0.00472486	-0.0222262	0.00465361	-0.0215856	0.00351615	0.0107751	-0.0580826	-0.0636741
	-27.9566	-0.0256064	-0.0426696	-0.0538373	-0.0661262	-0.0665033	-0.00859612	-0.0044056	0.00960472	0.0413597	-0.0520962	0.0416396	-0.00796371	-0.0660023	-0.00883792	-0.0145608	0.00474873	-0.0222292	0.00467445	-0.0215897	0.00353433	0.0107888	-0.0580871	-0.0636717
	-27.9195	-0.0255966	-0.0426539	-0.0538377	-0.0661289	-0.0665051	-0.00860005	-0.00440354	0.00960911	0.0413656	-0.0521026	0.0416362	-0.00795774	-0.0660161	-0.00883043	-0.0145593	0.0047726	-0.0222322	0.0046953	-0.0215938	0.00355252	0.0108024	-0.0580916	-0.0636694
	-27.8824	-0.0255867	-0.0426382	-0.053838	-0.0661315	-0.0665069	-0.00860397	-0.00440148	0.00961349	0.0413714	-0.052109	0.0416327	-0.00795176	-0.06603	-0.00882293	-0.0145578	0.00479647	-0.0222352	0.00471616	-0.0215979	0.00357072	0.010816	-0.058096	-0.063667
	-27.8453	-0.0255768	-0.0426224	-0.0538384	-0.0661342	-0.0665086	-0.0086079	-0.00439941	0.00961787	0.0413773	-0.0521154	0.0416292	-0.00794577	-0.0660438	-0.00881541	-0.0145563	0.00482034	-0.0222382	0.00473703	-0.0216019	0.00358894	0.0108296	-0.0581004	-0.0636645
	-27.8081	-0.0255669	-0.0426066	-0.0538387	-0.0661368	-0.0665103	-0.00861183	-0.00439734	0.00962224	0.0413832	-0.0521217	0.0416257	-0.00793976	-0.0660576	-0.00880789	-0.0145548	0.00484422	-0.0222411	0.00475791	-0.021606	0.00360716	0.0108432	-0.0581048	-0.0636621
	-27.7709	-0.0255569	-0.0425907	-0.053839	-0.0661394	-0.066512	-0.00861576	-0.00439526	0.00962662	0.041389	-0.0521281	0.0416221	-0.00793375	-0.0660713	-0.00880036	-0.0145533	0.00486809	-0.0222441	0.0047788	-0.0216101	0.0036254	0.0108568	-0.0581092	-0.0636596
	-27.7336	-0.025547	-0.0425748	-0.0538393	-0.0661419	-0.0665136	-0.00861969	-0.00439318	0.00963099	0.0413948	-0.0521344	0.0416186	-0.00792772	-0.0660851	-0.00879281	-0.0145518	0.00489197	-0.0222471	0.0047997	-0.0216141	0.00364365	0.0108705	-0.0581135	-0.0636571
	-27.6964	-0.025537	-0.0425588	-0.0538395	-0.0661445	-0.0665152	-0.00862362	-0.0043911	0.00963535	0.0414007	-0.0521408	0.041615	-0.00792167	-0.0660989	-0.00878526	-0.0145502	0.00491585	-0.02225	0.00482061	-0.0216182	0.00366191	0.0108841	-0.0581178	-0.0636545
	-27.6591	-0.025527	-0.0425428	-0.0538397	-0.066147	-0.0665168	-0.00862755	-0.00438901	0.00963972	0.0414064	-0.0521471	0.0416115	-0.00791562	-0.0661126	-0.00877769	-0.0145487	0.00493974	-0.022253	0.00484153	-0.0216223	0.00368018	0.0108977	-0.0581222	-0.0636519
	-27.6218	-0.0255169	-0.0425268	-0.0538399	-0.0661495	-0.0665184	-0.00863148	-0.00438692	0.00964408	0.0414122	-0.0521534	0.0416079	-0.00790955	-0.0661264	-0.00877011	-0.0145471	0.00496362	-0.0222559	0.00486246	-0.0216263	0.00369847	0.0109114	-0.0581264	-0.0636493
	-27.5844	-0.0255069	-0.0425107	-0.0538401	-0.0661519	-0.0665199	-0.00863541	-0.00438482	0.00964845	0.041418	-0.0521597	0.0416043	-0.00790347	-0.0661401	-0.00876253	-0.0145456	0.00498751	-0.0222589	0.0048834	-0.0216304	0.00371676	0.010925	-0.0581307	-0.0636467
	-27.5471	-0.0254968	-0.0424945	-0.0538403	-0.0661544	-0.0665215	-0.00863934	-0.00438272	0.0096528	0.0414237	-0.0521659	0.0416007	-0.00789738	-0.0661538	-0.00875493	-0.014544	0.00501139	-0.0222618	0.00490434	-0.0216344	0.00373507	0.0109387	-0.058135	-0.063644
	-27.5097	-0.0254867	-0.0424783	-0.0538404	-0.0661568	-0.066523	-0.00864327	-0.00438062	0.00965716	0.0414295	-0.0521722	0.041597	-0.00789127	-0.0661675	-0.00874732	-0.0145424	0.00503528	-0.0222647	0.0049253	-0.0216385	0.00375338	0.0109523	-0.0581392	-0.0636413
	-27.4722	-0.0254765	-0.042462	-0.0538405	-0.0661592	-0.0665244	-0.0086472	-0.00437851	0.00966151	0.0414352	-0.0521784	0.0415934	-0.00788515	-0.0661812	-0.0087397	-0.0145409	0.00505917	-0.0222677	0.00494627	-0.0216425	0.00377171	0.010966	-0.0581434	-0.0636386
	-27.4348	-0.0254664	-0.0424457	-0.0538406	-0.0661615	-0.0665258	-0.00865113	-0.0043764	0.00966586	0.0414409	-0.0521847	0.0415897	-0.00787902	-0.0661949	-0.00873207	-0.0145393	0.00508306	-0.0222706	0.00496725	-0.0216465	0.00379005	0.0109797	-0.0581476	-0.0636358
	-27.3973	-0.0254562	-0.0424294	-0.0538407	-0.0661639	-0.0665273	-0.00865506	-0.00437429	0.00967021	0.0414465	-0.0521909	0.041586	-0.00787288	-0.0662086	-0.00872443	-0.0145377	0.00510696	-0.0222735	0.00498824	-0.0216506	0.0038084	0.0109933	-0.0581518	-0.063633
	-27.3598	-0.025446	-0.042413	-0.0538407	-0.0661662	-0.0665286	-0.00865899	-0.00437217	0.00967456	0.0414522	-0.0521971	0.0415823	-0.00786672	-0.0662222	-0.00871678	-0.0145361	0.00513085	-0.0222764	0.00500924	-0.0216546	0.00382676	0.011007	-0.0581559	-0.0636302
	-27.3223	-0.0254358	-0.0423965	-0.0538407	-0.0661685	-0.06653	-0.00866292	-0.00437005	0.0096789	0.0414579	-0.0522033	0.0415786	-0.00786055	-0.0662359	-0.00870912	-0.0145345	0.00515474	-0.0222793	0.00503025	-0.0216586	0.00384514	0.0110207	-0.0581601	-0.0636273
	-27.2847	-0.0254255	-0.04238	-0.0538407	-0.0661707	-0.0665313	-0.00866685	-0.00436792	0.00968324	0.0414635	-0.0522094	0.0415749	-0.00785437	-0.0662495	-0.00870145	-0.0145329	0.00517864	-0.0222822	0.00505126	-0.0216626	0.00386352	0.0110344	-0.0581642	-0.0636245
	-27.2471	-0.0254153	-0.0423635	-0.0538407	-0.066173	-0.0665326	-0.00867078	-0.00436579	0.00968757	0.0414691	-0.0522156	0.0415712	-0.00784817	-0.0662631	-0.00869376	-0.0145312	0.00520253	-0.0222851	0.00507229	-0.0216666	0.00388191	0.011048	-0.0581683	-0.0636215
	-27.2095	-0.025405	-0.0423469	-0.0538407	-0.0661752	-0.0665339	-0.00867471	-0.00436366	0.00969191	0.0414747	-0.0522217	0.0415674	-0.00784197	-0.0662767	-0.00868607	-0.0145296	0.00522643	-0.022288	0.00509333	-0.0216707	0.00390032	0.0110617	-0.0581723	-0.0636186
	-27.1719	-0.0253946	-0.0423303	-0.0538406	-0.0661773	-0.0665351	-0.00867864	-0.00436152	0.00969624	0.0414803	-0.0522279	0.0415636	-0.00783574	-0.0662904	-0.00867836	-0.0145279	0.00525032	-0.0222909	0.00511437	-0.0216747	0.00391873	0.0110754	-0.0581764	-0.0636156
	-27.1342	-0.0253843	-0.0423136	-0.0538405	-0.0661795	-0.0665364	-0.00868257	-0.00435938	0.00970057	0.0414859	-0.052234	0.0415598	-0.00782951	-0.0663039	-0.00867065	-0.0145263	0.00527422	-0.0222938	0.00513543	-0.0216787	0.00393716	0.0110891	-0.0581804	-0.0636126
	-27.0965	-0.0253739	-0.0422968	-0.0538404	-0.0661816	-0.0665375	-0.0086865	-0.00435723	0.0097049	0.0414914	-0.0522401	0.041556	-0.00782326	-0.0663175	-0.00866292	-0.0145246	0.00529812	-0.0222966	0.00515649	-0.0216827	0.0039556	0.0111028	-0.0581844	-0.0636096
	-27.0588	-0.0253635	-0.04228	-0.0538402	-0.0661837	-0.0665387	-0.00869043	-0.00435508	0.00970922	0.0414969	-0.0522461	0.0415522	-0.007817	-0.0663311	-0.00865519	-0.014523	0.00532201	-0.0222995	0.00517756	-0.0216866	0.00397405	0.0111165	-0.0581884	-0.0636065
	-27.0211	-0.0253531	-0.0422632	-0.0538401	-0.0661858	-0.0665398	-0.00869436	-0.00435293	0.00971354	0.0415025	-0.0522522	0.0415484	-0.00781073	-0.0663446	-0.00864744	-0.0145213	0.00534591	-0.0223024	0.00519865	-0.0216906	0.00399251	0.0111302	-0.0581924	-0.0636034
	-26.9833	-0.0253426	-0.0422463	-0.0538399	-0.0661878	-0.0665409	-0.00869829	-0.00435077	0.00971786	0.041508	-0.0522583	0.0415445	-0.00780445	-0.0663582	-0.00863968	-0.0145196	0.0053698	-0.0223052	0.00521974	-0.0216946	0.00401098	0.0111439	-0.0581963	-0.0636003
	-26.9455	-0.0253322	-0.0422293	-0.0538397	-0.0661899	-0.066542	-0.00870222	-0.00434861	0.00972217	0.0415134	-0.0522643	0.0415407	-0.00779815	-0.0663717	-0.00863191	-0.0145179	0.0053937	-0.0223081	0.00524084	-0.0216986	0.00402946	0.0111576	-0.0582002	-0.0635971
	-26.9077	-0.0253217	-0.0422123	-0.0538394	-0.0661918	-0.0665431	-0.00870615	-0.00434644	0.00972648	0.0415189	-0.0522703	0.0415368	-0.00779184	-0.0663852	-0.00862413	-0.0145162	0.00541759	-0.0223109	0.00526195	-0.0217026	0.00404795	0.0111714	-0.0582041	-0.0635939
	-26.8698	-0.0253112	-0.0421953	-0.0538392	-0.0661938	-0.0665441	-0.00871009	-0.00434427	0.00973079	0.0415244	-0.0522763	0.0415329	-0.00778551	-0.0663987	-0.00861634	-0.0145145	0.00544149	-0.0223138	0.00528307	-0.0217065	0.00406645	0.0111851	-0.058208	-0.0635907
	-26.832	-0.0253006	-0.0421782	-0.0538389	-0.0661958	-0.0665451	-0.00871402	-0.0043421	0.0097351	0.0415298	-0.0522823	0.041529	-0.00777918	-0.0664122	-0.00860854	-0.0145128	0.00546538	-0.0223166	0.0053042	-0.0217105	0.00408496	0.0111988	-0.0582119	-0.0635874
	-26.7941	-0.0252901	-0.042161	-0.0538386	-0.0661977	-0.0665461	-0.00871795	-0.00433992	0.0097394	0.0415352	-0.0522883	0.0415251	-0.00777283	-0.0664257	-0.00860073	-0.0145111	0.00548927	-0.0223194	0.00532533	-0.0217145	0.00410349	0.0112125	-0.0582157	-0.0635841
	-26.7561	-0.0252795	-0.0421439	-0.0538382	-0.0661995	-0.066547	-0.00872188	-0.00433774	0.0097437	0.0415406	-0.0522943	0.0415212	-0.00776646	-0.0664392	-0.00859291	-0.0145093	0.00551316	-0.0223222	0.00534648	-0.0217184	0.00412202	0.0112263	-0.0582195	-0.0635808
	-26.7182	-0.0252689	-0.0421266	-0.0538379	-0.0662014	-0.0665479	-0.00872581	-0.00433555	0.009748	0.041546	-0.0523002	0.0415172	-0.00776009	-0.0664526	-0.00858507	-0.0145076	0.00553705	-0.0223251	0.00536763	-0.0217224	0.00414056	0.01124	-0.0582233	-0.0635774
	-26.6802	-0.0252582	-0.0421093	-0.0538375	-0.0662032	-0.0665488	-0.00872974	-0.00433336	0.00975229	0.0415514	-0.0523062	0.0415132	-0.0077537	-0.0664661	-0.00857723	-0.0145059	0.00556094	-0.0223279	0.0053888	-0.0217263	0.00415912	0.0112537	-0.0582271	-0.0635741
	-26.6422	-0.0252475	-0.042092	-0.0538371	-0.066205	-0.0665496	-0.00873367	-0.00433117	0.00975659	0.0415567	-0.0523121	0.0415093	-0.0077473	-0.0664795	-0.00856938	-0.0145041	0.00558483	-0.0223307	0.00540997	-0.0217303	0.00417768	0.0112675	-0.0582309	-0.0635706
	-26.6041	-0.0252369	-0.0420746	-0.0538366	-0.0662068	-0.0665505	-0.0087376	-0.00432897	0.00976087	0.0415621	-0.052318	0.0415053	-0.00774088	-0.0664929	-0.00856151	-0.0145023	0.00560871	-0.0223335	0.00543115	-0.0217342	0.00419626	0.0112812	-0.0582346	-0.0635672
	-26.5661	-0.0252261	-0.0420571	-0.0538362	-0.0662086	-0.0665513	-0.00874153	-0.00432677	0.00976516	0.0415674	-0.0523239	0.0415012	-0.00773445	-0.0665063	-0.00855364	-0.0145006	0.0056326	-0.0223363	0.00545234	-0.0217382	0.00421484	0.011295	-0.0582383	-0.0635637
	-26.528	-0.0252154	-0.0420396	-0.0538357	-0.0662103	-0.066552	-0.00874546	-0.00432456	0.00976944	0.0415727	-0.0523297	0.0414972	-0.00772801	-0.0665197	-0.00854575	-0.0144988	0.00565648	-0.0223391	0.00547354	-0.0217421	0.00423344	0.0113087	-0.058242	-0.0635602
	-26.4899	-0.0252046	-0.042022	-0.0538352	-0.066212	-0.0665528	-0.00874938	-0.00432235	0.00977372	0.041578	-0.0523356	0.0414932	-0.00772156	-0.0665331	-0.00853785	-0.014497	0.00568036	-0.0223419	0.00549474	-0.021746	0.00425205	0.0113225	-0.0582457	-0.0635566
	-26.4517	-0.0251939	-0.0420044	-0.0538346	-0.0662136	-0.0665535	-0.00875331	-0.00432014	0.009778	0.0415832	-0.0523414	0.0414891	-0.00771509	-0.0665464	-0.00852994	-0.0144952	0.00570424	-0.0223446	0.00551596	-0.0217499	0.00427066	0.0113362	-0.0582493	-0.063553
	-26.4136	-0.025183	-0.0419868	-0.0538341	-0.0662153	-0.0665542	-0.00875724	-0.00431792	0.00978227	0.0415885	-0.0523473	0.041485	-0.00770861	-0.0665598	-0.00852202	-0.0144934	0.00572812	-0.0223474	0.00553718	-0.0217539	0.00428929	0.01135	-0.0582529	-0.0635494
	-26.3754	-0.0251722	-0.0419691	-0.0538335	-0.0662169	-0.0665548	-0.00876117	-0.0043157	0.00978654	0.0415937	-0.0523531	0.041481	-0.00770211	-0.0665731	-0.0085141	-0.0144916	0.00575199	-0.0223502	0.00555842	-0.0217578	0.00430793	0.0113637	-0.0582565	-0.0635458
	-26.3372	-0.0251613	-0.0419513	-0.0538329	-0.0662185	-0.0665554	-0.0087651	-0.00431348	0.00979081	0.0415989	-0.0523589	0.0414768	-0.00769561	-0.0665864	-0.00850616	-0.0144897	0.00577587	-0.0223529	0.00557966	-0.0217617	0.00432658	0.0113775	-0.0582601	-0.0635421
	-26.2989	-0.0251505	-0.0419335	-0.0538323	-0.06622	-0.066556	-0.00876903	-0.00431125	0.00979508	0.0416041	-0.0523646	0.0414727	-0.00768908	-0.0665998	-0.0084982	-0.0144879	0.00579974	-0.0223557	0.0056009	-0.0217656	0.00434523	0.0113913	-0.0582637	-0.0635384
	-26.2606	-0.0251395	-0.0419156	-0.0538316	-0.0662216	-0.0665566	-0.00877296	-0.00430901	0.00979934	0.0416093	-0.0523704	0.0414686	-0.00768255	-0.0666131	-0.00849024	-0.0144861	0.00582361	-0.0223584	0.00562216	-0.0217695	0.0043639	0.011405	-0.0582672	-0.0635347
	-26.2223	-0.0251286	-0.0418977	-0.0538309	-0.0662231	-0.0665571	-0.00877689	-0.00430678	0.00980359	0.0416145	-0.0523761	0.0414644	-0.007676	-0.0666263	-0.00848227	-0.0144842	0.00584747	-0.0223612	0.00564343	-0.0217734	0.00438258	0.0114188	-0.0582707	-0.0635309
	-26.184	-0.0251176	-0.0418798	-0.0538302	-0.0662245	-0.0665576	-0.00878081	-0.00430453	0.00980785	0.0416196	-0.0523819	0.0414603	-0.00766944	-0.0666396	-0.00847429	-0.0144824	0.00587133	-0.0223639	0.0056647	-0.0217773	0.00440127	0.0114326	-0.0582742	-0.0635271
	-26.1457	-0.0251067	-0.0418617	-0.0538295	-0.066226	-0.0665581	-0.00878474	-0.00430229	0.0098121	0.0416248	-0.0523876	0.0414561	-0.00766287	-0.0666529	-0.00846629	-0.0144805	0.00589519	-0.0223667	0.00568598	-0.0217811	0.00441996	0.0114464	-0.0582777	-0.0635232
	-26.1073	-0.0250956	-0.0418437	-0.0538287	-0.0662274	-0.0665586	-0.00878867	-0.00430004	0.00981635	0.0416299	-0.0523933	0.0414519	-0.00765628	-0.0666661	-0.00845829	-0.0144786	0.00591905	-0.0223694	0.00570727	-0.021785	0.00443867	0.0114602	-0.0582811	-0.0635193
	-26.0689	-0.0250846	-0.0418255	-0.0538279	-0.0662288	-0.066559	-0.00879259	-0.00429779	0.0098206	0.041635	-0.052399	0.0414477	-0.00764968	-0.0666793	-0.00845027	-0.0144767	0.0059429	-0.0223721	0.00572857	-0.0217889	0.00445739	0.0114739	-0.0582845	-0.0635154
	-26.0305	-0.0250736	-0.0418074	-0.0538271	-0.0662301	-0.0665594	-0.00879652	-0.00429553	0.00982484	0.0416401	-0.0524046	0.0414435	-0.00764307	-0.0666925	-0.00844225	-0.0144748	0.00596675	-0.0223748	0.00574987	-0.0217928	0.00447612	0.0114877	-0.0582879	-0.0635115
	-25.992	-0.0250625	-0.0417891	-0.0538263	-0.0662315	-0.0665597	-0.00880045	-0.00429327	0.00982908	0.0416451	-0.0524103	0.0414392	-0.00763644	-0.0667057	-0.00843421	-0.0144729	0.0059906	-0.0223775	0.00577118	-0.0217966	0.00449486	0.0115015	-0.0582913	-0.0635075
	-25.9535	-0.0250514	-0.0417709	-0.0538254	-0.0662328	-0.0665601	-0.00880437	-0.004291	0.00983331	0.0416502	-0.0524159	0.041435	-0.0076298	-0.0667189	-0.00842617	-0.014471	0.00601445	-0.0223802	0.0057925	-0.0218005	0.0045136	0.0115153	-0.0582947	-0.0635035
	-25.915	-0.0250402	-0.0417525	-0.0538245	-0.066234	-0.0665604	-0.0088083	-0.00428873	0.00983755	0.0416552	-0.0524215	0.0414307	-0.00762315	-0.0667321	-0.00841811	-0.0144691	0.00603829	-0.0223829	0.00581383	-0.0218044	0.00453236	0.0115291	-0.058298	-0.0634995
	-25.8765	-0.0250291	-0.0417341	-0.0538236	-0.0662353	-0.0665606	-0.00881223	-0.00428646	0.00984178	0.0416602	-0.0524271	0.0414264	-0.00761649	-0.0667453	-0.00841004	-0.0144672	0.00606212	-0.0223856	0.00583517	-0.0218082	0.00455113	0.0115429	-0.0583013	-0.0634954
	-25.8379	-0.0250179	-0.0417157	-0.0538226	-0.0662365	-0.0665609	-0.00881615	-0.00428418	0.009846	0.0416652	-0.0524327	0.0414221	-0.00760981	-0.0667584	-0.00840196	-0.0144653	0.00608596	-0.0223883	0.00585651	-0.0218121	0.0045699	0.0115567	-0.0583046	-0.0634913
	-25.7993	-0.0250067	-0.0416972	-0.0538217	-0.0662377	-0.0665611	-0.00882008	-0.0042819	0.00985022	0.0416702	-0.0524383	0.0414178	-0.00760311	-0.0667715	-0.00839387	-0.0144633	0.00610979	-0.022391	0.00587787	-0.0218159	0.00458869	0.0115705	-0.0583078	-0.0634871
	-25.7607	-0.0249954	-0.0416786	-0.0538207	-0.0662388	-0.0665613	-0.008824	-0.00427961	0.00985444	0.0416752	-0.0524438	0.0414135	-0.00759641	-0.0667846	-0.00838577	-0.0144614	0.00613361	-0.0223936	0.00589923	-0.0218197	0.00460749	0.0115843	-0.0583111	-0.063483
	-25.7221	-0.0249842	-0.04166	-0.0538197	-0.06624	-0.0665614	-0.00882792	-0.00427732	0.00985866	0.0416801	-0.0524494	0.0414091	-0.00758969	-0.0667977	-0.00837766	-0.0144594	0.00615743	-0.0223963	0.00592059	-0.0218236	0.00462629	0.0115981	-0.0583143	-0.0634788
	-25.6834	-0.0249729	-0.0416414	-0.0538186	-0.0662411	-0.0665615	-0.00883185	-0.00427503	0.00986287	0.041685	-0.0524549	0.0414047	-0.00758295	-0.0668108	-0.00836953	-0.0144574	0.00618125	-0.022399	0.00594197	-0.0218274	0.00464511	0.011612	-0.0583175	-0.0634745
	-25.6447	-0.0249616	-0.0416227	-0.0538175	-0.0662421	-0.0665616	-0.00883577	-0.00427273	0.00986708	0.0416899	-0.0524604	0.0414004	-0.0075762	-0.0668239	-0.0083614	-0.0144555	0.00620506	-0.0224016	0.00596335	-0.0218312	0.00466393	0.0116258	-0.0583207	-0.0634702
	-25.606	-0.0249502	-0.0416039	-0.0538164	-0.0662432	-0.0665617	-0.00883969	-0.00427043	0.00987129	0.0416948	-0.0524658	0.041396	-0.00756944	-0.066837	-0.00835326	-0.0144535	0.00622887	-0.0224043	0.00598474	-0.021835	0.00468277	0.0116396	-0.0583238	-0.0634659
	-25.5673	-0.0249389	-0.0415851	-0.0538153	-0.0662442	-0.0665617	-0.00884362	-0.00426812	0.00987549	0.0416997	-0.0524713	0.0413916	-0.00756267	-0.06685	-0.0083451	-0.0144515	0.00625268	-0.0224069	0.00600613	-0.0218388	0.00470161	0.0116534	-0.0583269	-0.0634616
	-25.5285	-0.0249275	-0.0415662	-0.0538141	-0.0662452	-0.0665617	-0.00884754	-0.00426581	0.00987969	0.0417046	-0.0524768	0.0413871	-0.00755588	-0.066863	-0.00833694	-0.0144495	0.00627647	-0.0224095	0.00602754	-0.0218426	0.00472047	0.0116672	-0.05833	-0.0634572
	-25.4897	-0.0249161	-0.0415473	-0.053813	-0.0662461	-0.0665617	-0.00885146	-0.0042635	0.00988389	0.0417094	-0.0524822	0.0413827	-0.00754908	-0.066876	-0.00832876	-0.0144475	0.00630027	-0.0224121	0.00604895	-0.0218464	0.00473933	0.0116811	-0.0583331	-0.0634528
	-25.4509	-0.0249046	-0.0415283	-0.0538117	-0.0662471	-0.0665616	-0.00885538	-0.00426118	0.00988808	0.0417142	-0.0524876	0.0413782	-0.00754227	-0.066889	-0.00832058	-0.0144454	0.00632406	-0.0224148	0.00607037	-0.0218502	0.0047582	0.0116949	-0.0583361	-0.0634483
	-25.4121	-0.0248932	-0.0415093	-0.0538105	-0.066248	-0.0665615	-0.0088593	-0.00425886	0.00989227	0.041719	-0.052493	0.0413738	-0.00753544	-0.066902	-0.00831238	-0.0144434	0.00634784	-0.0224174	0.00609179	-0.021854	0.00477708	0.0117087	-0.0583392	-0.0634439
	-25.3732	-0.0248817	-0.0414902	-0.0538092	-0.0662488	-0.0665614	-0.00886322	-0.00425653	0.00989646	0.0417238	-0.0524984	0.0413693	-0.0075286	-0.066915	-0.00830417	-0.0144414	0.00637162	-0.02242	0.00611323	-0.0218578	0.00479597	0.0117226	-0.0583422	-0.0634393
	-25.3343	-0.0248702	-0.0414711	-0.053808	-0.0662497	-0.0665612	-0.00886714	-0.0042542	0.00990064	0.0417286	-0.0525037	0.0413648	-0.00752174	-0.0669279	-0.00829595	-0.0144393	0.0063954	-0.0224226	0.00613466	-0.0218616	0.00481487	0.0117364	-0.0583452	-0.0634348
	-25.2954	-0.0248586	-0.0414519	-0.0538066	-0.0662505	-0.066561	-0.00887106	-0.00425187	0.00990482	0.0417333	-0.0525091	0.0413603	-0.00751488	-0.0669409	-0.00828772	-0.0144373	0.00641917	-0.0224252	0.00615611	-0.0218654	0.00483378	0.0117502	-0.0583481	-0.0634302
	-25.2565	-0.0248471	-0.0414326	-0.0538053	-0.0662512	-0.0665608	-0.00887498	-0.00424953	0.00990899	0.0417381	-0.0525144	0.0413557	-0.00750799	-0.0669538	-0.00827948	-0.0144352	0.00644293	-0.0224278	0.00617757	-0.0218691	0.0048527	0.0117641	-0.0583511	-0.0634256
	-25.2175	-0.0248355	-0.0414133	-0.0538039	-0.066252	-0.0665606	-0.0088789	-0.00424718	0.00991316	0.0417428	-0.0525197	0.0413512	-0.0075011	-0.0669667	-0.00827123	-0.0144331	0.00646669	-0.0224304	0.00619903	-0.0218729	0.00487163	0.0117779	-0.058354	-0.0634209
	-25.1785	-0.0248239	-0.0413939	-0.0538025	-0.0662527	-0.0665603	-0.00888282	-0.00424484	0.00991733	0.0417475	-0.052525	0.0413466	-0.00749419	-0.0669796	-0.00826297	-0.0144311	0.00649044	-0.0224329	0.00622049	-0.0218766	0.00489057	0.0117918	-0.0583568	-0.0634162
	-25.1395	-0.0248122	-0.0413745	-0.0538011	-0.0662534	-0.06656	-0.00888674	-0.00424249	0.0099215	0.0417522	-0.0525303	0.041342	-0.00748727	-0.0669925	-0.0082547	-0.014429	0.00651419	-0.0224355	0.00624197	-0.0218804	0.00490952	0.0118056	-0.0583597	-0.0634115
	-25.1004	-0.0248005	-0.041355	-0.0537996	-0.066254	-0.0665596	-0.00889065	-0.00424013	0.00992566	0.0417568	-0.0525355	0.0413374	-0.00748033	-0.0670053	-0.00824641	-0.0144269	0.00653793	-0.0224381	0.00626345	-0.0218841	0.00492847	0.0118195	-0.0583625	-0.0634068
	-25.0614	-0.0247889	-0.0413355	-0.0537981	-0.0662547	-0.0665592	-0.00889457	-0.00423777	0.00992982	0.0417615	-0.0525408	0.0413328	-0.00747338	-0.0670182	-0.00823812	-0.0144248	0.00656166	-0.0224406	0.00628494	-0.0218879	0.00494744	0.0118333	-0.0583654	-0.063402
	-25.0223	-0.0247771	-0.0413159	-0.0537966	-0.0662552	-0.0665588	-0.00889849	-0.00423541	0.00993397	0.0417661	-0.052546	0.0413282	-0.00746641	-0.067031	-0.00822982	-0.0144226	0.00658539	-0.0224432	0.00630643	-0.0218916	0.00496641	0.0118472	-0.0583682	-0.0633971
	-24.9831	-0.0247654	-0.0412963	-0.0537951	-0.0662558	-0.0665584	-0.0089024	-0.00423304	0.00993812	0.0417707	-0.0525512	0.0413236	-0.00745944	-0.0670438	-0.0082215	-0.0144205	0.00660911	-0.0224457	0.00632793	-0.0218954	0.00498539	0.011861	-0.0583709	-0.0633923
	-24.944	-0.0247536	-0.0412766	-0.0537935	-0.0662563	-0.0665579	-0.00890632	-0.00423067	0.00994227	0.0417753	-0.0525564	0.0413189	-0.00745245	-0.0670566	-0.00821317	-0.0144184	0.00663283	-0.0224482	0.00634944	-0.0218991	0.00500438	0.0118749	-0.0583737	-0.0633874
	-24.9048	-0.0247418	-0.0412568	-0.0537919	-0.0662568	-0.0665574	-0.00891023	-0.0042283	0.00994641	0.0417799	-0.0525616	0.0413142	-0.00744544	-0.0670694	-0.00820484	-0.0144162	0.00665654	-0.0224508	0.00637095	-0.0219028	0.00502339	0.0118887	-0.0583764	-0.0633824
	-24.8656	-0.02473	-0.041237	-0.0537903	-0.0662573	-0.0665569	-0.00891414	-0.00422592	0.00995055	0.0417845	-0.0525667	0.0413095	-0.00743842	-0.0670821	-0.00819649	-0.0144141	0.00668024	-0.0224533	0.00639247	-0.0219065	0.00504239	0.0119026	-0.0583791	-0.0633775
	-24.8264	-0.0247182	-0.0412172	-0.0537886	-0.0662578	-0.0665563	-0.00891806	-0.00422353	0.00995469	0.041789	-0.0525718	0.0413048	-0.00743139	-0.0670949	-0.00818813	-0.0144119	0.00670394	-0.0224558	0.006414	-0.0219102	0.00506141	0.0119165	-0.0583817	-0.0633725
	-24.7871	-0.0247063	-0.0411973	-0.053787	-0.0662582	-0.0665557	-0.00892197	-0.00422114	0.00995882	0.0417935	-0.052577	0.0413001	-0.00742434	-0.0671076	-0.00817976	-0.0144098	0.00672763	-0.0224583	0.00643553	-0.0219139	0.00508044	0.0119303	-0.0583844	-0.0633674
	-24.7479	-0.0246944	-0.0411773	-0.0537852	-0.0662586	-0.0665551	-0.00892588	-0.00421875	0.00996295	0.041798	-0.0525821	0.0412954	-0.00741728	-0.0671203	-0.00817138	-0.0144076	0.00675131	-0.0224608	0.00645707	-0.0219176	0.00509948	0.0119442	-0.058387	-0.0633624
	-24.7086	-0.0246825	-0.0411573	-0.0537835	-0.0662589	-0.0665544	-0.00892979	-0.00421636	0.00996707	0.0418025	-0.0525871	0.0412906	-0.00741021	-0.067133	-0.00816299	-0.0144054	0.00677498	-0.0224633	0.00647862	-0.0219213	0.00511852	0.0119581	-0.0583896	-0.0633572
	-24.6692	-0.0246705	-0.0411372	-0.0537817	-0.0662592	-0.0665537	-0.0089337	-0.00421396	0.0099712	0.041807	-0.0525922	0.0412859	-0.00740312	-0.0671457	-0.00815459	-0.0144032	0.00679865	-0.0224658	0.00650017	-0.021925	0.00513758	0.0119719	-0.0583921	-0.0633521
	-24.6299	-0.0246585	-0.041117	-0.0537799	-0.0662595	-0.066553	-0.00893761	-0.00421155	0.00997531	0.0418115	-0.0525972	0.0412811	-0.00739602	-0.0671584	-0.00814618	-0.014401	0.00682231	-0.0224683	0.00652172	-0.0219287	0.00515664	0.0119858	-0.0583947	-0.0633469
	-24.5905	-0.0246465	-0.0410968	-0.0537781	-0.0662598	-0.0665522	-0.00894152	-0.00420914	0.00997943	0.0418159	-0.0526022	0.0412763	-0.00738891	-0.067171	-0.00813776	-0.0143988	0.00684597	-0.0224707	0.00654329	-0.0219324	0.00517571	0.0119997	-0.0583972	-0.0633417
	-24.5511	-0.0246345	-0.0410766	-0.0537763	-0.06626	-0.0665515	-0.00894543	-0.00420673	0.00998354	0.0418203	-0.0526073	0.0412715	-0.00738178	-0.0671837	-0.00812932	-0.0143965	0.00686961	-0.0224732	0.00656486	-0.021936	0.00519479	0.0120136	-0.0583997	-0.0633364
	-24.5117	-0.0246225	-0.0410563	-0.0537744	-0.0662602	-0.0665506	-0.00894934	-0.00420431	0.00998764	0.0418247	-0.0526122	0.0412667	-0.00737463	-0.0671963	-0.00812088	-0.0143943	0.00689325	-0.0224756	0.00658643	-0.0219397	0.00521388	0.0120274	-0.0584022	-0.0633312
	-24.4722	-0.0246104	-0.0410359	-0.0537725	-0.0662603	-0.0665498	-0.00895324	-0.00420189	0.00999175	0.0418291	-0.0526172	0.0412618	-0.00736748	-0.0672089	-0.00811243	-0.0143921	0.00691688	-0.0224781	0.00660802	-0.0219433	0.00523297	0.0120413	-0.0584046	-0.0633258
	-24.4328	-0.0245983	-0.0410155	-0.0537705	-0.0662605	-0.0665489	-0.00895715	-0.00419947	0.00999584	0.0418334	-0.0526222	0.041257	-0.00736031	-0.0672214	-0.00810396	-0.0143898	0.00694051	-0.0224805	0.0066296	-0.021947	0.00525208	0.0120552	-0.058407	-0.0633205
	-24.3933	-0.0245861	-0.040995	-0.0537686	-0.0662606	-0.066548	-0.00896106	-0.00419704	0.00999994	0.0418378	-0.0526271	0.0412521	-0.00735312	-0.067234	-0.00809549	-0.0143875	0.00696412	-0.022483	0.0066512	-0.0219506	0.00527119	0.0120691	-0.0584094	-0.0633151
	-24.3537	-0.024574	-0.0409744	-0.0537666	-0.0662606	-0.066547	-0.00896496	-0.00419461	0.010004	0.0418421	-0.052632	0.0412472	-0.00734592	-0.0672466	-0.008087	-0.0143853	0.00698773	-0.0224854	0.0066728	-0.0219543	0.00529031	0.012083	-0.0584118	-0.0633096
	-24.3142	-0.0245618	-0.0409538	-0.0537645	-0.0662607	-0.066546	-0.00896887	-0.00419217	0.0100081	0.0418464	-0.0526369	0.0412423	-0.00733871	-0.0672591	-0.0080785	-0.014383	0.00701133	-0.0224878	0.0066944	-0.0219579	0.00530944	0.0120969	-0.0584141	-0.0633042
	-24.2746	-0.0245496	-0.0409332	-0.0537625	-0.0662607	-0.066545	-0.00897277	-0.00418973	0.0100122	0.0418507	-0.0526418	0.0412374	-0.00733149	-0.0672716	-0.00806999	-0.0143807	0.00703492	-0.0224902	0.00671601	-0.0219615	0.00532858	0.0121108	-0.0584164	-0.0632987
	-24.235	-0.0245374	-0.0409125	-0.0537604	-0.0662607	-0.0665439	-0.00897667	-0.00418728	0.0100163	0.041855	-0.0526466	0.0412324	-0.00732425	-0.0672841	-0.00806147	-0.0143784	0.0070585	-0.0224927	0.00673763	-0.0219652	0.00534773	0.0121247	-0.0584187	-0.0632931
	-24.1954	-0.0245251	-0.0408917	-0.0537583	-0.0662606	-0.0665428	-0.00898057	-0.00418483	0.0100204	0.0418592	-0.0526514	0.0412275	-0.00731699	-0.0672966	-0.00805294	-0.0143761	0.00708208	-0.0224951	0.00675925	-0.0219688	0.00536689	0.0121385	-0.058421	-0.0632875
	-24.1557	-0.0245128	-0.0408708	-0.0537561	-0.0662605	-0.0665417	-0.00898448	-0.00418238	0.0100244	0.0418635	-0.0526563	0.0412225	-0.00730972	-0.067309	-0.0080444	-0.0143738	0.00710564	-0.0224975	0.00678088	-0.0219724	0.00538605	0.0121524	-0.0584232	-0.0632819
	-24.1161	-0.0245005	-0.04085	-0.0537539	-0.0662604	-0.0665406	-0.00898838	-0.00417992	0.0100285	0.0418677	-0.0526611	0.0412175	-0.00730244	-0.0673215	-0.00803585	-0.0143715	0.0071292	-0.0224998	0.00680251	-0.021976	0.00540522	0.0121663	-0.0584255	-0.0632763
	-24.0764	-0.0244882	-0.040829	-0.0537517	-0.0662602	-0.0665394	-0.00899228	-0.00417746	0.0100326	0.0418719	-0.0526658	0.0412125	-0.00729515	-0.0673339	-0.00802729	-0.0143691	0.00715275	-0.0225022	0.00682415	-0.0219796	0.0054244	0.0121802	-0.0584276	-0.0632706
	-24.0366	-0.0244758	-0.040808	-0.0537495	-0.06626	-0.0665381	-0.00899618	-0.00417499	0.0100366	0.0418761	-0.0526706	0.0412075	-0.00728784	-0.0673463	-0.00801872	-0.0143668	0.00717629	-0.0225046	0.00684579	-0.0219832	0.00544359	0.0121941	-0.0584298	-0.0632648
	-23.9969	-0.0244634	-0.0407869	-0.0537472	-0.0662598	-0.0665369	-0.00900007	-0.00417252	0.0100407	0.0418802	-0.0526753	0.0412025	-0.00728051	-0.0673587	-0.00801014	-0.0143644	0.00719982	-0.022507	0.00686744	-0.0219868	0.00546279	0.012208	-0.0584319	-0.0632591
	-23.9571	-0.024451	-0.0407658	-0.0537449	-0.0662596	-0.0665356	-0.00900397	-0.00417005	0.0100447	0.0418844	-0.05268	0.0411975	-0.00727317	-0.0673711	-0.00800154	-0.0143621	0.00722334	-0.0225093	0.0068891	-0.0219904	0.00548199	0.0122219	-0.058434	-0.0632533
	-23.9173	-0.0244385	-0.0407446	-0.0537426	-0.0662593	-0.0665343	-0.00900787	-0.00416757	0.0100488	0.0418885	-0.0526847	0.0411924	-0.00726582	-0.0673834	-0.00799294	-0.0143597	0.00724685	-0.0225117	0.00691076	-0.0219939	0.00550121	0.0122358	-0.0584361	-0.0632474
	-23.8775	-0.0244261	-0.0407234	-0.0537402	-0.066259	-0.0665329	-0.00901176	-0.00416508	0.0100528	0.0418926	-0.0526894	0.0411873	-0.00725846	-0.0673958	-0.00798432	-0.0143573	0.00727035	-0.022514	0.00693242	-0.0219975	0.00552043	0.0122497	-0.0584382	-0.0632416
	-23.8376	-0.0244136	-0.0407021	-0.0537379	-0.0662586	-0.0665315	-0.00901566	-0.0041626	0.0100569	0.0418967	-0.0526941	0.0411822	-0.00725108	-0.0674081	-0.0079757	-0.0143549	0.00729384	-0.0225163	0.00695409	-0.0220011	0.00553966	0.0122636	-0.0584402	-0.0632357
	-23.7978	-0.024401	-0.0406807	-0.0537354	-0.0662582	-0.0665301	-0.00901955	-0.0041601	0.0100609	0.0419008	-0.0526987	0.0411771	-0.00724368	-0.0674204	-0.00796706	-0.0143525	0.00731733	-0.0225187	0.00697576	-0.0220046	0.00555889	0.0122775	-0.0584422	-0.0632297
	-23.7579	-0.0243885	-0.0406593	-0.053733	-0.0662578	-0.0665286	-0.00902344	-0.00415761	0.0100649	0.0419048	-0.0527033	0.041172	-0.00723627	-0.0674327	-0.00795841	-0.0143501	0.0073408	-0.022521	0.00699744	-0.0220082	0.00557814	0.0122915	-0.0584442	-0.0632237
	-23.7179	-0.0243759	-0.0406379	-0.0537305	-0.0662574	-0.0665271	-0.00902734	-0.00415511	0.010069	0.0419089	-0.052708	0.0411669	-0.00722885	-0.067445	-0.00794976	-0.0143477	0.00736426	-0.0225233	0.00701913	-0.0220117	0.00559739	0.0123054	-0.0584462	-0.0632177
	-23.678	-0.0243633	-0.0406163	-0.053728	-0.0662569	-0.0665256	-0.00903123	-0.00415261	0.010073	0.0419129	-0.0527125	0.0411617	-0.00722141	-0.0674572	-0.00794109	-0.0143452	0.00738772	-0.0225256	0.00704082	-0.0220152	0.00561665	0.0123193	-0.0584481	-0.0632116
	-23.638	-0.0243507	-0.0405947	-0.0537255	-0.0662564	-0.0665241	-0.00903512	-0.0041501	0.010077	0.0419169	-0.0527171	0.0411566	-0.00721396	-0.0674694	-0.00793241	-0.0143428	0.00741116	-0.0225279	0.00706251	-0.0220188	0.00563592	0.0123332	-0.05845	-0.0632055
	-23.598	-0.024338	-0.0405731	-0.0537229	-0.0662558	-0.0665225	-0.00903901	-0.00414758	0.010081	0.0419209	-0.0527216	0.0411514	-0.0072065	-0.0674817	-0.00792372	-0.0143404	0.0074346	-0.0225302	0.00708421	-0.0220223	0.00565519	0.0123471	-0.0584519	-0.0631994
	-23.558	-0.0243253	-0.0405514	-0.0537203	-0.0662553	-0.0665208	-0.00904289	-0.00414507	0.010085	0.0419248	-0.0527262	0.0411462	-0.00719902	-0.0674938	-0.00791502	-0.0143379	0.00745802	-0.0225325	0.00710592	-0.0220258	0.00567448	0.012361	-0.0584537	-0.0631932
	-23.5179	-0.0243126	-0.0405296	-0.0537176	-0.0662546	-0.0665192	-0.00904678	-0.00414255	0.010089	0.0419288	-0.0527307	0.041141	-0.00719153	-0.067506	-0.0079063	-0.0143354	0.00748143	-0.0225347	0.00712762	-0.0220293	0.00569377	0.0123749	-0.0584555	-0.063187
	-23.4779	-0.0242999	-0.0405077	-0.053715	-0.066254	-0.0665175	-0.00905067	-0.00414002	0.010093	0.0419327	-0.0527351	0.0411357	-0.00718402	-0.0675182	-0.00789758	-0.014333	0.00750484	-0.022537	0.00714934	-0.0220328	0.00571307	0.0123888	-0.0584573	-0.0631808
	-23.4378	-0.0242871	-0.0404859	-0.0537123	-0.0662533	-0.0665157	-0.00905455	-0.00413749	0.010097	0.0419366	-0.0527396	0.0411305	-0.0071765	-0.0675303	-0.00788885	-0.0143305	0.00752823	-0.0225393	0.00717106	-0.0220363	0.00573237	0.0124027	-0.0584591	-0.0631745
	-23.3977	-0.0242743	-0.0404639	-0.0537096	-0.0662526	-0.066514	-0.00905844	-0.00413496	0.010101	0.0419405	-0.052744	0.0411252	-0.00716896	-0.0675424	-0.00788011	-0.014328	0.00755161	-0.0225415	0.00719278	-0.0220398	0.00575169	0.0124167	-0.0584608	-0.0631682
	-23.3575	-0.0242615	-0.0404419	-0.0537068	-0.0662519	-0.0665122	-0.00906232	-0.00413242	0.010105	0.0419444	-0.0527485	0.0411199	-0.00716141	-0.0675545	-0.00787135	-0.0143255	0.00757498	-0.0225438	0.0072145	-0.0220433	0.00577101	0.0124306	-0.0584625	-0.0631618
	-23.3173	-0.0242487	-0.0404198	-0.053704	-0.0662511	-0.0665103	-0.0090662	-0.00412988	0.010109	0.0419482	-0.0527529	0.0411146	-0.00715385	-0.0675666	-0.00786259	-0.014323	0.00759834	-0.022546	0.00723624	-0.0220468	0.00579034	0.0124445	-0.0584642	-0.0631554
	-23.2772	-0.0242358	-0.0403977	-0.0537012	-0.0662503	-0.0665084	-0.00907009	-0.00412733	0.010113	0.0419521	-0.0527573	0.0411093	-0.00714627	-0.0675787	-0.00785381	-0.0143204	0.00762169	-0.0225482	0.00725797	-0.0220503	0.00580968	0.0124584	-0.0584659	-0.063149
	-23.2369	-0.0242229	-0.0403755	-0.0536983	-0.0662494	-0.0665065	-0.00907397	-0.00412478	0.010117	0.0419559	-0.0527616	0.041104	-0.00713868	-0.0675907	-0.00784503	-0.0143179	0.00764503	-0.0225504	0.00727971	-0.0220537	0.00582902	0.0124723	-0.0584675	-0.0631425
	-23.1967	-0.02421	-0.0403532	-0.0536954	-0.0662485	-0.0665046	-0.00907785	-0.00412223	0.0101209	0.0419597	-0.052766	0.0410987	-0.00713107	-0.0676028	-0.00783623	-0.0143154	0.00766836	-0.0225527	0.00730146	-0.0220572	0.00584837	0.0124863	-0.0584691	-0.063136
	-23.1564	-0.0241971	-0.0403309	-0.0536925	-0.0662476	-0.0665026	-0.00908172	-0.00411967	0.0101249	0.0419634	-0.0527703	0.0410933	-0.00712345	-0.0676148	-0.00782742	-0.0143128	0.00769167	-0.0225549	0.0073232	-0.0220607	0.00586773	0.0125002	-0.0584707	-0.0631294
	-23.1161	-0.0241841	-0.0403085	-0.0536896	-0.0662467	-0.0665006	-0.0090856	-0.00411711	0.0101289	0.0419672	-0.0527746	0.041088	-0.00711581	-0.0676267	-0.0078186	-0.0143102	0.00771498	-0.0225571	0.00734496	-0.0220641	0.0058871	0.0125141	-0.0584722	-0.0631228
	-23.0758	-0.0241711	-0.0402861	-0.0536866	-0.0662457	-0.0664986	-0.00908948	-0.00411454	0.0101328	0.0419709	-0.0527788	0.0410826	-0.00710816	-0.0676387	-0.00780977	-0.0143077	0.00773827	-0.0225593	0.00736671	-0.0220675	0.00590647	0.012528	-0.0584738	-0.0631162
	-23.0355	-0.024158	-0.0402636	-0.0536836	-0.0662447	-0.0664965	-0.00909335	-0.00411197	0.0101368	0.0419747	-0.0527831	0.0410772	-0.0071005	-0.0676507	-0.00780093	-0.0143051	0.00776155	-0.0225614	0.00738847	-0.022071	0.00592585	0.0125419	-0.0584752	-0.0631095
	-22.9951	-0.024145	-0.040241	-0.0536805	-0.0662436	-0.0664943	-0.00909723	-0.00410939	0.0101408	0.0419784	-0.0527873	0.0410717	-0.00709282	-0.0676626	-0.00779208	-0.0143025	0.00778482	-0.0225636	0.00741024	-0.0220744	0.00594524	0.0125559	-0.0584767	-0.0631028
	-22.9547	-0.0241319	-0.0402184	-0.0536774	-0.0662425	-0.0664922	-0.0091011	-0.00410681	0.0101447	0.0419821	-0.0527916	0.0410663	-0.00708513	-0.0676745	-0.00778322	-0.0142999	0.00780808	-0.0225658	0.00743201	-0.0220778	0.00596464	0.0125698	-0.0584782	-0.0630961
	-22.9143	-0.0241188	-0.0401957	-0.0536743	-0.0662414	-0.06649	-0.00910497	-0.00410423	0.0101487	0.0419857	-0.0527958	0.0410609	-0.00707742	-0.0676864	-0.00777435	-0.0142973	0.00783132	-0.0225679	0.00745378	-0.0220812	0.00598404	0.0125837	-0.0584796	-0.0630893
	-22.8739	-0.0241057	-0.040173	-0.0536712	-0.0662403	-0.0664878	-0.00910884	-0.00410164	0.0101526	0.0419894	-0.0527999	0.0410554	-0.0070697	-0.0676983	-0.00776547	-0.0142947	0.00785456	-0.0225701	0.00747556	-0.0220847	0.00600345	0.0125977	-0.0584809	-0.0630825
	-22.8334	-0.0240925	-0.0401502	-0.053668	-0.0662391	-0.0664855	-0.00911271	-0.00409905	0.0101565	0.041993	-0.0528041	0.0410499	-0.00706196	-0.0677101	-0.00775658	-0.014292	0.00787778	-0.0225722	0.00749734	-0.0220881	0.00602287	0.0126116	-0.0584823	-0.0630756
	-22.7929	-0.0240793	-0.0401273	-0.0536648	-0.0662379	-0.0664832	-0.00911658	-0.00409645	0.0101605	0.0419966	-0.0528082	0.0410444	-0.00705421	-0.0677219	-0.00774767	-0.0142894	0.00790099	-0.0225743	0.00751912	-0.0220914	0.00604229	0.0126255	-0.0584836	-0.0630687
	-22.7524	-0.0240661	-0.0401044	-0.0536616	-0.0662366	-0.0664809	-0.00912045	-0.00409385	0.0101644	0.0420002	-0.0528123	0.0410389	-0.00704644	-0.0677337	-0.00773876	-0.0142867	0.00792418	-0.0225765	0.00754091	-0.0220948	0.00606172	0.0126394	-0.0584849	-0.0630618
	-22.7119	-0.0240529	-0.0400814	-0.0536583	-0.0662353	-0.0664785	-0.00912432	-0.00409125	0.0101683	0.0420038	-0.0528164	0.0410334	-0.00703867	-0.0677455	-0.00772983	-0.0142841	0.00794737	-0.0225786	0.0075627	-0.0220982	0.00608116	0.0126534	-0.0584862	-0.0630548
	-22.6713	-0.0240396	-0.0400583	-0.053655	-0.066234	-0.0664761	-0.00912818	-0.00408864	0.0101722	0.0420073	-0.0528205	0.0410278	-0.00703087	-0.0677573	-0.0077209	-0.0142814	0.00797054	-0.0225807	0.00758449	-0.0221016	0.0061006	0.0126673	-0.0584874	-0.0630478
	-22.6308	-0.0240263	-0.0400352	-0.0536516	-0.0662326	-0.0664736	-0.00913205	-0.00408602	0.0101761	0.0420109	-0.0528245	0.0410223	-0.00702306	-0.0677691	-0.00771195	-0.0142787	0.0079937	-0.0225828	0.00760629	-0.022105	0.00612005	0.0126812	-0.0584887	-0.0630407
	-22.5901	-0.024013	-0.040012	-0.0536483	-0.0662312	-0.0664712	-0.00913591	-0.00408341	0.01018	0.0420144	-0.0528286	0.0410167	-0.00701524	-0.0677808	-0.007703	-0.014276	0.00801685	-0.0225849	0.00762809	-0.0221083	0.00613951	0.0126951	-0.0584899	-0.0630336
	-22.5495	-0.0239996	-0.0399888	-0.0536449	-0.0662298	-0.0664687	-0.00913977	-0.00408078	0.010184	0.0420179	-0.0528326	0.0410111	-0.0070074	-0.0677925	-0.00769403	-0.0142733	0.00803998	-0.022587	0.0076499	-0.0221117	0.00615898	0.0127091	-0.058491	-0.0630265
	-22.5089	-0.0239862	-0.0399655	-0.0536414	-0.0662283	-0.0664661	-0.00914363	-0.00407816	0.0101879	0.0420213	-0.0528365	0.0410055	-0.00699955	-0.0678042	-0.00768505	-0.0142706	0.0080631	-0.022589	0.00767171	-0.022115	0.00617845	0.012723	-0.0584921	-0.0630193
	-22.4682	-0.0239728	-0.0399421	-0.0536379	-0.0662268	-0.0664635	-0.00914749	-0.00407553	0.0101917	0.0420248	-0.0528405	0.0409999	-0.00699169	-0.0678159	-0.00767606	-0.0142679	0.00808621	-0.0225911	0.00769352	-0.0221184	0.00619793	0.0127369	-0.0584932	-0.0630121
	-22.4275	-0.0239594	-0.0399187	-0.0536344	-0.0662253	-0.0664609	-0.00915135	-0.00407289	0.0101956	0.0420282	-0.0528444	0.0409943	-0.00698381	-0.0678275	-0.00766706	-0.0142652	0.0081093	-0.0225932	0.00771534	-0.0221217	0.00621741	0.0127509	-0.0584943	-0.0630048
	-22.3868	-0.0239459	-0.0398952	-0.0536309	-0.0662237	-0.0664582	-0.0091552	-0.00407025	0.0101995	0.0420317	-0.0528484	0.0409886	-0.00697591	-0.0678391	-0.00765805	-0.0142625	0.00813238	-0.0225952	0.00773715	-0.022125	0.00623691	0.0127648	-0.0584954	-0.0629975
	-22.346	-0.0239324	-0.0398717	-0.0536273	-0.0662221	-0.0664555	-0.00915906	-0.00406761	0.0102034	0.0420351	-0.0528523	0.0409829	-0.006968	-0.0678507	-0.00764903	-0.0142597	0.00815545	-0.0225973	0.00775898	-0.0221283	0.0062564	0.0127787	-0.0584964	-0.0629902
	-22.3052	-0.0239189	-0.039848	-0.0536237	-0.0662205	-0.0664528	-0.00916291	-0.00406496	0.0102073	0.0420384	-0.0528561	0.0409773	-0.00696008	-0.0678623	-0.00764	-0.0142569	0.00817851	-0.0225993	0.0077808	-0.0221316	0.00627591	0.0127927	-0.0584974	-0.0629828
	-22.2644	-0.0239054	-0.0398244	-0.0536201	-0.0662188	-0.06645	-0.00916677	-0.00406231	0.0102112	0.0420418	-0.05286	0.0409716	-0.00695214	-0.0678739	-0.00763096	-0.0142542	0.00820155	-0.0226013	0.00780263	-0.0221349	0.00629542	0.0128066	-0.0584983	-0.0629754
	-22.2236	-0.0238918	-0.0398006	-0.0536164	-0.0662171	-0.0664472	-0.00917062	-0.00405965	0.010215	0.0420451	-0.0528638	0.0409658	-0.00694418	-0.0678854	-0.0076219	-0.0142514	0.00822457	-0.0226033	0.00782446	-0.0221382	0.00631494	0.0128205	-0.0584993	-0.0629679
	-22.1828	-0.0238782	-0.0397768	-0.0536127	-0.0662153	-0.0664444	-0.00917447	-0.00405699	0.0102189	0.0420485	-0.0528676	0.0409601	-0.00693622	-0.067897	-0.00761284	-0.0142486	0.00824759	-0.0226053	0.00784629	-0.0221415	0.00633446	0.0128345	-0.0585002	-0.0629604
	-22.1419	-0.0238646	-0.0397529	-0.0536089	-0.0662136	-0.0664415	-0.00917832	-0.00405433	0.0102228	0.0420518	-0.0528714	0.0409544	-0.00692823	-0.0679085	-0.00760377	-0.0142458	0.00827059	-0.0226073	0.00786813	-0.0221448	0.006354	0.0128484	-0.058501	-0.0629529
	-22.101	-0.023851	-0.039729	-0.0536052	-0.0662117	-0.0664385	-0.00918217	-0.00405166	0.0102266	0.0420551	-0.0528752	0.0409486	-0.00692024	-0.06792	-0.00759468	-0.014243	0.00829357	-0.0226093	0.00788997	-0.0221481	0.00637353	0.0128623	-0.0585019	-0.0629453
	-22.0601	-0.0238373	-0.039705	-0.0536013	-0.0662099	-0.0664356	-0.00918601	-0.00404898	0.0102305	0.0420583	-0.0528789	0.0409428	-0.00691223	-0.0679314	-0.00758559	-0.0142402	0.00831654	-0.0226113	0.00791181	-0.0221514	0.00639308	0.0128762	-0.0585027	-0.0629377
	-22.0192	-0.0238236	-0.0396809	-0.0535975	-0.066208	-0.0664326	-0.00918986	-0.00404631	0.0102343	0.0420616	-0.0528826	0.040937	-0.0069042	-0.0679429	-0.00757648	-0.0142374	0.0083395	-0.0226133	0.00793366	-0.0221546	0.00641263	0.0128902	-0.0585035	-0.0629301
	-21.9782	-0.0238098	-0.0396568	-0.0535936	-0.0662061	-0.0664296	-0.0091937	-0.00404362	0.0102381	0.0420648	-0.0528863	0.0409312	-0.00689616	-0.0679543	-0.00756737	-0.0142345	0.00836244	-0.0226152	0.0079555	-0.0221579	0.00643218	0.0129041	-0.0585042	-0.0629224
	-21.9372	-0.0237961	-0.0396326	-0.0535897	-0.0662041	-0.0664265	-0.00919754	-0.00404094	0.010242	0.042068	-0.05289	0.0409254	-0.0068881	-0.0679657	-0.00755824	-0.0142317	0.00838537	-0.0226172	0.00797735	-0.0221611	0.00645175	0.012918	-0.058505	-0.0629146
	-21.8962	-0.0237823	-0.0396083	-0.0535858	-0.0662021	-0.0664234	-0.00920138	-0.00403825	0.0102458	0.0420712	-0.0528936	0.0409196	-0.00688003	-0.067977	-0.0075491	-0.0142288	0.00840829	-0.0226191	0.00799921	-0.0221644	0.00647132	0.012932	-0.0585057	-0.0629069
	-21.8552	-0.0237685	-0.039584	-0.0535818	-0.0662001	-0.0664202	-0.00920522	-0.00403555	0.0102496	0.0420744	-0.0528973	0.0409137	-0.00687195	-0.0679884	-0.00753995	-0.0142259	0.00843119	-0.0226211	0.00802106	-0.0221676	0.00649089	0.0129459	-0.0585063	-0.062899
	-21.8141	-0.0237546	-0.0395596	-0.0535777	-0.066198	-0.066417	-0.00920906	-0.00403285	0.0102535	0.0420775	-0.0529009	0.0409078	-0.00686385	-0.0679997	-0.00753079	-0.0142231	0.00845407	-0.022623	0.00804292	-0.0221708	0.00651047	0.0129598	-0.058507	-0.0628912
	-21.773	-0.0237408	-0.0395352	-0.0535737	-0.0661959	-0.0664138	-0.0092129	-0.00403015	0.0102573	0.0420807	-0.0529045	0.0409019	-0.00685573	-0.068011	-0.00752162	-0.0142202	0.00847694	-0.0226249	0.00806478	-0.022174	0.00653006	0.0129738	-0.0585076	-0.0628833
	-21.7319	-0.0237269	-0.0395107	-0.0535696	-0.0661937	-0.0664106	-0.00921674	-0.00402744	0.0102611	0.0420838	-0.052908	0.040896	-0.0068476	-0.0680223	-0.00751244	-0.0142173	0.0084998	-0.0226268	0.00808664	-0.0221772	0.00654966	0.0129877	-0.0585082	-0.0628753
	-21.6908	-0.0237129	-0.0394861	-0.0535655	-0.0661916	-0.0664073	-0.00922057	-0.00402473	0.0102649	0.0420869	-0.0529116	0.0408901	-0.00683946	-0.0680336	-0.00750325	-0.0142144	0.00852264	-0.0226287	0.00810851	-0.0221804	0.00656925	0.0130016	-0.0585087	-0.0628674
	-21.6496	-0.023699	-0.0394614	-0.0535613	-0.0661893	-0.0664039	-0.0092244	-0.00402201	0.0102687	0.04209	-0.0529151	0.0408842	-0.0068313	-0.0680449	-0.00749405	-0.0142115	0.00854546	-0.0226306	0.00813037	-0.0221836	0.00658886	0.0130155	-0.0585092	-0.0628593
	-21.6085	-0.023685	-0.0394367	-0.0535571	-0.0661871	-0.0664006	-0.00922823	-0.00401929	0.0102725	0.042093	-0.0529186	0.0408782	-0.00682313	-0.0680561	-0.00748484	-0.0142085	0.00856827	-0.0226325	0.00815224	-0.0221868	0.00660847	0.0130295	-0.0585097	-0.0628513
	-21.5673	-0.023671	-0.0394119	-0.0535529	-0.0661848	-0.0663971	-0.00923206	-0.00401657	0.0102763	0.042096	-0.052922	0.0408723	-0.00681494	-0.0680673	-0.00747562	-0.0142056	0.00859107	-0.0226344	0.00817411	-0.02219	0.00662809	0.0130434	-0.0585102	-0.0628432
	-21.526	-0.023657	-0.0393871	-0.0535486	-0.0661825	-0.0663937	-0.00923589	-0.00401384	0.0102801	0.0420991	-0.0529255	0.0408663	-0.00680674	-0.0680785	-0.00746639	-0.0142026	0.00861384	-0.0226363	0.00819599	-0.0221932	0.00664771	0.0130573	-0.0585106	-0.062835
	-21.4848	-0.0236429	-0.0393622	-0.0535443	-0.0661801	-0.0663902	-0.00923972	-0.0040111	0.0102839	0.0421021	-0.0529289	0.0408603	-0.00679852	-0.0680896	-0.00745714	-0.0141997	0.00863661	-0.0226381	0.00821786	-0.0221963	0.00666734	0.0130713	-0.058511	-0.0628268
	-21.4435	-0.0236288	-0.0393372	-0.05354	-0.0661777	-0.0663867	-0.00924354	-0.00400837	0.0102876	0.042105	-0.0529323	0.0408543	-0.00679029	-0.0681008	-0.00744789	-0.0141967	0.00865936	-0.02264	0.00823974	-0.0221995	0.00668698	0.0130852	-0.0585114	-0.0628186
	-21.4022	-0.0236147	-0.0393122	-0.0535356	-0.0661753	-0.0663831	-0.00924737	-0.00400562	0.0102914	0.042108	-0.0529357	0.0408482	-0.00678204	-0.0681119	-0.00743862	-0.0141937	0.00868209	-0.0226418	0.00826162	-0.0222027	0.00670662	0.0130991	-0.0585117	-0.0628103
	-21.3609	-0.0236006	-0.0392871	-0.0535312	-0.0661728	-0.0663795	-0.00925119	-0.00400288	0.0102952	0.0421109	-0.0529391	0.0408422	-0.00677378	-0.068123	-0.00742935	-0.0141907	0.00870481	-0.0226436	0.0082835	-0.0222058	0.00672626	0.013113	-0.058512	-0.062802
	-21.3196	-0.0235864	-0.0392619	-0.0535267	-0.0661703	-0.0663759	-0.00925501	-0.00400013	0.010299	0.0421139	-0.0529424	0.0408361	-0.00676551	-0.068134	-0.00742006	-0.0141877	0.00872751	-0.0226455	0.00830539	-0.0222089	0.00674592	0.013127	-0.0585123	-0.0627937
	-21.2782	-0.0235722	-0.0392367	-0.0535223	-0.0661677	-0.0663722	-0.00925883	-0.00399737	0.0103027	0.0421168	-0.0529457	0.0408301	-0.00675721	-0.0681451	-0.00741077	-0.0141847	0.00875019	-0.0226473	0.00832727	-0.0222121	0.00676557	0.0131409	-0.0585126	-0.0627853
	-21.2368	-0.023558	-0.0392114	-0.0535177	-0.0661651	-0.0663685	-0.00926265	-0.00399461	0.0103065	0.0421196	-0.052949	0.040824	-0.00674891	-0.0681561	-0.00740146	-0.0141817	0.00877286	-0.0226491	0.00834916	-0.0222152	0.00678524	0.0131548	-0.0585128	-0.0627768
	-21.1954	-0.0235437	-0.039186	-0.0535132	-0.0661625	-0.0663647	-0.00926646	-0.00399185	0.0103102	0.0421225	-0.0529522	0.0408179	-0.00674059	-0.0681671	-0.00739214	-0.0141787	0.00879551	-0.0226509	0.00837104	-0.0222183	0.00680491	0.0131687	-0.058513	-0.0627684
	-21.154	-0.0235294	-0.0391606	-0.0535086	-0.0661598	-0.0663609	-0.00927028	-0.00398908	0.010314	0.0421254	-0.0529555	0.0408117	-0.00673225	-0.0681781	-0.00738281	-0.0141756	0.00881815	-0.0226527	0.00839293	-0.0222214	0.00682458	0.0131827	-0.0585131	-0.0627599
	-21.1125	-0.0235151	-0.0391351	-0.053504	-0.0661571	-0.0663571	-0.00927409	-0.00398631	0.0103177	0.0421282	-0.0529587	0.0408056	-0.0067239	-0.068189	-0.00737347	-0.0141726	0.00884077	-0.0226544	0.00841483	-0.0222245	0.00684426	0.0131966	-0.0585133	-0.0627513
	-21.071	-0.0235008	-0.0391095	-0.0534993	-0.0661544	-0.0663532	-0.0092779	-0.00398353	0.0103214	0.042131	-0.0529619	0.0407994	-0.00671554	-0.0682	-0.00736413	-0.0141695	0.00886337	-0.0226562	0.00843672	-0.0222276	0.00686395	0.0132105	-0.0585134	-0.0627427
	-21.0295	-0.0234864	-0.0390838	-0.0534946	-0.0661516	-0.0663493	-0.00928171	-0.00398075	0.0103252	0.0421338	-0.052965	0.0407933	-0.00670715	-0.0682109	-0.00735477	-0.0141664	0.00888596	-0.022658	0.00845861	-0.0222307	0.00688364	0.0132244	-0.0585134	-0.062734
	-20.988	-0.023472	-0.0390581	-0.0534899	-0.0661488	-0.0663453	-0.00928552	-0.00397796	0.0103289	0.0421365	-0.0529682	0.0407871	-0.00669876	-0.0682218	-0.0073454	-0.0141633	0.00890853	-0.0226597	0.00848051	-0.0222337	0.00690333	0.0132383	-0.0585135	-0.0627254
	-20.9465	-0.0234576	-0.0390324	-0.0534851	-0.066146	-0.0663413	-0.00928933	-0.00397517	0.0103326	0.0421393	-0.0529713	0.0407809	-0.00669035	-0.0682326	-0.00733601	-0.0141603	0.00893108	-0.0226614	0.00850241	-0.0222368	0.00692304	0.0132523	-0.0585135	-0.0627166
	-20.9049	-0.0234432	-0.0390065	-0.0534803	-0.0661431	-0.0663373	-0.00929313	-0.00397238	0.0103363	0.042142	-0.0529744	0.0407747	-0.00668192	-0.0682435	-0.00732662	-0.0141571	0.00895362	-0.0226632	0.0085243	-0.0222398	0.00694274	0.0132662	-0.0585134	-0.0627079
	-20.8633	-0.0234287	-0.0389806	-0.0534754	-0.0661401	-0.0663332	-0.00929694	-0.00396958	0.01034	0.0421447	-0.0529775	0.0407684	-0.00667348	-0.0682543	-0.00731722	-0.014154	0.00897614	-0.0226649	0.0085462	-0.0222429	0.00696245	0.0132801	-0.0585134	-0.062699
	-20.8217	-0.0234142	-0.0389546	-0.0534705	-0.0661372	-0.0663291	-0.00930074	-0.00396678	0.0103438	0.0421474	-0.0529805	0.0407622	-0.00666503	-0.0682651	-0.00730781	-0.0141509	0.00899864	-0.0226666	0.0085681	-0.0222459	0.00698217	0.013294	-0.0585133	-0.0626902
	-20.78	-0.0233997	-0.0389286	-0.0534656	-0.0661342	-0.0663249	-0.00930454	-0.00396397	0.0103475	0.0421501	-0.0529835	0.0407559	-0.00665656	-0.0682758	-0.00729839	-0.0141478	0.00902113	-0.0226683	0.00859001	-0.022249	0.00700189	0.0133079	-0.0585132	-0.0626813
	-20.7384	-0.0233851	-0.0389025	-0.0534607	-0.0661311	-0.0663208	-0.00930834	-0.00396116	0.0103512	0.0421527	-0.0529865	0.0407496	-0.00664808	-0.0682866	-0.00728895	-0.0141446	0.0090436	-0.02267	0.00861191	-0.022252	0.00702162	0.0133218	-0.058513	-0.0626723
	-20.6967	-0.0233705	-0.0388763	-0.0534557	-0.0661281	-0.0663165	-0.00931213	-0.00395834	0.0103548	0.0421553	-0.0529895	0.0407433	-0.00663958	-0.0682973	-0.00727951	-0.0141415	0.00906605	-0.0226717	0.00863381	-0.022255	0.00704135	0.0133358	-0.0585128	-0.0626634
	-20.655	-0.0233559	-0.0388501	-0.0534506	-0.0661249	-0.0663122	-0.00931593	-0.00395552	0.0103585	0.0421579	-0.0529925	0.040737	-0.00663106	-0.068308	-0.00727005	-0.0141383	0.00908848	-0.0226733	0.00865572	-0.022258	0.00706109	0.0133497	-0.0585126	-0.0626543
	-20.6132	-0.0233412	-0.0388238	-0.0534455	-0.0661218	-0.0663079	-0.00931972	-0.0039527	0.0103622	0.0421605	-0.0529954	0.0407307	-0.00662253	-0.0683187	-0.00726059	-0.0141351	0.0091109	-0.022675	0.00867762	-0.022261	0.00708084	0.0133636	-0.0585124	-0.0626453
	-20.5715	-0.0233266	-0.0387974	-0.0534404	-0.0661186	-0.0663036	-0.00932351	-0.00394987	0.0103659	0.0421631	-0.0529983	0.0407243	-0.00661399	-0.0683293	-0.00725111	-0.0141319	0.0091333	-0.0226767	0.00869953	-0.022264	0.00710058	0.0133775	-0.0585121	-0.0626362
	-20.5297	-0.0233119	-0.0387709	-0.0534353	-0.0661153	-0.0662992	-0.0093273	-0.00394704	0.0103696	0.0421656	-0.0530012	0.040718	-0.00660543	-0.06834	-0.00724163	-0.0141287	0.00915568	-0.0226783	0.00872144	-0.022267	0.00712034	0.0133914	-0.0585118	-0.062627
	-20.4879	-0.0232972	-0.0387444	-0.0534301	-0.0661121	-0.0662948	-0.00933109	-0.0039442	0.0103732	0.0421682	-0.053004	0.0407116	-0.00659685	-0.0683506	-0.00723213	-0.0141255	0.00917805	-0.0226799	0.00874335	-0.02227	0.00714009	0.0134053	-0.0585115	-0.0626178
	-20.4461	-0.0232824	-0.0387178	-0.0534249	-0.0661088	-0.0662903	-0.00933488	-0.00394136	0.0103769	0.0421707	-0.0530068	0.0407052	-0.00658826	-0.0683611	-0.00722262	-0.0141223	0.00920039	-0.0226816	0.00876525	-0.0222729	0.00715986	0.0134192	-0.0585111	-0.0626086
	-20.4042	-0.0232676	-0.0386912	-0.0534196	-0.0661054	-0.0662858	-0.00933866	-0.00393851	0.0103805	0.0421732	-0.0530096	0.0406988	-0.00657966	-0.0683717	-0.00721311	-0.0141191	0.00922272	-0.0226832	0.00878716	-0.0222759	0.00717962	0.0134331	-0.0585107	-0.0625993
	-20.3623	-0.0232528	-0.0386645	-0.0534143	-0.066102	-0.0662812	-0.00934245	-0.00393566	0.0103842	0.0421756	-0.0530124	0.0406924	-0.00657104	-0.0683822	-0.00720358	-0.0141158	0.00924503	-0.0226848	0.00880907	-0.0222789	0.00719939	0.013447	-0.0585103	-0.0625899
	-20.3204	-0.023238	-0.0386377	-0.053409	-0.0660986	-0.0662766	-0.00934623	-0.0039328	0.0103878	0.0421781	-0.0530152	0.040686	-0.00656241	-0.0683927	-0.00719404	-0.0141126	0.00926732	-0.0226864	0.00883098	-0.0222818	0.00721917	0.0134609	-0.0585098	-0.0625806
	-20.2785	-0.0232231	-0.0386108	-0.0534036	-0.0660951	-0.066272	-0.00935001	-0.00392994	0.0103915	0.0421805	-0.0530179	0.0406795	-0.00655376	-0.0684032	-0.00718449	-0.0141093	0.00928959	-0.022688	0.0088529	-0.0222847	0.00723895	0.0134748	-0.0585093	-0.0625712
	-20.2366	-0.0232082	-0.0385839	-0.0533982	-0.0660916	-0.0662673	-0.00935378	-0.00392708	0.0103951	0.0421829	-0.0530206	0.040673	-0.00654509	-0.0684137	-0.00717493	-0.014106	0.00931185	-0.0226895	0.00887481	-0.0222877	0.00725874	0.0134887	-0.0585088	-0.0625617
	-20.1946	-0.0231933	-0.0385569	-0.0533927	-0.0660881	-0.0662626	-0.00935756	-0.00392421	0.0103987	0.0421853	-0.0530233	0.0406665	-0.00653641	-0.0684241	-0.00716536	-0.0141028	0.00933409	-0.0226911	0.00889672	-0.0222906	0.00727853	0.0135026	-0.0585082	-0.0625522
	-20.1526	-0.0231783	-0.0385298	-0.0533872	-0.0660845	-0.0662578	-0.00936133	-0.00392134	0.0104024	0.0421877	-0.0530259	0.04066	-0.00652772	-0.0684345	-0.00715578	-0.0140995	0.0093563	-0.0226926	0.00891863	-0.0222935	0.00729833	0.0135165	-0.0585076	-0.0625427
	-20.1106	-0.0231633	-0.0385027	-0.0533817	-0.0660809	-0.066253	-0.00936511	-0.00391846	0.010406	0.04219	-0.0530286	0.0406535	-0.00651901	-0.0684449	-0.00714619	-0.0140962	0.0093785	-0.0226942	0.00894054	-0.0222964	0.00731813	0.0135304	-0.058507	-0.0625331
	-20.0686	-0.0231483	-0.0384755	-0.0533761	-0.0660772	-0.0662482	-0.00936888	-0.00391558	0.0104096	0.0421924	-0.0530312	0.040647	-0.00651028	-0.0684553	-0.00713659	-0.0140928	0.00940069	-0.0226957	0.00896246	-0.0222993	0.00733793	0.0135443	-0.0585063	-0.0625234
	-20.0265	-0.0231333	-0.0384482	-0.0533705	-0.0660735	-0.0662433	-0.00937264	-0.0039127	0.0104132	0.0421947	-0.0530337	0.0406404	-0.00650154	-0.0684656	-0.00712698	-0.0140895	0.00942285	-0.0226973	0.00898437	-0.0223022	0.00735774	0.0135582	-0.0585057	-0.0625138
	-19.9845	-0.0231182	-0.0384208	-0.0533649	-0.0660697	-0.0662384	-0.00937641	-0.00390981	0.0104168	0.042197	-0.0530363	0.0406339	-0.00649279	-0.0684759	-0.00711735	-0.0140862	0.00944499	-0.0226988	0.00900628	-0.022305	0.00737755	0.0135721	-0.0585049	-0.062504
	-19.9424	-0.0231031	-0.0383934	-0.0533592	-0.066066	-0.0662334	-0.00938018	-0.00390691	0.0104204	0.0421993	-0.0530388	0.0406273	-0.00648402	-0.0684862	-0.00710772	-0.0140828	0.00946712	-0.0227003	0.00902819	-0.0223079	0.00739737	0.013586	-0.0585042	-0.0624943
	-19.9002	-0.023088	-0.0383659	-0.0533534	-0.0660621	-0.0662284	-0.00938394	-0.00390401	0.010424	0.0422015	-0.0530413	0.0406207	-0.00647523	-0.0684965	-0.00709808	-0.0140795	0.00948922	-0.0227018	0.00905011	-0.0223108	0.00741719	0.0135999	-0.0585034	-0.0624845
	-19.8581	-0.0230729	-0.0383384	-0.0533477	-0.0660583	-0.0662234	-0.0093877	-0.00390111	0.0104276	0.0422037	-0.0530438	0.0406141	-0.00646643	-0.0685067	-0.00708842	-0.0140761	0.00951131	-0.0227033	0.00907202	-0.0223136	0.00743702	0.0136138	-0.0585026	-0.0624746
	-19.8159	-0.0230577	-0.0383107	-0.0533419	-0.0660544	-0.0662183	-0.00939146	-0.0038982	0.0104312	0.0422059	-0.0530463	0.0406075	-0.00645762	-0.0685169	-0.00707876	-0.0140727	0.00953338	-0.0227047	0.00909393	-0.0223165	0.00745685	0.0136277	-0.0585017	-0.0624647
	-19.7737	-0.0230425	-0.038283	-0.053336	-0.0660504	-0.0662131	-0.00939522	-0.00389529	0.0104347	0.0422081	-0.0530487	0.0406008	-0.00644879	-0.0685271	-0.00706909	-0.0140693	0.00955543	-0.0227062	0.00911584	-0.0223193	0.00747668	0.0136415	-0.0585008	-0.0624548
	-19.7315	-0.0230273	-0.0382553	-0.0533301	-0.0660464	-0.066208	-0.00939897	-0.00389237	0.0104383	0.0422103	-0.0530511	0.0405942	-0.00643994	-0.0685372	-0.0070594	-0.0140659	0.00957745	-0.0227077	0.00913776	-0.0223221	0.00749652	0.0136554	-0.0584999	-0.0624448
	-19.6893	-0.023012	-0.0382274	-0.0533242	-0.0660424	-0.0662028	-0.00940272	-0.00388945	0.0104419	0.0422125	-0.0530535	0.0405875	-0.00643108	-0.0685474	-0.0070497	-0.0140625	0.00959946	-0.0227091	0.00915967	-0.0223249	0.00751637	0.0136693	-0.058499	-0.0624348
	-19.647	-0.0229967	-0.0381995	-0.0533182	-0.0660384	-0.0661975	-0.00940648	-0.00388653	0.0104454	0.0422146	-0.0530558	0.0405808	-0.0064222	-0.0685575	-0.00704	-0.0140591	0.00962145	-0.0227105	0.00918158	-0.0223278	0.00753621	0.0136832	-0.058498	-0.0624247
	-19.6048	-0.0229814	-0.0381715	-0.0533122	-0.0660342	-0.0661922	-0.00941023	-0.0038836	0.010449	0.0422167	-0.0530581	0.0405741	-0.00641331	-0.0685676	-0.00703028	-0.0140556	0.00964342	-0.022712	0.00920349	-0.0223306	0.00755606	0.0136971	-0.058497	-0.0624146
	-19.5625	-0.0229661	-0.0381435	-0.0533062	-0.0660301	-0.0661869	-0.00941397	-0.00388066	0.0104525	0.0422188	-0.0530604	0.0405674	-0.00640441	-0.0685776	-0.00702056	-0.0140522	0.00966537	-0.0227134	0.0092254	-0.0223333	0.00757592	0.0137109	-0.0584959	-0.0624044
	-19.5201	-0.0229507	-0.0381154	-0.0533001	-0.0660259	-0.0661815	-0.00941772	-0.00387772	0.0104561	0.0422209	-0.0530627	0.0405606	-0.00639548	-0.0685877	-0.00701082	-0.0140487	0.00968731	-0.0227148	0.00924731	-0.0223361	0.00759578	0.0137248	-0.0584948	-0.0623942
	-19.4778	-0.0229353	-0.0380872	-0.053294	-0.0660217	-0.0661761	-0.00942146	-0.00387478	0.0104596	0.0422229	-0.0530649	0.0405539	-0.00638655	-0.0685977	-0.00700107	-0.0140453	0.00970922	-0.0227162	0.00926922	-0.0223389	0.00761564	0.0137387	-0.0584937	-0.062384
	-19.4354	-0.0229198	-0.0380589	-0.0532878	-0.0660174	-0.0661706	-0.0094252	-0.00387183	0.0104632	0.0422249	-0.0530671	0.0405471	-0.0063776	-0.0686076	-0.00699131	-0.0140418	0.00973111	-0.0227175	0.00929113	-0.0223417	0.00763551	0.0137526	-0.0584926	-0.0623737
	-19.393	-0.0229044	-0.0380305	-0.0532816	-0.0660131	-0.0661651	-0.00942894	-0.00386888	0.0104667	0.042227	-0.0530693	0.0405403	-0.00636863	-0.0686176	-0.00698155	-0.0140383	0.00975298	-0.0227189	0.00931304	-0.0223444	0.00765538	0.0137664	-0.0584914	-0.0623633
	-19.3506	-0.0228889	-0.0380021	-0.0532754	-0.0660088	-0.0661595	-0.00943268	-0.00386593	0.0104702	0.0422289	-0.0530715	0.0405335	-0.00635965	-0.0686275	-0.00697177	-0.0140348	0.00977483	-0.0227203	0.00933494	-0.0223472	0.00767525	0.0137803	-0.0584902	-0.062353
	-19.3082	-0.0228734	-0.0379737	-0.0532691	-0.0660044	-0.0661539	-0.00943642	-0.00386297	0.0104737	0.0422309	-0.0530736	0.0405267	-0.00635065	-0.0686374	-0.00696198	-0.0140313	0.00979666	-0.0227216	0.00935685	-0.0223499	0.00769513	0.0137942	-0.0584889	-0.0623425
	-19.2657	-0.0228578	-0.0379451	-0.0532627	-0.066	-0.0661483	-0.00944015	-0.00386	0.0104772	0.0422329	-0.0530758	0.0405199	-0.00634164	-0.0686473	-0.00695218	-0.0140278	0.00981847	-0.022723	0.00937876	-0.0223526	0.00771502	0.013808	-0.0584877	-0.062332
	-19.2232	-0.0228423	-0.0379165	-0.0532564	-0.0659955	-0.0661426	-0.00944388	-0.00385703	0.0104807	0.0422348	-0.0530778	0.040513	-0.00633261	-0.0686572	-0.00694237	-0.0140242	0.00984026	-0.0227243	0.00940066	-0.0223554	0.0077349	0.0138219	-0.0584863	-0.0623215
	-19.1807	-0.0228267	-0.0378878	-0.05325	-0.065991	-0.0661369	-0.00944761	-0.00385406	0.0104842	0.0422367	-0.0530799	0.0405061	-0.00632356	-0.068667	-0.00693255	-0.0140207	0.00986203	-0.0227256	0.00942256	-0.0223581	0.00775479	0.0138357	-0.058485	-0.062311
	-19.1382	-0.022811	-0.037859	-0.0532435	-0.0659864	-0.0661311	-0.00945134	-0.00385108	0.0104877	0.0422386	-0.0530819	0.0404993	-0.00631451	-0.0686768	-0.00692272	-0.0140171	0.00988378	-0.0227269	0.00944447	-0.0223608	0.00777468	0.0138496	-0.0584836	-0.0623004
	-19.0956	-0.0227954	-0.0378302	-0.053237	-0.0659818	-0.0661253	-0.00945506	-0.0038481	0.0104912	0.0422405	-0.0530839	0.0404924	-0.00630543	-0.0686865	-0.00691288	-0.0140136	0.00990551	-0.0227282	0.00946637	-0.0223635	0.00779458	0.0138634	-0.0584822	-0.0622897
	-19.0531	-0.0227797	-0.0378012	-0.0532305	-0.0659772	-0.0661195	-0.00945878	-0.00384511	0.0104947	0.0422423	-0.0530859	0.0404855	-0.00629634	-0.0686963	-0.00690302	-0.01401	0.00992722	-0.0227295	0.00948827	-0.0223661	0.00781448	0.0138773	-0.0584807	-0.062279
	-19.0105	-0.022764	-0.0377723	-0.0532239	-0.0659725	-0.0661136	-0.00946251	-0.00384212	0.0104982	0.0422441	-0.0530879	0.0404785	-0.00628724	-0.068706	-0.00689316	-0.0140064	0.00994891	-0.0227308	0.00951017	-0.0223688	0.00783439	0.0138911	-0.0584793	-0.0622682
	-18.9679	-0.0227482	-0.0377432	-0.0532173	-0.0659678	-0.0661077	-0.00946622	-0.00383912	0.0105017	0.042246	-0.0530898	0.0404716	-0.00627812	-0.0687157	-0.00688329	-0.0140028	0.00997057	-0.0227321	0.00953207	-0.0223715	0.00785429	0.013905	-0.0584777	-0.0622575
	-18.9252	-0.0227325	-0.0377141	-0.0532106	-0.065963	-0.0661017	-0.00946994	-0.00383612	0.0105051	0.0422477	-0.0530917	0.0404646	-0.00626898	-0.0687254	-0.00687341	-0.0139992	0.00999222	-0.0227333	0.00955396	-0.0223741	0.0078742	0.0139188	-0.0584762	-0.0622466
	-18.8826	-0.0227167	-0.0376849	-0.0532039	-0.0659582	-0.0660957	-0.00947365	-0.00383312	0.0105086	0.0422495	-0.0530936	0.0404577	-0.00625983	-0.068735	-0.00686352	-0.0139956	0.0100138	-0.0227346	0.00957586	-0.0223768	0.00789412	0.0139327	-0.0584746	-0.0622357
	-18.8399	-0.0227008	-0.0376556	-0.0531972	-0.0659534	-0.0660896	-0.00947737	-0.00383011	0.010512	0.0422513	-0.0530954	0.0404507	-0.00625067	-0.0687446	-0.00685361	-0.0139919	0.0100354	-0.0227358	0.00959775	-0.0223794	0.00791404	0.0139465	-0.058473	-0.0622248
	-18.7972	-0.022685	-0.0376262	-0.0531904	-0.0659485	-0.0660835	-0.00948108	-0.0038271	0.0105155	0.042253	-0.0530972	0.0404437	-0.00624149	-0.0687542	-0.0068437	-0.0139883	0.010057	-0.022737	0.00961965	-0.0223821	0.00793396	0.0139604	-0.0584713	-0.0622138
	-18.7545	-0.0226691	-0.0375968	-0.0531835	-0.0659436	-0.0660773	-0.00948479	-0.00382408	0.0105189	0.0422547	-0.053099	0.0404366	-0.00623229	-0.0687637	-0.00683378	-0.0139846	0.0100786	-0.0227382	0.00964154	-0.0223847	0.00795388	0.0139742	-0.0584696	-0.0622028
	-18.7117	-0.0226532	-0.0375673	-0.0531767	-0.0659386	-0.0660711	-0.00948849	-0.00382106	0.0105224	0.0422564	-0.0531008	0.0404296	-0.00622308	-0.0687733	-0.00682384	-0.0139809	0.0101001	-0.0227394	0.00966343	-0.0223873	0.00797381	0.013988	-0.0584679	-0.0621917
	-18.6689	-0.0226372	-0.0375377	-0.0531698	-0.0659336	-0.0660649	-0.00949219	-0.00381803	0.0105258	0.042258	-0.0531025	0.0404225	-0.00621385	-0.0687828	-0.0068139	-0.0139773	0.0101216	-0.0227406	0.00968532	-0.0223899	0.00799374	0.0140019	-0.0584662	-0.0621806
	-18.6261	-0.0226213	-0.0375081	-0.0531628	-0.0659285	-0.0660586	-0.0094959	-0.003815	0.0105292	0.0422597	-0.0531042	0.0404155	-0.00620461	-0.0687922	-0.00680394	-0.0139736	0.0101431	-0.0227418	0.0097072	-0.0223925	0.00801367	0.0140157	-0.0584644	-0.0621695
	-18.5833	-0.0226053	-0.0374784	-0.0531558	-0.0659234	-0.0660523	-0.0094996	-0.00381196	0.0105327	0.0422613	-0.0531059	0.0404084	-0.00619535	-0.0688017	-0.00679398	-0.0139699	0.0101646	-0.022743	0.00972909	-0.0223951	0.00803361	0.0140295	-0.0584625	-0.0621583
	-18.5405	-0.0225892	-0.0374486	-0.0531488	-0.0659183	-0.0660459	-0.00950329	-0.00380892	0.0105361	0.0422629	-0.0531076	0.0404013	-0.00618608	-0.0688111	-0.006784	-0.0139662	0.0101861	-0.0227441	0.00975097	-0.0223976	0.00805355	0.0140433	-0.0584607	-0.062147
	-18.4976	-0.0225732	-0.0374187	-0.0531417	-0.0659131	-0.0660395	-0.00950699	-0.00380588	0.0105395	0.0422645	-0.0531092	0.0403942	-0.00617679	-0.0688205	-0.00677402	-0.0139624	0.0102075	-0.0227453	0.00977285	-0.0224002	0.00807349	0.0140571	-0.0584588	-0.0621357
	-18.4548	-0.0225571	-0.0373888	-0.0531346	-0.0659079	-0.066033	-0.00951068	-0.00380283	0.0105429	0.0422661	-0.0531108	0.040387	-0.00616749	-0.0688299	-0.00676402	-0.0139587	0.0102289	-0.0227464	0.00979473	-0.0224028	0.00809344	0.014071	-0.0584569	-0.0621244
	-18.4119	-0.022541	-0.0373587	-0.0531274	-0.0659026	-0.0660265	-0.00951437	-0.00379978	0.0105463	0.0422676	-0.0531123	0.0403799	-0.00615817	-0.0688392	-0.00675401	-0.013955	0.0102503	-0.0227475	0.00981661	-0.0224053	0.00811338	0.0140848	-0.0584549	-0.062113
	-18.3689	-0.0225248	-0.0373286	-0.0531202	-0.0658973	-0.06602	-0.00951806	-0.00379672	0.0105497	0.0422691	-0.0531139	0.0403727	-0.00614884	-0.0688485	-0.006744	-0.0139512	0.0102717	-0.0227487	0.00983848	-0.0224079	0.00813334	0.0140986	-0.0584529	-0.0621015
	-18.326	-0.0225087	-0.0372985	-0.0531129	-0.065892	-0.0660134	-0.00952174	-0.00379366	0.0105531	0.0422706	-0.0531154	0.0403655	-0.00613949	-0.0688578	-0.00673397	-0.0139474	0.010293	-0.0227498	0.00986036	-0.0224104	0.00815329	0.0141124	-0.0584509	-0.0620901
	-18.283	-0.0224925	-0.0372682	-0.0531056	-0.0658866	-0.0660068	-0.00952543	-0.00379059	0.0105565	0.0422721	-0.0531169	0.0403583	-0.00613012	-0.068867	-0.00672393	-0.0139437	0.0103143	-0.0227508	0.00988223	-0.0224129	0.00817325	0.0141262	-0.0584488	-0.0620785
	-18.24	-0.0224762	-0.0372379	-0.0530983	-0.0658812	-0.0660001	-0.00952911	-0.00378752	0.0105598	0.0422736	-0.0531183	0.0403511	-0.00612074	-0.0688762	-0.00671389	-0.0139399	0.0103356	-0.0227519	0.0099041	-0.0224154	0.00819321	0.01414	-0.0584467	-0.062067
	-18.197	-0.02246	-0.0372075	-0.0530909	-0.0658757	-0.0659934	-0.00953279	-0.00378444	0.0105632	0.042275	-0.0531198	0.0403439	-0.00611135	-0.0688854	-0.00670383	-0.0139361	0.0103569	-0.022753	0.00992597	-0.0224179	0.00821317	0.0141538	-0.0584445	-0.0620553
	-18.154	-0.0224437	-0.0371771	-0.0530835	-0.0658702	-0.0659866	-0.00953646	-0.00378136	0.0105666	0.0422765	-0.0531212	0.0403367	-0.00610194	-0.0688946	-0.00669376	-0.0139322	0.0103782	-0.0227541	0.00994783	-0.0224204	0.00823313	0.0141676	-0.0584424	-0.0620437
	-18.1109	-0.0224274	-0.0371465	-0.053076	-0.0658646	-0.0659798	-0.00954014	-0.00377828	0.0105699	0.0422779	-0.0531226	0.0403294	-0.00609251	-0.0689037	-0.00668368	-0.0139284	0.0103994	-0.0227551	0.00996969	-0.0224229	0.0082531	0.0141814	-0.0584402	-0.0620319
	-18.0678	-0.022411	-0.0371159	-0.0530685	-0.065859	-0.0659729	-0.00954381	-0.00377519	0.0105733	0.0422792	-0.0531239	0.0403221	-0.00608307	-0.0689129	-0.0066736	-0.0139246	0.0104206	-0.0227561	0.00999155	-0.0224253	0.00827307	0.0141952	-0.0584379	-0.0620202
	-18.0247	-0.0223946	-0.0370852	-0.0530609	-0.0658533	-0.065966	-0.00954748	-0.0037721	0.0105766	0.0422806	-0.0531252	0.0403148	-0.00607361	-0.0689219	-0.0066635	-0.0139207	0.0104418	-0.0227572	0.0100134	-0.0224278	0.00829305	0.014209	-0.0584356	-0.0620084
	-17.9816	-0.0223782	-0.0370545	-0.0530533	-0.0658477	-0.0659591	-0.00955114	-0.003769	0.01058	0.0422819	-0.0531265	0.0403075	-0.00606414	-0.068931	-0.00665339	-0.0139169	0.010463	-0.0227582	0.0100353	-0.0224303	0.00831302	0.0142228	-0.0584333	-0.0619965
	-17.9385	-0.0223618	-0.0370236	-0.0530456	-0.0658419	-0.0659521	-0.00955481	-0.0037659	0.0105833	0.0422833	-0.0531278	0.0403002	-0.00605465	-0.06894	-0.00664327	-0.013913	0.0104841	-0.0227592	0.0100571	-0.0224327	0.008333	0.0142366	-0.058431	-0.0619846
	-17.8953	-0.0223454	-0.0369927	-0.053038	-0.0658361	-0.065945	-0.00955847	-0.00376279	0.0105866	0.0422845	-0.053129	0.0402929	-0.00604515	-0.068949	-0.00663314	-0.0139091	0.0105052	-0.0227602	0.010079	-0.0224351	0.00835298	0.0142504	-0.0584286	-0.0619727
	-17.8521	-0.0223289	-0.0369617	-0.0530302	-0.0658303	-0.065938	-0.00956213	-0.00375968	0.01059	0.0422858	-0.0531302	0.0402855	-0.00603563	-0.068958	-0.006623	-0.0139052	0.0105263	-0.0227611	0.0101008	-0.0224375	0.00837296	0.0142641	-0.0584262	-0.0619607
	-17.8089	-0.0223123	-0.0369306	-0.0530224	-0.0658244	-0.0659308	-0.00956579	-0.00375656	0.0105933	0.0422871	-0.0531314	0.0402781	-0.00602609	-0.0689669	-0.00661285	-0.0139013	0.0105474	-0.0227621	0.0101227	-0.02244	0.00839295	0.0142779	-0.0584237	-0.0619486
	-17.7657	-0.0222958	-0.0368995	-0.0530146	-0.0658185	-0.0659236	-0.00956944	-0.00375344	0.0105966	0.0422883	-0.0531325	0.0402708	-0.00601655	-0.0689758	-0.00660269	-0.0138974	0.0105685	-0.0227631	0.0101445	-0.0224424	0.00841293	0.0142917	-0.0584212	-0.0619365
	-17.7224	-0.0222792	-0.0368683	-0.0530067	-0.0658126	-0.0659164	-0.0095731	-0.00375032	0.0105999	0.0422895	-0.0531336	0.0402633	-0.00600698	-0.0689847	-0.00659252	-0.0138935	0.0105895	-0.022764	0.0101663	-0.0224448	0.00843292	0.0143054	-0.0584187	-0.0619244
	-17.6792	-0.0222626	-0.036837	-0.0529988	-0.0658066	-0.0659092	-0.00957675	-0.00374719	0.0106032	0.0422907	-0.0531347	0.0402559	-0.0059974	-0.0689936	-0.00658234	-0.0138895	0.0106105	-0.0227649	0.0101882	-0.0224471	0.00845292	0.0143192	-0.0584161	-0.0619122
	-17.6359	-0.022246	-0.0368056	-0.0529909	-0.0658005	-0.0659019	-0.00958039	-0.00374405	0.0106065	0.0422919	-0.0531358	0.0402485	-0.0059878	-0.0690024	-0.00657215	-0.0138856	0.0106315	-0.0227659	0.01021	-0.0224495	0.00847291	0.014333	-0.0584135	-0.0618999
	-17.5926	-0.0222293	-0.0367741	-0.0529828	-0.0657945	-0.0658945	-0.00958404	-0.00374092	0.0106098	0.0422931	-0.0531368	0.040241	-0.00597819	-0.0690112	-0.00656195	-0.0138816	0.0106524	-0.0227668	0.0102318	-0.0224519	0.00849291	0.0143467	-0.0584109	-0.0618877
	-17.5492	-0.0222126	-0.0367426	-0.0529748	-0.0657883	-0.0658871	-0.00958768	-0.00373777	0.0106131	0.0422942	-0.0531378	0.0402336	-0.00596857	-0.0690199	-0.00655174	-0.0138776	0.0106734	-0.0227677	0.0102537	-0.0224542	0.0085129	0.0143605	-0.0584082	-0.0618753
	-17.5059	-0.0221959	-0.036711	-0.0529667	-0.0657822	-0.0658796	-0.00959132	-0.00373463	0.0106164	0.0422953	-0.0531388	0.0402261	-0.00595892	-0.0690287	-0.00654152	-0.0138736	0.0106943	-0.0227685	0.0102755	-0.0224566	0.0085329	0.0143742	-0.0584055	-0.0618629
	-17.4625	-0.0221792	-0.0366793	-0.0529586	-0.0657759	-0.0658722	-0.00959496	-0.00373148	0.0106196	0.0422964	-0.0531397	0.0402186	-0.00594927	-0.0690374	-0.00653129	-0.0138696	0.0107152	-0.0227694	0.0102973	-0.0224589	0.00855291	0.014388	-0.0584027	-0.0618505
	-17.4191	-0.0221624	-0.0366476	-0.0529504	-0.0657697	-0.0658646	-0.00959859	-0.00372832	0.0106229	0.0422975	-0.0531407	0.0402111	-0.00593959	-0.0690461	-0.00652105	-0.0138656	0.010736	-0.0227703	0.0103191	-0.0224612	0.00857291	0.0144017	-0.0584	-0.061838
	-17.3757	-0.0221456	-0.0366157	-0.0529421	-0.0657634	-0.065857	-0.00960223	-0.00372516	0.0106262	0.0422985	-0.0531415	0.0402036	-0.0059299	-0.0690547	-0.0065108	-0.0138616	0.0107569	-0.0227711	0.0103409	-0.0224635	0.00859292	0.0144155	-0.0583971	-0.0618255
	-17.3322	-0.0221288	-0.0365838	-0.0529339	-0.065757	-0.0658494	-0.00960586	-0.003722	0.0106294	0.0422995	-0.0531424	0.040196	-0.0059202	-0.0690633	-0.00650053	-0.0138576	0.0107777	-0.022772	0.0103628	-0.0224658	0.00861293	0.0144292	-0.0583943	-0.0618129
	-17.2888	-0.0221119	-0.0365518	-0.0529255	-0.0657506	-0.0658417	-0.00960948	-0.00371883	0.0106327	0.0423006	-0.0531432	0.0401885	-0.00591048	-0.0690719	-0.00649026	-0.0138535	0.0107985	-0.0227728	0.0103846	-0.0224681	0.00863294	0.014443	-0.0583914	-0.0618003
	-17.2453	-0.022095	-0.0365198	-0.0529172	-0.0657442	-0.065834	-0.00961311	-0.00371565	0.0106359	0.0423015	-0.053144	0.0401809	-0.00590074	-0.0690805	-0.00647998	-0.0138495	0.0108193	-0.0227736	0.0104064	-0.0224704	0.00865295	0.0144567	-0.0583885	-0.0617876
	-17.2018	-0.0220781	-0.0364876	-0.0529087	-0.0657377	-0.0658262	-0.00961673	-0.00371247	0.0106391	0.0423025	-0.0531448	0.0401733	-0.00589099	-0.069089	-0.00646969	-0.0138454	0.01084	-0.0227744	0.0104282	-0.0224727	0.00867296	0.0144704	-0.0583855	-0.0617749
	-17.1582	-0.0220611	-0.0364554	-0.0529003	-0.0657312	-0.0658184	-0.00962035	-0.00370929	0.0106424	0.0423035	-0.0531455	0.0401657	-0.00588123	-0.0690975	-0.00645939	-0.0138413	0.0108607	-0.0227752	0.01045	-0.0224749	0.00869298	0.0144842	-0.0583825	-0.0617622
	-17.1147	-0.0220441	-0.0364231	-0.0528918	-0.0657246	-0.0658105	-0.00962397	-0.0037061	0.0106456	0.0423044	-0.0531462	0.0401581	-0.00587145	-0.0691059	-0.00644907	-0.0138372	0.0108814	-0.022776	0.0104718	-0.0224772	0.00871299	0.0144979	-0.0583795	-0.0617493
	-17.0711	-0.0220271	-0.0363907	-0.0528832	-0.065718	-0.0658026	-0.00962758	-0.00370291	0.0106488	0.0423053	-0.0531469	0.0401504	-0.00586165	-0.0691144	-0.00643875	-0.0138331	0.0109021	-0.0227767	0.0104935	-0.0224794	0.00873301	0.0145116	-0.0583764	-0.0617365
	-17.0275	-0.0220101	-0.0363583	-0.0528746	-0.0657113	-0.0657947	-0.0096312	-0.00369972	0.010652	0.0423062	-0.0531476	0.0401428	-0.00585184	-0.0691228	-0.00642842	-0.013829	0.0109227	-0.0227775	0.0105153	-0.0224817	0.00875303	0.0145253	-0.0583733	-0.0617236
	-16.9839	-0.021993	-0.0363257	-0.052866	-0.0657046	-0.0657867	-0.0096348	-0.00369652	0.0106552	0.042307	-0.0531482	0.0401351	-0.00584201	-0.0691312	-0.00641808	-0.0138249	0.0109434	-0.0227782	0.0105371	-0.0224839	0.00877305	0.014539	-0.0583701	-0.0617106
	-16.9403	-0.0219759	-0.0362931	-0.0528573	-0.0656979	-0.0657786	-0.00963841	-0.00369331	0.0106584	0.0423079	-0.0531488	0.0401274	-0.00583216	-0.0691395	-0.00640772	-0.0138207	0.010964	-0.022779	0.0105589	-0.0224861	0.00879308	0.0145527	-0.0583669	-0.0616976
	-16.8966	-0.0219588	-0.0362604	-0.0528485	-0.0656911	-0.0657705	-0.00964202	-0.0036901	0.0106616	0.0423087	-0.0531493	0.0401197	-0.00582231	-0.0691478	-0.00639736	-0.0138166	0.0109846	-0.0227797	0.0105807	-0.0224883	0.0088131	0.0145664	-0.0583637	-0.0616845
	-16.8529	-0.0219417	-0.0362277	-0.0528397	-0.0656842	-0.0657624	-0.00964562	-0.00368689	0.0106648	0.0423095	-0.0531499	0.040112	-0.00581243	-0.0691561	-0.00638699	-0.0138124	0.0110051	-0.0227804	0.0106024	-0.0224905	0.00883313	0.0145801	-0.0583605	-0.0616714
	-16.8092	-0.0219245	-0.0361948	-0.0528309	-0.0656773	-0.0657542	-0.00964922	-0.00368367	0.010668	0.0423103	-0.0531504	0.0401043	-0.00580254	-0.0691644	-0.00637661	-0.0138083	0.0110256	-0.0227811	0.0106242	-0.0224927	0.00885315	0.0145938	-0.0583572	-0.0616583
	-16.7655	-0.0219073	-0.0361619	-0.052822	-0.0656704	-0.0657459	-0.00965281	-0.00368045	0.0106711	0.042311	-0.0531508	0.0400965	-0.00579264	-0.0691726	-0.00636621	-0.0138041	0.0110461	-0.0227818	0.010646	-0.0224948	0.00887318	0.0146075	-0.0583538	-0.0616451
	-16.7218	-0.02189	-0.0361289	-0.0528131	-0.0656634	-0.0657377	-0.00965641	-0.00367722	0.0106743	0.0423118	-0.0531513	0.0400887	-0.00578271	-0.0691808	-0.00635581	-0.0137999	0.0110666	-0.0227824	0.0106677	-0.022497	0.00889321	0.0146212	-0.0583504	-0.0616318
	-16.678	-0.0218728	-0.0360958	-0.0528041	-0.0656564	-0.0657293	-0.00966	-0.00367399	0.0106775	0.0423125	-0.0531517	0.040081	-0.00577278	-0.0691889	-0.0063454	-0.0137957	0.0110871	-0.0227831	0.0106895	-0.0224992	0.00891324	0.0146349	-0.058347	-0.0616185
	-16.6342	-0.0218555	-0.0360626	-0.0527951	-0.0656493	-0.0657209	-0.00966358	-0.00367075	0.0106806	0.0423132	-0.0531521	0.0400732	-0.00576283	-0.0691971	-0.00633498	-0.0137914	0.0111075	-0.0227837	0.0107112	-0.0225013	0.00893327	0.0146486	-0.0583436	-0.0616051
	-16.5904	-0.0218381	-0.0360294	-0.052786	-0.0656422	-0.0657125	-0.00966717	-0.00366751	0.0106838	0.0423139	-0.0531524	0.0400654	-0.00575286	-0.0692052	-0.00632454	-0.0137872	0.0111279	-0.0227844	0.010733	-0.0225034	0.00895331	0.0146623	-0.0583401	-0.0615917
	-16.5466	-0.0218208	-0.0359961	-0.0527769	-0.0656351	-0.065704	-0.00967075	-0.00366427	0.0106869	0.0423145	-0.0531527	0.0400575	-0.00574288	-0.0692132	-0.0063141	-0.013783	0.0111483	-0.022785	0.0107547	-0.0225055	0.00897334	0.014676	-0.0583366	-0.0615783
	-16.5028	-0.0218034	-0.0359627	-0.0527677	-0.0656278	-0.0656955	-0.00967433	-0.00366102	0.0106901	0.0423151	-0.053153	0.0400497	-0.00573288	-0.0692213	-0.00630365	-0.0137787	0.0111686	-0.0227856	0.0107765	-0.0225076	0.00899338	0.0146896	-0.058333	-0.0615648
	-16.4589	-0.021786	-0.0359292	-0.0527585	-0.0656206	-0.0656869	-0.00967791	-0.00365776	0.0106932	0.0423158	-0.0531533	0.0400418	-0.00572286	-0.0692293	-0.00629318	-0.0137744	0.011189	-0.0227862	0.0107982	-0.0225097	0.00901342	0.0147033	-0.0583294	-0.0615512
	-16.415	-0.0217685	-0.0358956	-0.0527492	-0.0656133	-0.0656783	-0.00968148	-0.0036545	0.0106963	0.0423163	-0.0531535	0.0400339	-0.00571283	-0.0692372	-0.00628271	-0.0137701	0.0112093	-0.0227868	0.0108199	-0.0225118	0.00903345	0.014717	-0.0583258	-0.0615376
	-16.3711	-0.0217511	-0.035862	-0.0527399	-0.0656059	-0.0656697	-0.00968505	-0.00365124	0.0106994	0.0423169	-0.0531537	0.0400261	-0.00570279	-0.0692452	-0.00627223	-0.0137659	0.0112296	-0.0227873	0.0108417	-0.0225139	0.00905349	0.0147306	-0.0583221	-0.061524
	-16.3272	-0.0217336	-0.0358283	-0.0527306	-0.0655986	-0.0656609	-0.00968862	-0.00364797	0.0107025	0.0423175	-0.0531538	0.0400181	-0.00569273	-0.0692531	-0.00626173	-0.0137615	0.0112498	-0.0227879	0.0108634	-0.022516	0.00907353	0.0147443	-0.0583184	-0.0615103
	-16.2832	-0.021716	-0.0357944	-0.0527211	-0.0655911	-0.0656522	-0.00969219	-0.0036447	0.0107057	0.042318	-0.053154	0.0400102	-0.00568265	-0.069261	-0.00625123	-0.0137572	0.01127	-0.0227884	0.0108851	-0.022518	0.00909357	0.0147579	-0.0583147	-0.0614965
	-16.2392	-0.0216985	-0.0357606	-0.0527117	-0.0655836	-0.0656434	-0.00969575	-0.00364142	0.0107088	0.0423185	-0.0531541	0.0400023	-0.00567256	-0.0692688	-0.00624072	-0.0137529	0.0112903	-0.022789	0.0109068	-0.0225201	0.00911361	0.0147716	-0.0583109	-0.0614827
	-16.1952	-0.0216809	-0.0357266	-0.0527022	-0.0655761	-0.0656345	-0.00969931	-0.00363814	0.0107118	0.042319	-0.0531542	0.0399943	-0.00566245	-0.0692766	-0.00623019	-0.0137486	0.0113104	-0.0227895	0.0109285	-0.0225221	0.00913366	0.0147852	-0.058307	-0.0614689
	-16.1512	-0.0216633	-0.0356926	-0.0526926	-0.0655685	-0.0656256	-0.00970287	-0.00363486	0.0107149	0.0423194	-0.0531542	0.0399864	-0.00565233	-0.0692844	-0.00621966	-0.0137442	0.0113306	-0.02279	0.0109502	-0.0225241	0.0091537	0.0147988	-0.0583032	-0.061455
	-16.1072	-0.0216456	-0.0356584	-0.052683	-0.0655609	-0.0656167	-0.00970642	-0.00363157	0.010718	0.0423199	-0.0531542	0.0399784	-0.00564219	-0.0692922	-0.00620912	-0.0137398	0.0113507	-0.0227905	0.0109719	-0.0225261	0.00917374	0.0148125	-0.0582993	-0.061441
	-16.0631	-0.0216279	-0.0356242	-0.0526734	-0.0655532	-0.0656076	-0.00970998	-0.00362827	0.0107211	0.0423203	-0.0531542	0.0399704	-0.00563204	-0.0692999	-0.00619857	-0.0137355	0.0113708	-0.022791	0.0109936	-0.0225281	0.00919379	0.0148261	-0.0582953	-0.061427
	-16.0191	-0.0216102	-0.03559	-0.0526637	-0.0655455	-0.0655986	-0.00971352	-0.00362497	0.0107242	0.0423207	-0.0531541	0.0399624	-0.00562187	-0.0693076	-0.006188	-0.0137311	0.0113909	-0.0227914	0.0110153	-0.0225301	0.00921383	0.0148397	-0.0582914	-0.061413
	-15.975	-0.0215925	-0.0355556	-0.0526539	-0.0655378	-0.0655895	-0.00971707	-0.00362167	0.0107272	0.0423211	-0.053154	0.0399543	-0.00561168	-0.0693152	-0.00617743	-0.0137267	0.0114109	-0.0227919	0.011037	-0.0225321	0.00923388	0.0148534	-0.0582873	-0.0613989
	-15.9308	-0.0215747	-0.0355211	-0.0526441	-0.0655299	-0.0655803	-0.00972061	-0.00361836	0.0107303	0.0423215	-0.0531539	0.0399463	-0.00560148	-0.0693228	-0.00616685	-0.0137223	0.011431	-0.0227923	0.0110586	-0.0225341	0.00925392	0.014867	-0.0582833	-0.0613847
	-15.8867	-0.0215569	-0.0354866	-0.0526343	-0.0655221	-0.0655711	-0.00972415	-0.00361505	0.0107333	0.0423218	-0.0531538	0.0399382	-0.00559126	-0.0693304	-0.00615625	-0.0137178	0.011451	-0.0227928	0.0110803	-0.022536	0.00927397	0.0148806	-0.0582792	-0.0613705
	-15.8425	-0.0215391	-0.035452	-0.0526244	-0.0655142	-0.0655619	-0.00972769	-0.00361173	0.0107364	0.0423221	-0.0531536	0.0399301	-0.00558103	-0.069338	-0.00614565	-0.0137134	0.0114709	-0.0227932	0.011102	-0.022538	0.00929401	0.0148942	-0.0582751	-0.0613563
	-15.7984	-0.0215213	-0.0354173	-0.0526144	-0.0655062	-0.0655526	-0.00973123	-0.00360841	0.0107394	0.0423224	-0.0531534	0.039922	-0.00557079	-0.0693455	-0.00613504	-0.0137089	0.0114909	-0.0227936	0.0111236	-0.0225399	0.00931406	0.0149078	-0.0582709	-0.0613419
	-15.7542	-0.0215034	-0.0353826	-0.0526044	-0.0654982	-0.0655433	-0.00973476	-0.00360508	0.0107424	0.0423227	-0.0531531	0.0399139	-0.00556052	-0.069353	-0.00612442	-0.0137045	0.0115108	-0.022794	0.0111453	-0.0225418	0.00933411	0.0149214	-0.0582667	-0.0613276
	-15.7099	-0.0214855	-0.0353477	-0.0525944	-0.0654902	-0.0655339	-0.00973829	-0.00360175	0.0107455	0.0423229	-0.0531529	0.0399058	-0.00555024	-0.0693605	-0.00611379	-0.0137	0.0115307	-0.0227943	0.0111669	-0.0225437	0.00935416	0.014935	-0.0582624	-0.0613132
	-15.6657	-0.0214675	-0.0353128	-0.0525842	-0.0654821	-0.0655244	-0.00974181	-0.00359842	0.0107485	0.0423232	-0.0531525	0.0398976	-0.00553995	-0.0693679	-0.00610314	-0.0136955	0.0115506	-0.0227947	0.0111886	-0.0225456	0.0093742	0.0149486	-0.0582581	-0.0612987
	-15.6214	-0.0214496	-0.0352778	-0.0525741	-0.065474	-0.0655149	-0.00974533	-0.00359508	0.0107515	0.0423234	-0.0531522	0.0398895	-0.00552964	-0.0693753	-0.00609249	-0.013691	0.0115704	-0.0227951	0.0112102	-0.0225475	0.00939425	0.0149622	-0.0582538	-0.0612842
	-15.5772	-0.0214316	-0.0352427	-0.0525639	-0.0654658	-0.0655054	-0.00974885	-0.00359173	0.0107545	0.0423236	-0.0531518	0.0398813	-0.00551932	-0.0693826	-0.00608183	-0.0136865	0.0115903	-0.0227954	0.0112319	-0.0225494	0.0094143	0.0149758	-0.0582494	-0.0612697
	-15.5328	-0.0214135	-0.0352075	-0.0525536	-0.0654575	-0.0654958	-0.00975237	-0.00358838	0.0107575	0.0423237	-0.0531514	0.0398731	-0.00550898	-0.06939	-0.00607116	-0.013682	0.01161	-0.0227957	0.0112535	-0.0225513	0.00943435	0.0149893	-0.058245	-0.0612551
	-15.4885	-0.0213955	-0.0351722	-0.0525433	-0.0654493	-0.0654862	-0.00975588	-0.00358503	0.0107605	0.0423239	-0.053151	0.0398649	-0.00549862	-0.0693973	-0.00606048	-0.0136774	0.0116298	-0.022796	0.0112751	-0.0225531	0.0094544	0.0150029	-0.0582406	-0.0612404
	-15.4442	-0.0213774	-0.0351369	-0.052533	-0.0654409	-0.0654765	-0.00975939	-0.00358167	0.0107635	0.042324	-0.0531505	0.0398567	-0.00548825	-0.0694045	-0.00604978	-0.0136729	0.0116496	-0.0227963	0.0112967	-0.022555	0.00947445	0.0150165	-0.0582361	-0.0612257
	-15.3998	-0.0213593	-0.0351015	-0.0525226	-0.0654325	-0.0654667	-0.0097629	-0.00357831	0.0107664	0.0423241	-0.05315	0.0398484	-0.00547786	-0.0694118	-0.00603908	-0.0136683	0.0116693	-0.0227966	0.0113183	-0.0225568	0.0094945	0.01503	-0.0582316	-0.0612109
	-15.3554	-0.0213411	-0.0350659	-0.0525121	-0.0654241	-0.0654569	-0.00976641	-0.00357494	0.0107694	0.0423242	-0.0531495	0.0398402	-0.00546746	-0.069419	-0.00602837	-0.0136638	0.011689	-0.0227969	0.01134	-0.0225586	0.00951454	0.0150436	-0.058227	-0.0611961
	-15.311	-0.021323	-0.0350304	-0.0525016	-0.0654157	-0.0654471	-0.00976991	-0.00357157	0.0107724	0.0423243	-0.0531489	0.0398319	-0.00545704	-0.0694261	-0.00601765	-0.0136592	0.0117086	-0.0227971	0.0113616	-0.0225604	0.00953459	0.0150572	-0.0582224	-0.0611812
	-15.2666	-0.0213048	-0.0349947	-0.0524911	-0.0654071	-0.0654372	-0.00977341	-0.0035682	0.0107753	0.0423243	-0.0531483	0.0398236	-0.00544661	-0.0694332	-0.00600692	-0.0136546	0.0117282	-0.0227974	0.0113831	-0.0225622	0.00955464	0.0150707	-0.0582178	-0.0611663
	-15.2221	-0.0212865	-0.0349589	-0.0524805	-0.0653986	-0.0654273	-0.0097769	-0.00356482	0.0107783	0.0423243	-0.0531477	0.0398153	-0.00543616	-0.0694403	-0.00599618	-0.01365	0.0117479	-0.0227976	0.0114047	-0.022564	0.00957469	0.0150843	-0.0582131	-0.0611514
	-15.1777	-0.0212683	-0.0349231	-0.0524698	-0.0653899	-0.0654173	-0.00978039	-0.00356143	0.0107812	0.0423243	-0.053147	0.039807	-0.00542569	-0.0694474	-0.00598543	-0.0136453	0.0117674	-0.0227978	0.0114263	-0.0225658	0.00959474	0.0150978	-0.0582084	-0.0611363
	-15.1332	-0.02125	-0.0348872	-0.0524591	-0.0653813	-0.0654072	-0.00978388	-0.00355804	0.0107842	0.0423243	-0.0531463	0.0397987	-0.00541521	-0.0694544	-0.00597467	-0.0136407	0.011787	-0.022798	0.0114479	-0.0225675	0.00961479	0.0151113	-0.0582036	-0.0611213
	-15.0887	-0.0212317	-0.0348512	-0.0524483	-0.0653726	-0.0653972	-0.00978737	-0.00355465	0.0107871	0.0423243	-0.0531456	0.0397903	-0.00540472	-0.0694614	-0.0059639	-0.0136361	0.0118065	-0.0227982	0.0114695	-0.0225693	0.00963483	0.0151249	-0.0581988	-0.0611061
	-15.0441	-0.0212133	-0.0348151	-0.0524375	-0.0653638	-0.065387	-0.00979085	-0.00355125	0.01079	0.0423242	-0.0531448	0.039782	-0.00539421	-0.0694684	-0.00595312	-0.0136314	0.011826	-0.0227984	0.011491	-0.022571	0.00965488	0.0151384	-0.058194	-0.061091
	-14.9996	-0.0211949	-0.0347789	-0.0524266	-0.065355	-0.0653768	-0.00979433	-0.00354785	0.0107929	0.0423241	-0.053144	0.0397736	-0.00538368	-0.0694753	-0.00594233	-0.0136267	0.0118455	-0.0227986	0.0115126	-0.0225728	0.00967493	0.0151519	-0.0581891	-0.0610757
	-14.955	-0.0211765	-0.0347426	-0.0524157	-0.0653461	-0.0653666	-0.00979781	-0.00354444	0.0107959	0.042324	-0.0531432	0.0397652	-0.00537314	-0.0694822	-0.00593153	-0.0136221	0.0118649	-0.0227987	0.0115341	-0.0225745	0.00969497	0.0151654	-0.0581842	-0.0610605
	-14.9104	-0.0211581	-0.0347063	-0.0524048	-0.0653372	-0.0653563	-0.00980128	-0.00354103	0.0107988	0.0423239	-0.0531424	0.0397568	-0.00536258	-0.069489	-0.00592072	-0.0136174	0.0118844	-0.0227989	0.0115557	-0.0225762	0.00971502	0.0151789	-0.0581792	-0.0610451
	-14.8658	-0.0211396	-0.0346699	-0.0523937	-0.0653283	-0.065346	-0.00980475	-0.00353761	0.0108017	0.0423237	-0.0531415	0.0397484	-0.00535201	-0.0694959	-0.0059099	-0.0136126	0.0119038	-0.022799	0.0115772	-0.0225779	0.00973506	0.0151924	-0.0581742	-0.0610297
	-14.8212	-0.0211211	-0.0346334	-0.0523827	-0.0653193	-0.0653356	-0.00980822	-0.00353419	0.0108046	0.0423236	-0.0531405	0.0397399	-0.00534142	-0.0695027	-0.00589907	-0.0136079	0.0119231	-0.0227991	0.0115988	-0.0225796	0.00975511	0.0152059	-0.0581692	-0.0610143
	-14.7765	-0.0211026	-0.0345968	-0.0523715	-0.0653102	-0.0653251	-0.00981168	-0.00353076	0.0108074	0.0423234	-0.0531396	0.0397315	-0.00533081	-0.0695094	-0.00588823	-0.0136032	0.0119425	-0.0227992	0.0116203	-0.0225813	0.00977515	0.0152194	-0.0581641	-0.0609988
	-14.7319	-0.0210841	-0.0345601	-0.0523603	-0.0653011	-0.0653146	-0.00981514	-0.00352733	0.0108103	0.0423232	-0.0531386	0.039723	-0.00532019	-0.0695161	-0.00587739	-0.0135984	0.0119618	-0.0227993	0.0116418	-0.0225829	0.0097952	0.0152329	-0.058159	-0.0609833
	-14.6872	-0.0210655	-0.0345234	-0.0523491	-0.065292	-0.0653041	-0.0098186	-0.0035239	0.0108132	0.0423229	-0.0531376	0.0397145	-0.00530956	-0.0695228	-0.00586653	-0.0135937	0.0119811	-0.0227993	0.0116633	-0.0225846	0.00981524	0.0152464	-0.0581538	-0.0609677
	-14.6425	-0.0210469	-0.0344865	-0.0523378	-0.0652828	-0.0652935	-0.00982206	-0.00352046	0.0108161	0.0423227	-0.0531365	0.039706	-0.00529891	-0.0695295	-0.00585566	-0.0135889	0.0120003	-0.0227994	0.0116848	-0.0225862	0.00983528	0.0152599	-0.0581486	-0.060952
	-14.5977	-0.0210282	-0.0344496	-0.0523265	-0.0652735	-0.0652828	-0.00982551	-0.00351702	0.0108189	0.0423224	-0.0531354	0.0396975	-0.00528824	-0.0695361	-0.00584478	-0.0135841	0.0120196	-0.0227994	0.0117063	-0.0225878	0.00985532	0.0152734	-0.0581433	-0.0609364
	-14.553	-0.0210096	-0.0344126	-0.0523151	-0.0652642	-0.0652721	-0.00982895	-0.00351357	0.0108218	0.0423221	-0.0531343	0.0396889	-0.00527756	-0.0695427	-0.0058339	-0.0135793	0.0120388	-0.0227995	0.0117278	-0.0225894	0.00987536	0.0152868	-0.0581381	-0.0609206
	-14.5082	-0.0209909	-0.0343755	-0.0523036	-0.0652549	-0.0652614	-0.0098324	-0.00351012	0.0108246	0.0423218	-0.0531331	0.0396804	-0.00526686	-0.0695492	-0.005823	-0.0135745	0.0120579	-0.0227995	0.0117493	-0.022591	0.0098954	0.0153003	-0.0581327	-0.0609048
	-14.4634	-0.0209721	-0.0343383	-0.0522922	-0.0652455	-0.0652506	-0.00983584	-0.00350666	0.0108275	0.0423214	-0.0531319	0.0396718	-0.00525615	-0.0695557	-0.00581209	-0.0135697	0.0120771	-0.0227995	0.0117708	-0.0225926	0.00991544	0.0153138	-0.0581274	-0.0608889
	-14.4186	-0.0209534	-0.0343011	-0.0522806	-0.065236	-0.0652397	-0.00983928	-0.0035032	0.0108303	0.0423211	-0.0531307	0.0396632	-0.00524542	-0.0695622	-0.00580118	-0.0135649	0.0120962	-0.0227995	0.0117923	-0.0225942	0.00993548	0.0153272	-0.058122	-0.060873
	-14.3738	-0.0209346	-0.0342637	-0.052269	-0.0652265	-0.0652288	-0.00984271	-0.00349973	0.0108331	0.0423207	-0.0531294	0.0396546	-0.00523468	-0.0695686	-0.00579025	-0.01356	0.0121153	-0.0227994	0.0118137	-0.0225958	0.00995552	0.0153407	-0.0581165	-0.0608571
	-14.3289	-0.0209158	-0.0342263	-0.0522573	-0.065217	-0.0652179	-0.00984615	-0.00349626	0.0108359	0.0423203	-0.0531281	0.039646	-0.00522392	-0.069575	-0.00577932	-0.0135552	0.0121344	-0.0227994	0.0118352	-0.0225973	0.00997555	0.0153541	-0.058111	-0.0608411
	-14.284	-0.0208969	-0.0341888	-0.0522456	-0.0652074	-0.0652069	-0.00984957	-0.00349279	0.0108388	0.0423199	-0.0531268	0.0396374	-0.00521314	-0.0695814	-0.00576837	-0.0135503	0.0121534	-0.0227993	0.0118566	-0.0225989	0.00999559	0.0153675	-0.0581055	-0.060825
	-14.2391	-0.020878	-0.0341512	-0.0522338	-0.0651977	-0.0651958	-0.009853	-0.00348931	0.0108416	0.0423194	-0.0531254	0.0396287	-0.00520235	-0.0695877	-0.00575742	-0.0135454	0.0121724	-0.0227993	0.0118781	-0.0226004	0.0100156	0.015381	-0.0580999	-0.0608089
	-14.1942	-0.0208591	-0.0341135	-0.052222	-0.0651881	-0.0651847	-0.00985642	-0.00348582	0.0108444	0.0423189	-0.053124	0.03962	-0.00519154	-0.069594	-0.00574645	-0.0135405	0.0121914	-0.0227992	0.0118995	-0.0226019	0.0100357	0.0153944	-0.0580943	-0.0607927
	-14.1493	-0.0208402	-0.0340757	-0.0522102	-0.0651783	-0.0651736	-0.00985984	-0.00348234	0.0108472	0.0423184	-0.0531226	0.0396114	-0.00518072	-0.0696003	-0.00573548	-0.0135356	0.0122104	-0.0227991	0.011921	-0.0226034	0.0100557	0.0154078	-0.0580887	-0.0607765
	-14.1043	-0.0208212	-0.0340378	-0.0521982	-0.0651685	-0.0651623	-0.00986325	-0.00347884	0.0108499	0.0423179	-0.0531211	0.0396027	-0.00516989	-0.0696065	-0.00572449	-0.0135307	0.0122293	-0.022799	0.0119424	-0.0226049	0.0100757	0.0154212	-0.058083	-0.0607602
	-14.0594	-0.0208023	-0.0339999	-0.0521862	-0.0651587	-0.0651511	-0.00986667	-0.00347535	0.0108527	0.0423174	-0.0531196	0.039594	-0.00515903	-0.0696127	-0.0057135	-0.0135257	0.0122482	-0.0227988	0.0119638	-0.0226064	0.0100957	0.0154347	-0.0580772	-0.0607439
	-14.0144	-0.0207832	-0.0339619	-0.0521742	-0.0651488	-0.0651398	-0.00987007	-0.00347184	0.0108555	0.0423168	-0.0531181	0.0395852	-0.00514817	-0.0696189	-0.0057025	-0.0135208	0.0122671	-0.0227987	0.0119852	-0.0226079	0.0101158	0.0154481	-0.0580715	-0.0607275
	-13.9694	-0.0207642	-0.0339237	-0.0521621	-0.0651388	-0.0651284	-0.00987348	-0.00346834	0.0108583	0.0423163	-0.0531165	0.0395765	-0.00513728	-0.069625	-0.00569149	-0.0135158	0.0122859	-0.0227985	0.0120066	-0.0226093	0.0101358	0.0154615	-0.0580656	-0.0607111
	-13.9243	-0.0207451	-0.0338855	-0.05215	-0.0651288	-0.065117	-0.00987688	-0.00346483	0.010861	0.0423157	-0.0531149	0.0395677	-0.00512638	-0.0696311	-0.00568046	-0.0135109	0.0123047	-0.0227984	0.012028	-0.0226108	0.0101558	0.0154748	-0.0580598	-0.0606946
	-13.8793	-0.020726	-0.0338473	-0.0521377	-0.0651188	-0.0651055	-0.00988028	-0.00346131	0.0108638	0.0423151	-0.0531133	0.039559	-0.00511547	-0.0696371	-0.00566943	-0.0135059	0.0123235	-0.0227982	0.0120494	-0.0226122	0.0101758	0.0154882	-0.0580539	-0.060678
	-13.8342	-0.0207069	-0.0338089	-0.0521255	-0.0651087	-0.065094	-0.00988367	-0.00345779	0.0108665	0.0423144	-0.0531116	0.0395502	-0.00510454	-0.0696431	-0.00565839	-0.0135009	0.0123423	-0.022798	0.0120708	-0.0226136	0.0101959	0.0155016	-0.0580479	-0.0606614
	-13.7891	-0.0206877	-0.0337704	-0.0521132	-0.0650986	-0.0650824	-0.00988706	-0.00345426	0.0108692	0.0423137	-0.0531099	0.0395414	-0.0050936	-0.0696491	-0.00564734	-0.0134959	0.012361	-0.0227978	0.0120921	-0.0226151	0.0102159	0.015515	-0.058042	-0.0606448
	-13.744	-0.0206685	-0.0337319	-0.0521008	-0.0650884	-0.0650708	-0.00989045	-0.00345074	0.010872	0.0423131	-0.0531082	0.0395325	-0.00508263	-0.069655	-0.00563628	-0.0134908	0.0123797	-0.0227975	0.0121135	-0.0226165	0.0102359	0.0155284	-0.0580359	-0.0606281
	-13.6989	-0.0206493	-0.0336932	-0.0520884	-0.0650781	-0.0650591	-0.00989384	-0.0034472	0.0108747	0.0423124	-0.0531064	0.0395237	-0.00507166	-0.0696609	-0.00562521	-0.0134858	0.0123984	-0.0227973	0.0121349	-0.0226178	0.0102559	0.0155417	-0.0580299	-0.0606113
	-13.6537	-0.02063	-0.0336545	-0.0520759	-0.0650678	-0.0650473	-0.00989722	-0.00344366	0.0108774	0.0423116	-0.0531046	0.0395149	-0.00506067	-0.0696668	-0.00561413	-0.0134808	0.012417	-0.022797	0.0121562	-0.0226192	0.0102759	0.0155551	-0.0580238	-0.0605945
	-13.6086	-0.0206107	-0.0336157	-0.0520634	-0.0650575	-0.0650356	-0.0099006	-0.00344012	0.0108801	0.0423109	-0.0531027	0.039506	-0.00504966	-0.0696726	-0.00560304	-0.0134757	0.0124356	-0.0227968	0.0121775	-0.0226206	0.0102959	0.0155684	-0.0580176	-0.0605776
	-13.5634	-0.0205914	-0.0335768	-0.0520508	-0.0650471	-0.0650237	-0.00990397	-0.00343657	0.0108828	0.0423101	-0.0531008	0.0394971	-0.00503864	-0.0696784	-0.00559195	-0.0134706	0.0124542	-0.0227965	0.0121989	-0.0226219	0.010316	0.0155818	-0.0580114	-0.0605607
	-13.5182	-0.0205721	-0.0335379	-0.0520381	-0.0650366	-0.0650118	-0.00990734	-0.00343302	0.0108855	0.0423093	-0.0530989	0.0394882	-0.0050276	-0.0696842	-0.00558084	-0.0134655	0.0124728	-0.0227962	0.0122202	-0.0226233	0.010336	0.0155951	-0.0580052	-0.0605437
	-13.4729	-0.0205527	-0.0334988	-0.0520254	-0.0650261	-0.0649999	-0.00991071	-0.00342947	0.0108882	0.0423085	-0.053097	0.0394793	-0.00501655	-0.0696899	-0.00556972	-0.0134604	0.0124913	-0.0227958	0.0122415	-0.0226246	0.010356	0.0156085	-0.0579989	-0.0605267
	-13.4277	-0.0205333	-0.0334596	-0.0520126	-0.0650156	-0.0649879	-0.00991407	-0.0034259	0.0108909	0.0423077	-0.053095	0.0394704	-0.00500548	-0.0696956	-0.00555859	-0.0134553	0.0125098	-0.0227955	0.0122628	-0.0226259	0.010376	0.0156218	-0.0579926	-0.0605096
	-13.3824	-0.0205139	-0.0334204	-0.0519998	-0.065005	-0.0649758	-0.00991743	-0.00342234	0.0108936	0.0423068	-0.0530929	0.0394614	-0.0049944	-0.0697012	-0.00554746	-0.0134502	0.0125283	-0.0227952	0.0122841	-0.0226272	0.010396	0.0156351	-0.0579862	-0.0604925
	-13.3371	-0.0204944	-0.0333811	-0.051987	-0.0649943	-0.0649637	-0.00992079	-0.00341877	0.0108963	0.0423059	-0.0530909	0.0394524	-0.0049833	-0.0697068	-0.00553631	-0.0134451	0.0125468	-0.0227948	0.0123054	-0.0226285	0.010416	0.0156484	-0.0579798	-0.0604753
	-13.2918	-0.0204749	-0.0333417	-0.051974	-0.0649836	-0.0649515	-0.00992414	-0.00341519	0.0108989	0.042305	-0.0530888	0.0394435	-0.00497218	-0.0697124	-0.00552516	-0.0134399	0.0125652	-0.0227944	0.0123267	-0.0226297	0.010436	0.0156618	-0.0579734	-0.060458
	-13.2465	-0.0204554	-0.0333022	-0.051961	-0.0649728	-0.0649393	-0.00992749	-0.00341162	0.0109016	0.0423041	-0.0530867	0.0394345	-0.00496105	-0.0697179	-0.00551399	-0.0134347	0.0125836	-0.022794	0.012348	-0.022631	0.010456	0.0156751	-0.0579669	-0.0604407
	-13.2011	-0.0204358	-0.0332626	-0.051948	-0.064962	-0.0649271	-0.00993083	-0.00340803	0.0109042	0.0423032	-0.0530845	0.0394255	-0.00494991	-0.0697234	-0.00550282	-0.0134296	0.012602	-0.0227936	0.0123692	-0.0226322	0.010476	0.0156884	-0.0579604	-0.0604234
	-13.1558	-0.0204163	-0.0332229	-0.0519349	-0.0649512	-0.0649147	-0.00993418	-0.00340444	0.0109069	0.0423022	-0.0530823	0.0394164	-0.00493875	-0.0697289	-0.00549164	-0.0134244	0.0126203	-0.0227932	0.0123905	-0.0226335	0.010496	0.0157017	-0.0579538	-0.060406
	-13.1104	-0.0203967	-0.0331831	-0.0519217	-0.0649403	-0.0649024	-0.00993751	-0.00340085	0.0109095	0.0423012	-0.05308	0.0394074	-0.00492757	-0.0697343	-0.00548044	-0.0134192	0.0126386	-0.0227928	0.0124118	-0.0226347	0.010516	0.0157149	-0.0579472	-0.0603885
	-13.065	-0.020377	-0.0331433	-0.0519085	-0.0649293	-0.0648899	-0.00994085	-0.00339725	0.0109121	0.0423002	-0.0530778	0.0393983	-0.00491638	-0.0697397	-0.00546924	-0.013414	0.0126569	-0.0227923	0.012433	-0.0226359	0.010536	0.0157282	-0.0579405	-0.060371
	-13.0195	-0.0203573	-0.0331033	-0.0518952	-0.0649183	-0.0648775	-0.00994418	-0.00339365	0.0109147	0.0422992	-0.0530755	0.0393893	-0.00490517	-0.0697451	-0.00545803	-0.0134087	0.0126751	-0.0227919	0.0124542	-0.0226371	0.0105559	0.0157415	-0.0579338	-0.0603534
	-12.9741	-0.0203377	-0.0330633	-0.0518819	-0.0649072	-0.0648649	-0.00994751	-0.00339005	0.0109174	0.0422981	-0.0530731	0.0393802	-0.00489395	-0.0697504	-0.00544681	-0.0134035	0.0126933	-0.0227914	0.0124755	-0.0226383	0.0105759	0.0157548	-0.057927	-0.0603358
	-12.9286	-0.0203179	-0.0330232	-0.0518685	-0.0648961	-0.0648523	-0.00995083	-0.00338644	0.01092	0.0422971	-0.0530707	0.0393711	-0.00488271	-0.0697556	-0.00543558	-0.0133982	0.0127115	-0.0227909	0.0124967	-0.0226395	0.0105959	0.015768	-0.0579203	-0.0603181
	-12.8831	-0.0202982	-0.032983	-0.0518551	-0.0648849	-0.0648397	-0.00995415	-0.00338282	0.0109226	0.042296	-0.0530683	0.039362	-0.00487146	-0.0697609	-0.00542434	-0.013393	0.0127297	-0.0227904	0.0125179	-0.0226406	0.0106159	0.0157813	-0.0579134	-0.0603003
	-12.8376	-0.0202784	-0.0329427	-0.0518416	-0.0648737	-0.064827	-0.00995747	-0.0033792	0.0109252	0.0422948	-0.0530659	0.0393528	-0.00486019	-0.0697661	-0.00541309	-0.0133877	0.0127478	-0.0227899	0.0125391	-0.0226418	0.0106359	0.0157945	-0.0579066	-0.0602825
	-12.7921	-0.0202586	-0.0329023	-0.051828	-0.0648624	-0.0648142	-0.00996078	-0.00337558	0.0109277	0.0422937	-0.0530634	0.0393437	-0.00484891	-0.0697712	-0.00540183	-0.0133824	0.0127659	-0.0227893	0.0125603	-0.0226429	0.0106558	0.0158078	-0.0578996	-0.0602647
	-12.7466	-0.0202387	-0.0328618	-0.0518144	-0.0648511	-0.0648014	-0.00996409	-0.00337195	0.0109303	0.0422925	-0.0530608	0.0393345	-0.00483761	-0.0697763	-0.00539056	-0.0133771	0.012784	-0.0227888	0.0125814	-0.022644	0.0106758	0.015821	-0.0578927	-0.0602468
	-12.701	-0.0202189	-0.0328213	-0.0518007	-0.0648397	-0.0647886	-0.0099674	-0.00336832	0.0109329	0.0422914	-0.0530583	0.0393253	-0.00482629	-0.0697814	-0.00537928	-0.0133718	0.0128021	-0.0227882	0.0126026	-0.0226451	0.0106958	0.0158342	-0.0578857	-0.0602288
	-12.6554	-0.020199	-0.0327806	-0.051787	-0.0648283	-0.0647757	-0.0099707	-0.00336468	0.0109354	0.0422902	-0.0530557	0.0393161	-0.00481496	-0.0697864	-0.005368	-0.0133664	0.0128201	-0.0227876	0.0126238	-0.0226462	0.0107157	0.0158475	-0.0578786	-0.0602108
	-12.6098	-0.020179	-0.0327399	-0.0517732	-0.0648168	-0.0647627	-0.009974	-0.00336104	0.010938	0.0422889	-0.053053	0.0393069	-0.00480362	-0.0697915	-0.0053567	-0.0133611	0.0128381	-0.022787	0.0126449	-0.0226473	0.0107357	0.0158607	-0.0578715	-0.0601927
	-12.5642	-0.0201591	-0.0326991	-0.0517593	-0.0648053	-0.0647497	-0.00997729	-0.00335739	0.0109406	0.0422877	-0.0530504	0.0392977	-0.00479226	-0.0697964	-0.0053454	-0.0133557	0.012856	-0.0227864	0.0126661	-0.0226484	0.0107557	0.0158739	-0.0578644	-0.0601746
[truncated: 1,506 more rows]

## Sheet: HipAb30
Moment arms in metres	Angle	AdductorBrevis_Ave	AdductorLongus	AdductorMagnus_Ave	BicepsFemorisLongFibula	BicepsFemorisLongTibia	GamellusInferior	GluteusMaximusSacrum_Ave	GluteusMedius_Ave	GluteusMinimus_Ave	Gracilis_Ave	Iliacus_Ave	Ilioscapularis	IschioCondylica	ObturatorExternus_Ave	ObturatorInternusForamen_Ave	ObturatorInternusIlium	ObturatorInternusIschium	Pectineus	QuadratusFemoris_MA	RectusFemoris_Ave	Sartorius	Semimembranosus	Semitendinosus
[truncated: 6,193 more rows]

[truncated: 6 more sheets: HipAb50, HipAb-20, Knee, AnkleAb0, AnkleAb10, AnkleAb20]
